# Supplementary material for: Manipulation of the unfolded protein response: A pharmacological strategy against coronavirus infection
Source: PLoS Pathog. 2021 Jun 17;17(6):e1009644. doi: 10.1371/journal.ppat.1009644 (PMC8211288; doi:10.1371/journal.ppat.1009644)
Supplement: S2 Table — Sheets 1–4: Ranked lists of genes which passed the thresholds of log2(fold change) greater than or equal to 1 (corresponding to a fold change of 2) and p value less than or equal to 0.05 after false discovery rate (FDR) adjustment for multiple testing. Sheets are as follows: TS_up, TS_down–genes which are significantly more (up) or less (down) transcribed in infected samples compared to mock, TE_up, TE_down–genes which are significantly more (up) or less (down) efficiently translated in infected samples compared to mock. Read counts for each sample, normalised by the total number of host-mRNA-mapping reads for that sample, are given in the right-most columns. Sheets 5 and 6: Full lists of genes which pass the threshold for inclusion in the analyses (requires ten reads mapping to this gene between all samples). TS = transcription, TE = translation efficiency. (XLSX) [file ppat.1009644.s013.xlsx]

## Sheet: TS_up
Rank	Ensembl ID	Gene name	Wikigene description	log2(fold change)	p value (FDR adjusted)	RNA_WT_1	RNA_WT_2	RNA_mock_1	RNA_mock_2
1	ENSMUSG00000038393	Txnip	thioredoxin interacting protein	3.28915	2.24618e-32	312.063	299.927	20.3907	15.0185
2	ENSMUSG00000031770	Herpud1	homocysteine-inducible, endoplasmic reticulum stress-inducible, ubiquitin-like domain member 1	3.07962	2.13397e-103	1354.05	1278.46	147.104	130.546
3	ENSMUSG00000038418	Egr1	early growth response 1	3.01501	3.61658e-45	448.091	493.535	43.6943	43.9003
4	ENSMUSG00000037465	Klf10	Kruppel-like factor 10	2.8109	4.17649e-66	832.168	924.721	123.8	94.7322
5	ENSMUSG00000020108	Ddit4	DNA-damage-inducible transcript 4	2.80157	4.92161e-40	421.419	439.062	46.6072	48.5214
6	ENSMUSG00000027313	Chac1	ChaC, cation transport regulator 1	2.76811	3.99255e-31	336.957	308.459	34.9554	32.3476
7	ENSMUSG00000036181	Hist1h1c	histone cluster 1, H1c	2.66788	6.75283e-114	2886.81	2472.27	365.575	419.363
8	ENSMUSG00000007872	Id3	inhibitor of DNA binding 3	2.65412	1.10964e-24	842.837	620.2	84.4756	64.6952
9	ENSMUSG00000099517	Hist1h3g	histone cluster 1, H3g	2.34492	6.75441e-39	523.662	528.975	84.4756	93.577
10	ENSMUSG00000091405	Hist2h4	histone cluster 2, H4	2.31468	2.52521e-72	1475.85	1353.28	241.775	285.352
11	ENSMUSG00000019970	Sgk1	serum/glucocorticoid regulated kinase 1	2.27863	5.54477e-120	3001.5	3101	610.263	599.586
12	ENSMUSG00000051627	Hist1h1e	histone cluster 1, H1e	2.25746	3.43231e-91	2075.09	2245.19	454.42	406.655
13	ENSMUSG00000036390	Gadd45a	growth arrest and DNA-damage-inducible 45 alpha	2.21939	1.27138e-13	160.921	131.916	16.0212	20.7949
14	ENSMUSG00000069265	Hist1h3a	histone cluster 1, H3a	2.17185	8.10469e-42	644.575	702.893	133.996	135.167
15	ENSMUSG00000020205	Phlda1	pleckstrin homology like domain, family A, member 1	2.16196	1.78568e-40	697.03	857.123	168.951	144.409
16	ENSMUSG00000019960	Dusp6	dual specificity phosphatase 6	2.14279	3.61282e-33	490.766	506.004	104.866	93.577
17	ENSMUSG00000032715	Trib3	tribbles pseudokinase 3	2.12875	1.398e-19	299.616	238.892	46.6072	48.5214
18	ENSMUSG00000074794	Arrdc3	arrestin domain containing 3	2.11317	5.17203e-34	518.327	549.976	116.518	102.819
19	ENSMUSG00000069266	Hist1h4b	histone cluster 1, H4b	2.06207	2.84066e-45	823.278	903.063	177.69	202.172
20	ENSMUSG00000052837	Junb	jun B proto-oncogene	2.05336	2.90666e-39	676.581	660.89	151.473	142.098
21	ENSMUSG00000021250	Fos	FBJ osteosarcoma oncogene	2.03605	3.36972e-06	65.7911	46.597	1.45648	2.31054
22	ENSMUSG00000005198	Polr2a	polymerase (RNA) II (DNA directed) polypeptide A	2.00895	4.1743e-30	620.57	545.382	151.473	107.44
23	ENSMUSG00000053560	Ier2	immediate early response 2	1.98684	2.774e-24	442.756	383.277	77.1932	100.509
24	ENSMUSG00000034855	Cxcl10	chemokine (C-X-C motif) ligand 10	1.9762	5.1049e-09	85.3506	95.8192	14.5648	8.0869
25	ENSMUSG00000049539	Hist1h1a	histone cluster 1, H1a	1.96138	1.12454e-62	1919.5	1721.46	412.183	474.816
26	ENSMUSG00000101355	Hist1h3h	histone cluster 1, H3h	1.91292	2.92162e-29	617.014	555.226	119.431	158.272
27	ENSMUSG00000022346	Myc	myelocytomatosis oncogene	1.89982	1.64582e-37	741.483	845.309	193.711	199.862
28	ENSMUSG00000026864	Hspa5	heat shock protein 5	1.88571	3.82256e-102	8149.21	7295.39	2087.13	1985.91
29	ENSMUSG00000069272	Hist1h2ae	histone cluster 1, H2ae	1.84981	3.36123e-26	461.427	500.098	120.887	118.993
30	ENSMUSG00000069305	Hist1h4n	histone cluster 1, H4n	1.84714	3.01898e-15	231.158	341.93	65.5414	63.5399
31	ENSMUSG00000037411	Serpine1	serine (or cysteine) peptidase inhibitor, clade E, member 1	1.84292	8.60488e-35	692.585	712.081	187.885	175.601
32	ENSMUSG00000061482	Hist1h4d	histone cluster 1, H4d	1.83665	4.95632e-62	1893.72	2128.37	549.091	533.735
33	ENSMUSG00000071478	Hist1h2ad	histone cluster 1, H2ad	1.81288	8.92259e-24	433.866	435.124	116.518	105.13
34	ENSMUSG00000022366	Slc22a22	solute carrier family 22 (organic cation transporter), member 22	1.79377	2.67989e-06	43.5644	67.5985	4.36943	4.62108
35	ENSMUSG00000032487	Ptgs2	prostaglandin-endoperoxide synthase 2	1.787	1.92902e-08	114.69	91.8814	13.1083	21.9502
36	ENSMUSG00000028967	Errfi1	ERBB receptor feedback inhibitor 1	1.76609	5.69282e-49	1410.95	1612.52	429.66	420.519
37	ENSMUSG00000069267	Hist1h3b	histone cluster 1, H3b	1.76426	2.93875e-20	356.517	401.653	99.0403	98.1981
38	ENSMUSG00000000567	Sox9	SRY (sex determining region Y)-box 9	1.74424	3.59664e-13	200.93	229.047	48.0637	55.453
39	ENSMUSG00000039910	Cited2	Cbp/p300-interacting transactivator, with Glu/Asp-rich carboxy-terminal domain, 2	1.73706	1.61033e-46	1501.64	1636.15	493.745	408.966
40	ENSMUSG00000036964	Trim17	tripartite motif-containing 17	1.72459	3.5649e-05	50.6769	37.4089	4.36943	0
41	ENSMUSG00000099583	Hist1h3d	histone cluster 1, H3d	1.72301	8.877e-16	304.062	267.769	68.4543	78.5584
42	ENSMUSG00000033730	Egr3	early growth response 3	1.70541	2.39447e-18	349.404	352.431	85.932	102.819
43	ENSMUSG00000000078	Klf6	Kruppel-like factor 6	1.6819	2.41693e-37	960.194	954.911	297.121	270.333
44	ENSMUSG00000025408	Ddit3	DNA-damage inducible transcript 3	1.67292	4.48602e-14	240.938	284.832	65.5414	73.9374
45	ENSMUSG00000034780	B3galt1	UDP-Gal:betaGlcNAc beta 1,3-galactosyltransferase, polypeptide 1	1.59934	0.00107049	41.7862	26.9081	0	1.15527
46	ENSMUSG00000049932	H2afx	H2A histone family, member X	1.59854	6.16383e-46	1640.33	1582.99	483.55	540.667
47	ENSMUSG00000074403	Hist2h3b	histone cluster 2, H3b	1.56433	1.79339e-08	133.36	189.013	52.4331	31.1923
48	ENSMUSG00000015312	Gadd45b	growth arrest and DNA-damage-inducible 45 beta	1.56409	3.0428e-14	297.838	304.521	78.6497	99.3533
49	ENSMUSG00000060981	Hist1h4h	histone cluster 1, H4h	1.5453	9.96511e-28	745.04	770.492	257.796	234.52
50	ENSMUSG00000114279	Hist1h2bm	histone cluster 1, H2bm	1.5262	5.35042e-16	360.962	374.745	104.866	124.769
51	ENSMUSG00000044763	Trmt10c	tRNA methyltransferase 10C	1.51188	1.17049e-20	553.89	548.664	199.537	161.738
52	ENSMUSG00000028953	Abcf2	ATP-binding cassette, sub-family F (GCN20), member 2	1.49864	2.88553e-16	398.303	478.44	126.713	154.806
53	ENSMUSG00000068855	Hist2h2ac	histone cluster 2, H2ac	1.47726	3.01064e-26	745.929	779.023	259.253	261.091
54	ENSMUSG00000052565	Hist1h1d	histone cluster 1, H1d	1.47402	1.33766e-34	2141.77	1733.93	667.066	674.678
55	ENSMUSG00000068882	Ssb	Sjogren syndrome antigen B	1.47056	4.26037e-31	1139.79	1053.36	355.38	400.879
56	ENSMUSG00000058773	Hist1h1b	histone cluster 1, H1b	1.46796	2.04648e-41	2571.19	2199.9	812.713	857.211
57	ENSMUSG00000028195	Cyr61	cysteine rich protein 61	1.46074	3.62676e-21	635.684	583.447	221.384	195.241
58	ENSMUSG00000036371	Serbp1	serpine1 mRNA binding protein 1	1.45269	2.23122e-52	2757	2687.53	1003.51	941.546
59	ENSMUSG00000047126	Cltc	clathrin, heavy polypeptide (Hc)	1.44743	5.19582e-40	1869.71	2015.49	738.433	646.952
60	ENSMUSG00000031701	Dnaja2	DnaJ heat shock protein family (Hsp40) member A2	1.43989	9.1967e-27	939.746	1088.14	378.684	337.339
61	ENSMUSG00000020048	Hsp90b1	heat shock protein 90, beta (Grp94), member 1	1.43164	2.48708e-63	5786.95	5413.79	2082.76	1995.15
62	ENSMUSG00000063021	Hist1h2ak	histone cluster 1, H2ak	1.42046	9.23e-14	377.854	405.591	157.299	110.906
63	ENSMUSG00000039989	Cbx4	chromobox 4	1.42002	2.18987e-09	197.373	194.92	59.7155	64.6952
64	ENSMUSG00000028680	Plk3	polo like kinase 3	1.41424	1.02014e-08	176.036	177.2	56.8025	54.2977
65	ENSMUSG00000052684	Jun	jun proto-oncogene	1.41017	6.99809e-36	1368.28	1426.13	508.31	510.63
66	ENSMUSG00000039630	Hnrnpu	heterogeneous nuclear ribonucleoprotein U	1.41012	8.54313e-44	2095.54	2036.49	782.127	734.753
67	ENSMUSG00000022828	Gtf2e1	general transcription factor II E, polypeptide 1 (alpha subunit)	1.40017	1.05864e-09	222.267	229.704	61.172	85.4901
68	ENSMUSG00000020644	Id2	inhibitor of DNA binding 2	1.39601	4.75383e-14	353.849	374.089	122.344	130.546
69	ENSMUSG00000005667	Mthfd2	methylenetetrahydrofolate dehydrogenase (NAD+ dependent), methenyltetrahydrofolate cyclohydrolase	1.38494	8.16741e-27	1079.33	985.1	355.38	400.879
70	ENSMUSG00000044894	Uqcrq	ubiquinol-cytochrome c reductase, complex III subunit VII	1.38039	1.33985e-10	289.836	262.518	77.1932	108.595
71	ENSMUSG00000105827	Hist2h2bb	histone cluster 2, H2bb	1.37981	2.81313e-49	3415.8	3658.85	1275.87	1384.01
72	ENSMUSG00000019849	Prep	prolyl endopeptidase	1.36689	1.15265e-13	401.859	449.563	176.234	129.39
73	ENSMUSG00000037447	Arid5a	AT rich interactive domain 5A (MRF1-like)	1.36247	3.00508e-05	80.0162	81.3807	16.0212	25.416
74	ENSMUSG00000027823	Gmps	guanine monophosphate synthetase	1.36091	2.76741e-16	491.655	593.948	187.885	206.794
75	ENSMUSG00000073016	Uprt	uracil phosphoribosyltransferase	1.3531	1.73394e-05	80.9053	99.757	23.3036	26.5712
76	ENSMUSG00000101972	Hist1h3i	histone cluster 1, H3i	1.3493	1.6255e-10	256.941	297.958	107.779	87.8006
77	ENSMUSG00000069310	Hist1h3c	histone cluster 1, H3c	1.34671	6.82712e-14	385.856	391.809	132.539	149.03
78	ENSMUSG00000026628	Atf3	activating transcription factor 3	1.34616	0.000169496	69.3474	47.2533	7.28238	16.1738
79	ENSMUSG00000022769	Sdf2l1	stromal cell-derived factor 2-like 1	1.34335	3.51391e-08	234.714	177.2	77.1932	61.2294
80	ENSMUSG00000022797	Tfrc	transferrin receptor	1.34222	2.38074e-37	1740.8	1833.03	697.652	676.989
81	ENSMUSG00000031431	Tsc22d3	TSC22 domain family, member 3	1.33812	2.05686e-05	112.023	86.6311	18.9342	35.8134
82	ENSMUSG00000031986	Sprtn	SprT-like N-terminal domain	1.32614	4.31213e-08	173.368	210.015	62.6284	68.161
83	ENSMUSG00000100210	Hist1h3f	histone cluster 1, H3f	1.30308	7.94331e-15	441.867	466.627	168.951	175.601
84	ENSMUSG00000028249	Sdcbp	syndecan binding protein	1.30039	2.97032e-22	797.495	840.715	316.055	322.321
85	ENSMUSG00000024486	Hbegf	heparin-binding EGF-like growth factor	1.2984	1.20656e-08	218.711	210.015	83.0191	70.4715
86	ENSMUSG00000026708	Cenpl	centromere protein L	1.29629	0.000170182	64.013	68.2548	23.3036	10.3974
87	ENSMUSG00000022241	Tars	threonyl-tRNA synthetase	1.29608	6.2447e-16	544.999	527.006	186.429	222.967
88	ENSMUSG00000021670	Hmgcr	3-hydroxy-3-methylglutaryl-Coenzyme A reductase	1.296	1.02618e-28	1199.35	1256.15	483.55	486.369
89	ENSMUSG00000061136	Prpf40a	pre-mRNA processing factor 40A	1.29113	8.15291e-24	897.96	936.534	358.293	363.91
90	ENSMUSG00000014905	Dnajb9	DnaJ heat shock protein family (Hsp40) member B9	1.28971	6.62977e-08	179.592	211.327	74.2802	64.6952
91	ENSMUSG00000071516	Hist1h2ai	histone cluster 1, H2ai	1.28432	2.97537e-13	399.192	395.747	148.56	154.806
92	ENSMUSG00000050783	Htr1f	5-hydroxytryptamine (serotonin) receptor 1F	1.28264	0.000527179	57.7895	33.4711	7.28238	9.24217
93	ENSMUSG00000032575	Manf	mesencephalic astrocyte-derived neurotrophic factor	1.28238	2.91322e-25	1474.08	1241.71	533.07	544.133
94	ENSMUSG00000016921	Srsf6	serine/arginine-rich splicing factor 6	1.28122	7.01488e-32	1535.42	1647.3	630.654	644.641
95	ENSMUSG00000069309	Hist1h2an	histone cluster 1, H2an	1.27598	1.11703e-07	212.487	174.575	66.9979	70.4715
96	ENSMUSG00000022551	Cyc1	cytochrome c-1	1.27581	1.6674e-13	443.645	405.591	161.669	165.204
97	ENSMUSG00000038612	Mcl1	myeloid cell leukemia sequence 1	1.27167	1.0272e-25	1139.79	1088.8	428.204	463.264
98	ENSMUSG00000056708	Ier5	immediate early response 5	1.26989	3.12549e-25	1422.51	1254.84	501.028	569.549
99	ENSMUSG00000025823	Pdia4	protein disulfide isomerase associated 4	1.26585	5.11406e-23	1022.43	930.628	384.509	397.413
100	ENSMUSG00000001098	Kctd10	potassium channel tetramerisation domain containing 10	1.25844	1.21433e-20	870.398	861.06	378.684	318.855
101	ENSMUSG00000023951	Vegfa	vascular endothelial growth factor A	1.25223	1.54287e-19	843.726	827.589	371.401	303.836
102	ENSMUSG00000016559	H3f3b	H3 histone, family 3B	1.25211	7.32291e-28	1504.3	1523.92	568.025	664.281
103	ENSMUSG00000008035	Mid1ip1	Mid1 interacting protein 1 (gastrulation specific G12-like (zebrafish))	1.24498	4.93643e-11	345.848	330.117	141.278	122.459
104	ENSMUSG00000027248	Pdia3	protein disulfide isomerase associated 3	1.24447	1.7151e-22	910.407	948.348	387.422	370.842
105	ENSMUSG00000069301	Hist1h2ag	histone cluster 1, H2ag	1.24347	4.9386e-05	91.5741	99.757	34.9554	26.5712
106	ENSMUSG00000019297	Nop9	NOP9 nucleolar protein	1.24112	2.61932e-10	370.742	301.24	125.257	134.011
107	ENSMUSG00000063689	Hist2h2ab	histone cluster 2, H2ab	1.24025	0.000146486	70.2364	85.3185	23.3036	23.1054
108	ENSMUSG00000029171	Pgm2	phosphoglucomutase 1	1.2337	2.29873e-05	109.355	108.945	34.9554	38.124
109	ENSMUSG00000078813	Leng1	leukocyte receptor cluster (LRC) member 1	1.23338	0.000272379	61.3458	78.0992	16.0212	23.1054
110	ENSMUSG00000024190	Dusp1	dual specificity phosphatase 1	1.22913	1.45638e-09	275.611	287.458	117.975	101.664
111	ENSMUSG00000060639	Hist1h4i	histone cluster 1, H4i	1.22843	0.000126205	98.6866	75.474	21.8471	31.1923
112	ENSMUSG00000021113	Snapc1	small nuclear RNA activating complex, polypeptide 1	1.22425	1.0925e-05	140.473	115.508	45.1507	43.9003
113	ENSMUSG00000025266	Gnl3l	guanine nucleotide binding protein-like 3 (nucleolar)-like	1.2068	3.26821e-10	310.285	355.056	139.822	127.08
114	ENSMUSG00000024949	Sf1	splicing factor 1	1.20387	1.83228e-16	631.239	618.231	262.166	256.47
115	ENSMUSG00000029581	Fscn1	fascin actin-bundling protein 1	1.20312	2.34418e-26	1386.06	1437.29	629.197	567.238
116	ENSMUSG00000020275	Rel	reticuloendotheliosis oncogene	1.20271	1.13869e-05	128.026	132.572	42.2378	50.8319
117	ENSMUSG00000030103	Bhlhe40	basic helix-loop-helix family, member e40	1.19853	5.95866e-07	194.706	176.544	65.5414	75.0926
118	ENSMUSG00000052299	Ltn1	listerin E3 ubiquitin protein ligase 1	1.19771	5.91019e-11	384.078	381.308	174.777	137.477
119	ENSMUSG00000033319	Fem1c	fem-1 homolog c (C.elegans)	1.19568	5.95866e-07	183.148	189.013	64.0849	77.4032
120	ENSMUSG00000003545	Fosb	FBJ osteosarcoma oncogene B	1.19187	0.00178334	32.8955	24.283	4.36943	2.31054
121	ENSMUSG00000030827	Fgf21	fibroblast growth factor 21	1.18962	0.00206491	24.0049	28.877	1.45648	3.46581
122	ENSMUSG00000046441	Cmtr2	cap methyltransferase 2	1.1885	5.88966e-08	242.716	219.203	91.7579	90.1112
123	ENSMUSG00000025190	Got1	glutamic-oxaloacetic transaminase 1, soluble	1.18741	1.73593e-09	309.396	294.021	131.083	113.217
124	ENSMUSG00000028530	Jak1	Janus kinase 1	1.18667	4.70797e-17	672.136	710.769	288.382	294.594
125	ENSMUSG00000032504	Pdcd6ip	programmed cell death 6 interacting protein	1.18506	8.44097e-21	907.739	947.692	394.705	395.103
126	ENSMUSG00000062421	Arf2	ADP-ribosylation factor 2	1.18373	1.09778e-10	443.645	371.464	183.516	151.341
127	ENSMUSG00000003226	Ranbp2	RAN binding protein 2	1.18317	5.51353e-22	1098	1237.12	486.463	510.63
128	ENSMUSG00000039131	Gipc2	GIPC PDZ domain containing family, member 2	1.18268	0.000718204	89.796	46.597	20.3907	17.3291
129	ENSMUSG00000032712	Resf1	retroelement silencing factor 1	1.18086	8.99395e-22	1273.15	1500.95	621.915	567.238
130	ENSMUSG00000055116	Arntl	aryl hydrocarbon receptor nuclear translocator-like	1.17663	6.2757e-07	197.373	190.326	66.9979	83.1795
131	ENSMUSG00000024999	Noc3l	NOC3 like DNA replication regulator	1.17504	2.9272e-10	329.845	345.868	138.365	139.788
132	ENSMUSG00000027184	Caprin1	cell cycle associated protein 1	1.17442	7.98048e-26	1323.82	1350.66	575.308	579.946
133	ENSMUSG00000025745	Hadha	hydroxyacyl-Coenzyme A dehydrogenase/3-ketoacyl-Coenzyme A thiolase/enoyl-Coenzyme A hydratase (trifunctional protein), alpha subunit	1.172	2.85557e-10	379.632	334.711	141.278	152.496
134	ENSMUSG00000069270	Hist1h2ac	histone cluster 1, H2ac	1.16802	1.03315e-11	416.973	480.409	179.146	196.396
135	ENSMUSG00000002635	Pdcd2l	programmed cell death 2-like	1.16233	1.36278e-05	147.585	135.853	61.172	46.2108
136	ENSMUSG00000063626	Unc5d	unc-5 netrin receptor D	1.16208	0.00182283	48.8988	19.0326	5.8259	3.46581
137	ENSMUSG00000093930	Hmgcs1	3-hydroxy-3-methylglutaryl-Coenzyme A synthase 1	1.16173	1.51177e-21	1010.87	1035.64	445.681	442.469
138	ENSMUSG00000027714	Exosc9	exosome component 9	1.1558	1.11113e-08	294.282	267.769	119.431	112.061
139	ENSMUSG00000029992	Gfpt1	glutamine fructose-6-phosphate transaminase 1	1.15404	2.98728e-07	224.045	207.39	93.2144	80.869
140	ENSMUSG00000020994	Pnn	pinin	1.15218	1.79207e-10	358.295	400.997	152.93	166.359
141	ENSMUSG00000074676	Foxs1	forkhead box S1	1.15129	0.00216857	39.119	35.44	8.73885	6.93163
142	ENSMUSG00000024587	Nars	asparaginyl-tRNA synthetase	1.1497	2.02619e-18	881.067	822.995	375.771	366.221
143	ENSMUSG00000032035	Ets1	E26 avian leukemia oncogene 1, 5' domain	1.14806	7.24296e-14	559.224	559.164	227.21	253.004
144	ENSMUSG00000022247	Brix1	BRX1, biogenesis of ribosomes	1.1478	1.25556e-07	224.045	259.893	104.866	93.577
145	ENSMUSG00000021546	Hnrnpk	heterogeneous nuclear ribonucleoprotein K	1.14205	2.11693e-16	745.04	706.175	305.86	325.786
146	ENSMUSG00000030045	Mrpl19	mitochondrial ribosomal protein L19	1.14151	7.80242e-06	158.254	153.573	66.9979	55.453
147	ENSMUSG00000041124	Msantd4	Myb/SANT-like DNA-binding domain containing 4 with coiled-coils	1.13937	1.35411e-07	224.934	250.049	96.1274	99.3533
148	ENSMUSG00000022010	Tsc22d1	TSC22 domain family, member 1	1.13868	6.17037e-21	1187.8	1092.73	522.875	484.059
149	ENSMUSG00000069273	Hist1h3e	histone cluster 1, H3e	1.13625	2.47347e-06	184.926	205.421	93.2144	64.6952
150	ENSMUSG00000021645	Smn1	survival motor neuron 1	1.13244	7.39583e-06	164.478	168.012	77.1932	55.453
151	ENSMUSG00000045538	Ddx28	DEAD (Asp-Glu-Ala-Asp) box polypeptide 28	1.13101	1.56189e-05	166.256	135.197	59.7155	57.7636
152	ENSMUSG00000029201	Ugdh	UDP-glucose dehydrogenase	1.12855	2.01943e-14	633.017	702.893	273.817	310.768
153	ENSMUSG00000025982	Sf3b1	splicing factor 3b, subunit 1	1.12792	2.64714e-20	1120.23	1241.06	552.004	500.232
154	ENSMUSG00000019961	Tmpo	thymopoietin	1.12789	1.61498e-27	1869.71	1897.35	885.537	805.224
155	ENSMUSG00000021737	Psmd6	proteasome (prosome, macropain) 26S subunit, non-ATPase, 6	1.12756	1.23508e-13	564.559	557.852	254.883	236.831
156	ENSMUSG00000030942	Thumpd1	THUMP domain containing 1	1.12697	1.30079e-07	242.716	248.736	112.149	93.577
157	ENSMUSG00000022322	Shcbp1	Shc SH2-domain binding protein 1	1.12149	1.0898e-06	224.045	190.982	85.932	84.3348
158	ENSMUSG00000020664	Dld	dihydrolipoamide dehydrogenase	1.12006	1.4152e-10	403.637	384.589	168.951	172.135
159	ENSMUSG00000003623	Crot	carnitine O-octanoyltransferase	1.11986	0.000179239	98.6866	114.196	48.0637	31.1923
160	ENSMUSG00000030759	Far1	fatty acyl CoA reductase 1	1.11952	2.25605e-22	1420.73	1581.67	707.847	642.331
161	ENSMUSG00000069274	Hist1h4f	histone cluster 1, H4f	1.11928	2.23684e-16	814.387	748.178	337.902	354.668
162	ENSMUSG00000031095	Cul4b	cullin 4B	1.11839	4.56122e-10	382.3	412.81	190.798	154.806
163	ENSMUSG00000045624	Esf1	ESF1 nucleolar pre-rRNA processing protein homolog	1.11503	3.21653e-07	251.606	226.422	110.692	90.1112
164	ENSMUSG00000019179	Mdh2	malate dehydrogenase 2, NAD (mitochondrial)	1.11246	5.66031e-10	391.19	358.994	167.495	158.272
165	ENSMUSG00000022757	Tfg	Trk-fused gene	1.10966	1.37663e-08	291.615	329.461	126.713	139.788
166	ENSMUSG00000032249	Anp32a	acidic (leucine-rich) nuclear phosphoprotein 32 family, member A	1.10922	3.50522e-09	334.29	330.117	152.93	135.167
167	ENSMUSG00000000184	Ccnd2	cyclin D2	1.1074	2.82728e-21	1207.36	1197.74	569.482	519.872
168	ENSMUSG00000020089	Ppa1	pyrophosphatase (inorganic) 1	1.0984	3.37812e-13	573.449	594.604	276.73	247.228
169	ENSMUSG00000055612	Cdca7	cell division cycle associated 7	1.09821	7.77142e-10	387.634	360.963	163.125	165.204
170	ENSMUSG00000031533	Mrps31	mitochondrial ribosomal protein S31	1.09752	0.000413192	112.912	79.4118	36.4119	33.5029
171	ENSMUSG00000001794	Capns1	calpain, small subunit 1	1.09476	1.49804e-10	411.639	408.872	180.603	182.533
172	ENSMUSG00000028035	Dnajb4	DnaJ heat shock protein family (Hsp40) member B4	1.09398	2.61061e-07	250.717	236.267	100.497	107.44
173	ENSMUSG00000029169	Dhx15	DEAH (Asp-Glu-Ala-His) box polypeptide 15	1.09335	8.44097e-21	1228.69	1255.49	600.068	537.201
174	ENSMUSG00000049516	Spty2d1	SPT2, Suppressor of Ty, domain containing 1 (S. cerevisiae)	1.09224	1.12699e-06	202.708	240.204	93.2144	94.7322
175	ENSMUSG00000056749	Nfil3	nuclear factor, interleukin 3, regulated	1.08983	3.29079e-06	194.706	195.576	72.8238	90.1112
176	ENSMUSG00000030978	Rrm1	ribonucleotide reductase M1	1.08967	2.93596e-15	733.482	744.24	353.924	317.7
177	ENSMUSG00000028678	Kif2c	kinesin family member 2C	1.0887	3.40865e-07	264.943	236.923	117.975	98.1981
178	ENSMUSG00000070934	Rraga	Ras-related GTP binding A	1.08818	0.00147424	76.4599	65.6296	33.4989	13.8633
179	ENSMUSG00000020929	Eftud2	elongation factor Tu GTP binding domain containing 2	1.08632	2.15052e-10	425.864	420.029	202.45	175.601
180	ENSMUSG00000027187	Cat	catalase	1.08503	0.000763958	84.4615	75.474	32.0425	25.416
181	ENSMUSG00000026816	Gtf3c5	general transcription factor IIIC, polypeptide 5	1.08374	5.57098e-05	149.364	126.009	53.8896	56.6083
182	ENSMUSG00000034640	Tiparp	TCDD-inducible poly(ADP-ribose) polymerase	1.08177	3.80951e-09	344.07	368.182	168.951	147.875
183	ENSMUSG00000047213	Ythdf3	YTH N6-methyladenosine RNA binding protein 3	1.07548	1.0134e-11	504.102	528.975	247.601	221.812
184	ENSMUSG00000051695	Pcbp1	poly(rC) binding protein 1	1.07474	1.25858e-06	234.714	213.953	104.866	88.9559
185	ENSMUSG00000024501	Dpysl3	dihydropyrimidinase-like 3	1.06961	1.83601e-11	543.221	496.16	249.057	224.123
186	ENSMUSG00000052459	Atp6v1a	ATPase, H+ transporting, lysosomal V1 subunit A	1.06898	1.2885e-07	265.832	282.207	126.713	115.527
187	ENSMUSG00000028409	Smu1	smu-1 suppressor of mec-8 and unc-52 homolog (C. elegans)	1.06772	6.80409e-10	414.306	412.81	202.45	172.135
188	ENSMUSG00000005846	Rsl1d1	ribosomal L1 domain containing 1	1.06772	7.25606e-20	1157.57	1197.74	528.701	566.083
189	ENSMUSG00000064288	Hist1h4k	histone cluster 1, H4k	1.06724	1.53036e-06	256.052	212.64	93.2144	108.595
190	ENSMUSG00000035385	Ccl2	chemokine (C-C motif) ligand 2	1.06638	5.47136e-16	842.837	813.807	397.618	369.687
191	ENSMUSG00000020484	Xbp1	X-box binding protein 1	1.06504	2.55597e-11	505.88	489.597	238.862	216.036
192	ENSMUSG00000003814	Calr	calreticulin	1.06183	9.98209e-31	4582.26	4088.72	2069.65	2019.41
193	ENSMUSG00000021214	Akr1c18	aldo-keto reductase family 1, member C18	1.05796	1.10929e-27	2675.21	2565.46	1296.26	1180.69
194	ENSMUSG00000069268	Hist1h2bf	histone cluster 1, H2bf	1.05737	0.00217349	56.0113	68.9111	20.3907	21.9502
195	ENSMUSG00000017499	Cdc6	cell division cycle 6	1.057	1.49669e-06	248.05	213.953	97.5838	103.974
196	ENSMUSG00000057561	Eif1a	eukaryotic translation initiation factor 1A	1.05246	3.80223e-12	593.009	574.915	289.839	251.849
197	ENSMUSG00000021039	Snw1	SNW domain containing 1	1.04854	9.28163e-09	348.515	359.65	151.473	169.825
198	ENSMUSG00000051469	Zfp24	zinc finger protein 24	1.04696	3.92188e-06	213.377	217.89	81.5626	106.285
199	ENSMUSG00000045827	Serpinb9	serine (or cysteine) peptidase inhibitor, clade B, member 9	1.04607	0.0032293	58.6785	54.4726	13.1083	23.1054
200	ENSMUSG00000030884	Uqcrc2	ubiquinol cytochrome c reductase core protein 2	1.04606	3.80951e-09	429.42	408.872	166.038	214.88
201	ENSMUSG00000024687	Osbp	oxysterol binding protein	1.04284	2.12794e-07	293.393	294.021	115.062	147.875
202	ENSMUSG00000042745	Id1	inhibitor of DNA binding 1	1.04265	5.49385e-12	675.692	580.822	298.577	286.507
203	ENSMUSG00000060678	Hist1h4c	histone cluster 1, H4c	1.03988	1.08283e-13	797.495	741.615	332.076	388.171
204	ENSMUSG00000039031	Arhgap18	Rho GTPase activating protein 18	1.03936	1.16298e-05	192.039	256.612	83.0191	112.061
205	ENSMUSG00000001467	Cyp51	cytochrome P450, family 51	1.03527	2.66276e-20	1447.4	1355.91	690.369	648.107
206	ENSMUSG00000028484	Psip1	PC4 and SFRS1 interacting protein 1	1.03404	1.76003e-08	352.96	340.618	151.473	166.359
207	ENSMUSG00000056014	A430033K04Rik	RIKEN cDNA A430033K04 gene	1.03365	0.00156741	66.6802	91.2252	27.673	31.1923
208	ENSMUSG00000018433	Nol11	nucleolar protein 11	1.03285	1.2696e-08	398.303	349.15	179.146	165.204
209	ENSMUSG00000031432	Prps1	phosphoribosyl pyrophosphate synthetase 1	1.03231	8.88452e-05	144.029	155.542	52.4331	73.9374
210	ENSMUSG00000041926	Rnpep	arginyl aminopeptidase (aminopeptidase B)	1.03175	1.00472e-05	208.931	196.889	75.7367	101.664
211	ENSMUSG00000030754	Copb1	coatomer protein complex, subunit beta 1	1.03111	2.42995e-09	390.301	400.997	183.516	183.688
212	ENSMUSG00000019102	Aldh3a1	aldehyde dehydrogenase family 3, subfamily A1	1.03028	6.79934e-06	197.373	200.827	88.845	87.8006
213	ENSMUSG00000015291	Gdi1	guanosine diphosphate (GDP) dissociation inhibitor 1	1.02838	0.000431352	104.021	107.633	42.2378	43.9003
214	ENSMUSG00000009734	Pou6f2	POU domain, class 6, transcription factor 2	1.02689	1.47063e-13	892.625	920.127	485.006	378.929
215	ENSMUSG00000042821	Snai1	snail family zinc finger 1	1.02671	0.0017536	75.5709	78.7555	36.4119	21.9502
216	ENSMUSG00000033430	Terf2ip	telomeric repeat binding factor 2, interacting protein	1.02557	0.00145447	87.1287	72.8489	32.0425	28.8818
217	ENSMUSG00000037134	Prmt9	protein arginine methyltransferase 9	1.02165	3.62063e-05	163.589	167.355	77.1932	68.161
218	ENSMUSG00000004980	Hnrnpa2b1	heterogeneous nuclear ribonucleoprotein A2/B1	1.02118	4.70275e-22	1569.21	1624.99	782.127	762.479
219	ENSMUSG00000000751	Rpa1	replication protein A1	1.01997	1.18165e-12	664.134	629.388	301.49	313.079
220	ENSMUSG00000028437	Ubap1	ubiquitin-associated protein 1	1.01984	1.31113e-06	272.944	238.892	109.236	122.459
221	ENSMUSG00000048109	Rbm15	RNA binding motif protein 15	1.01902	9.30716e-10	432.087	483.034	208.276	221.812
222	ENSMUSG00000029380	Cxcl1	chemokine (C-X-C motif) ligand 1	1.01887	0.00486102	52.4551	47.2533	16.0212	16.1738
223	ENSMUSG00000010095	Slc3a2	solute carrier family 3 (activators of dibasic and neutral amino acid transport), member 2	1.01714	2.85501e-15	903.294	878.124	406.357	447.09
224	ENSMUSG00000023025	Larp4	La ribonucleoprotein domain family, member 4	1.0171	5.38191e-11	541.443	636.607	279.643	279.576
225	ENSMUSG00000039756	Dnttip2	deoxynucleotidyltransferase, terminal, interacting protein 2	1.01593	2.26317e-08	341.402	378.027	166.038	169.825
226	ENSMUSG00000062116	Zfp954	zinc finger protein 954	1.01579	0.0020325	76.4599	70.2237	26.2166	28.8818
227	ENSMUSG00000022864	D16Ertd472e	DNA segment, Chr 16, ERATO Doi 472, expressed	1.01354	1.48368e-05	224.045	181.794	94.6709	86.6453
228	ENSMUSG00000002870	Mcm2	minichromosome maintenance complex component 2	1.01279	6.66995e-10	441.867	464.001	211.189	217.191
229	ENSMUSG00000029504	Ddx51	DEAD (Asp-Glu-Ala-Asp) box polypeptide 51	1.00959	0.00102403	82.6834	111.57	37.8684	40.4345
230	ENSMUSG00000035373	Ccl7	chemokine (C-C motif) ligand 7	1.00825	4.90599e-20	1391.39	1354.6	664.153	672.368
231	ENSMUSG00000058400	Qrfpr	pyroglutamylated RFamide peptide receptor	1.00495	0.00765545	24.8939	19.6889	0	4.62108
232	ENSMUSG00000031530	Dusp4	dual specificity phosphatase 4	1.00482	1.23905e-06	297.838	248.08	126.713	124.769
233	ENSMUSG00000049717	Lig4	ligase IV, DNA, ATP-dependent	1.00276	0.00748446	53.3441	38.0652	5.8259	19.6396
234	ENSMUSG00000028016	Ints12	integrator complex subunit 12	1.00076	0.000106698	141.362	167.355	74.2802	62.3846
235	ENSMUSG00000039740	Alg2	asparagine-linked glycosylation 2 (alpha-1,3-mannosyltransferase)	1.00063	8.20124e-05	156.476	164.074	61.172	79.7137

## Sheet: TS_down
Rank	Ensembl ID	Gene name	Wikigene description	log2(fold change)	p value (FDR adjusted)	RNA_WT_1	RNA_WT_2	RNA_mock_1	RNA_mock_2
1	ENSMUSG00000007892	Rplp1	ribosomal protein, large, P1	-2.24817	1.27752e-129	737.927	682.548	3527.58	3450.8
2	ENSMUSG00000024661	Fth1	ferritin heavy polypeptide 1	-2.20659	2.13837e-112	632.128	567.696	2888.19	2854.68
3	ENSMUSG00000039001	Rps21	ribosomal protein S21	-2.1341	1.28373e-46	153.809	135.853	680.174	703.56
4	ENSMUSG00000022487	Gtsf1	gametocyte specific factor 1	-1.97348	1.20284e-11	21.3377	21.0015	163.125	98.1981
5	ENSMUSG00000040952	Rps19	ribosomal protein S19	-1.94165	4.78424e-55	316.509	276.301	1245.29	1154.12
6	ENSMUSG00000063457	Rps15	ribosomal protein S15	-1.93964	4.37125e-29	98.6866	122.071	450.051	501.388
7	ENSMUSG00000017778	Cox7c	cytochrome c oxidase subunit 7C	-1.85124	1.58423e-19	65.7911	69.5674	307.316	265.712
8	ENSMUSG00000017466	Timp2	tissue inhibitor of metalloproteinase 2	-1.82225	2.52521e-72	561.002	545.382	1977.89	2064.47
9	ENSMUSG00000029642	Polr1d	polymerase (RNA) I polypeptide D	-1.81079	1.82564e-27	127.137	116.821	452.964	485.214
10	ENSMUSG00000039533	Mmd2	monocyte to macrophage differentiation-associated 2	-1.79203	1.8778e-20	74.6818	97.1318	345.185	338.494
11	ENSMUSG00000037742	Eef1a1	eukaryotic translation elongation factor 1 alpha 1	-1.7596	6.88782e-83	1186.02	1067.79	3958.7	3865.54
12	ENSMUSG00000010342	Tex14	testis expressed gene 14	-1.70072	5.61096e-85	1165.57	1233.84	4022.78	3963.74
13	ENSMUSG00000020372	Rack1	receptor for activated C kinase 1	-1.69091	3.78579e-80	2278.68	1985.3	6909.52	7175.39
14	ENSMUSG00000020892	Aloxe3	arachidonate lipoxygenase 3	-1.67156	4.5865e-10	32.8955	30.1896	128.17	136.322
15	ENSMUSG00000032014	Oaf	out at first homolog	-1.64583	1.41797e-38	280.946	277.613	911.754	920.751
16	ENSMUSG00000018362	Kpna2	karyopherin (importin) alpha 2	-1.63614	6.29653e-09	21.3377	38.7215	128.17	131.701
17	ENSMUSG00000014592	Camta1	calmodulin binding transcription activator 1	-1.63095	2.58988e-11	56.0113	41.3467	167.495	199.862
18	ENSMUSG00000032750	Gab3	growth factor receptor bound protein 2-associated protein 3	-1.62382	1.31862e-07	16.8923	19.6889	88.845	84.3348
19	ENSMUSG00000031775	Pllp	plasma membrane proteolipid	-1.60696	5.60015e-07	15.1142	14.4385	71.3673	76.2479
20	ENSMUSG00000006333	Rps9	ribosomal protein S9	-1.59342	2.10888e-35	399.192	322.898	1137.51	1137.94
21	ENSMUSG00000063882	Uqcrh	ubiquinol-cytochrome c reductase hinge protein	-1.58917	1.23118e-19	131.582	112.883	394.705	407.811
22	ENSMUSG00000061232	H2-K1	histocompatibility 2, K1, K region	-1.55864	2.16128e-16	96.9085	95.8192	324.794	307.302
23	ENSMUSG00000061535	C1qtnf7	C1q and tumor necrosis factor related protein 7	-1.55304	3.39532e-05	2.66721	0.656296	23.3036	39.2792
24	ENSMUSG00000035528	Npffr2	neuropeptide FF receptor 2	-1.54293	9.39693e-21	176.925	141.104	499.571	496.767
25	ENSMUSG00000039209	Rpl39l	ribosomal protein L39-like	-1.53787	6.75441e-39	375.187	378.027	1105.46	1165.67
26	ENSMUSG00000060427	Zfp868	zinc finger protein 868	-1.52962	1.35585e-07	152.92	129.29	439.856	686.231
27	ENSMUSG00000051790	Nlgn2	neuroligin 2	-1.52738	2.14232e-08	33.7846	32.8148	135.452	114.372
28	ENSMUSG00000025794	Rpl14	ribosomal protein L14	-1.52255	2.09712e-12	92.4632	64.317	257.796	256.47
29	ENSMUSG00000114942	Gm49361		-1.52146	3.61093e-05	2.66721	2.62518	34.9554	30.0371
30	ENSMUSG00000054312	Mrps21	mitochondrial ribosomal protein S21	-1.5099	1.0149e-07	25.783	32.1585	113.605	108.595
31	ENSMUSG00000016252	Atp5e	ATP synthase, H+ transporting, mitochondrial F1 complex, epsilon subunit	-1.48018	4.02331e-28	303.172	265.144	803.974	853.745
32	ENSMUSG00000039221	Rpl22l1	ribosomal protein L22 like 1	-1.44056	9.28615e-11	87.1287	66.2859	212.645	262.247
33	ENSMUSG00000022568	Scrib	scribbled planar cell polarity	-1.42735	7.70487e-17	189.372	142.416	480.637	477.127
34	ENSMUSG00000040029	Ipo8	importin 8	-1.40622	5.17203e-34	927.299	1066.48	3022.19	2452.64
35	ENSMUSG00000027254	Map1a	microtubule-associated protein 1 A	-1.40222	3.16611e-07	47.1207	30.8459	135.452	123.614
36	ENSMUSG00000023505	Cdca3	cell division cycle associated 3	-1.39976	4.06636e-14	113.801	112.227	332.076	320.01
37	ENSMUSG00000025508	Rplp2	ribosomal protein, large P2	-1.39253	2.08142e-26	313.841	368.182	967.1	908.043
38	ENSMUSG00000038241	Cep250	centrosomal protein 250	-1.39108	4.62194e-13	100.465	106.976	289.839	309.613
39	ENSMUSG00000025967	Eef1b2	eukaryotic translation elongation factor 1 beta 2	-1.3796	2.06645e-44	1001.98	890.594	2524.07	2510.4
40	ENSMUSG00000033967	Rnf225	ring finger protein 225	-1.37539	2.60692e-05	13.336	21.6578	68.4543	72.7821
41	ENSMUSG00000054966	Lmntd1	lamin tail domain containing 1	-1.37525	0.00015313	5.33441	3.93778	29.1295	39.2792
42	ENSMUSG00000002020	Ltbp2	latent transforming growth factor beta binding protein 2	-1.37146	6.07458e-05	18.6704	7.87555	80.1061	132.856
43	ENSMUSG00000009927	Rps25	ribosomal protein S25	-1.36824	2.32288e-06	28.4502	30.8459	103.41	98.1981
44	ENSMUSG00000019866	Crybg1	crystallin beta-gamma domain containing 1	-1.36408	4.09444e-09	57.7895	82.037	196.624	222.967
45	ENSMUSG00000032412	Atp1b3	ATPase, Na+/K+ transporting, beta 3 polypeptide	-1.36174	8.36733e-14	116.468	125.353	340.815	336.184
46	ENSMUSG00000045039	Megf8	multiple EGF-like-domains 8	-1.3551	2.26349e-26	330.734	330.773	847.669	910.354
47	ENSMUSG00000064080	Fbln2	fibulin 2	-1.34962	5.13762e-14	123.581	152.917	391.792	375.463
48	ENSMUSG00000031320	Rps4x	ribosomal protein S4, X-linked	-1.34133	6.49217e-10	80.0162	72.8489	217.015	219.502
49	ENSMUSG00000036902	Neto2	neuropilin (NRP) and tolloid (TLL)-like 2	-1.34042	1.44161e-07	45.3425	75.474	209.732	162.893
50	ENSMUSG00000106918	Mrpl33	mitochondrial ribosomal protein L33	-1.32758	2.04979e-17	197.373	181.138	493.745	510.63
51	ENSMUSG00000038976	Ppp1r9b	protein phosphatase 1, regulatory subunit 9B	-1.32725	9.66249e-17	186.704	171.95	490.832	464.419
52	ENSMUSG00000031392	Irak1	interleukin-1 receptor-associated kinase 1	-1.32149	7.78145e-19	211.598	225.766	601.524	553.375
53	ENSMUSG00000060802	B2m	beta-2 microglobulin	-1.31648	5.60392e-13	120.024	145.041	372.858	346.581
54	ENSMUSG00000032855	Pkd1	polycystin 1, transient receptor poteintial channel interacting	-1.31278	6.10437e-22	265.832	280.895	709.303	710.492
55	ENSMUSG00000057841	Rpl32	ribosomal protein L32	-1.30125	2.93822e-33	699.697	817.089	1960.42	1887.71
56	ENSMUSG00000072825	Cep170b	centrosomal protein 170B	-1.29515	2.33927e-13	146.696	131.916	371.401	362.755
57	ENSMUSG00000029050	Ski	ski sarcoma viral oncogene homolog (avian)	-1.29382	5.60368e-11	96.9085	110.258	282.556	277.265
58	ENSMUSG00000028776	Tinagl1	tubulointerstitial nephritis antigen-like 1	-1.28849	7.74116e-06	37.3409	30.1896	96.1274	113.217
59	ENSMUSG00000039640	Mrpl12	mitochondrial ribosomal protein L12	-1.28666	2.97431e-09	77.349	80.0681	215.558	216.036
60	ENSMUSG00000021124	Vti1b	vesicle transport through interaction with t-SNAREs 1B	-1.27907	6.33144e-12	128.915	129.947	308.773	370.842
61	ENSMUSG00000048154	Kmt2d	lysine (K)-specific methyltransferase 2D	-1.27596	1.34378e-18	236.492	265.8	664.153	615.76
62	ENSMUSG00000038803	Ost4	oligosaccharyltransferase complex subunit 4 (non-catalytic)	-1.27337	3.19883e-10	110.245	108.289	251.97	328.097
63	ENSMUSG00000013275	Slc41a1	solute carrier family 41, member 1	-1.26782	1.10915e-08	71.1255	90.5689	234.493	207.949
64	ENSMUSG00000078348	Sf3b5	splicing factor 3b, subunit 5	-1.26424	9.30281e-09	104.021	74.1615	228.667	248.383
65	ENSMUSG00000031029	Eif3f	eukaryotic translation initiation factor 3, subunit F	-1.26323	2.5308e-14	200.93	188.357	552.004	443.624
66	ENSMUSG00000047721	Bola2	bolA-like 2 (E. coli)	-1.2631	8.97709e-11	110.245	105.007	285.469	278.42
67	ENSMUSG00000043716	Rpl7	ribosomal protein L7	-1.26034	3.69779e-09	80.9053	95.8192	221.384	251.849
68	ENSMUSG00000073411	H2-D1	histocompatibility 2, D region locus 1	-1.2562	3.13321e-08	72.0146	75.474	218.471	182.533
69	ENSMUSG00000032381	Ciao2a	cytosolic iron-sulfur assembly component 2A	-1.25271	1.55812e-11	144.029	119.446	329.163	346.581
70	ENSMUSG00000027236	Eif3j1	eukaryotic translation initiation factor 3, subunit J1	-1.24805	0.000318502	11.5579	15.0948	58.259	47.3661
71	ENSMUSG00000015943	Bola1	bolA-like 1 (E. coli)	-1.23998	9.52463e-05	24.8939	23.6267	64.0849	93.577
72	ENSMUSG00000001507	Itga3	integrin alpha 3	-1.2349	6.97728e-10	97.7976	124.04	300.034	276.11
73	ENSMUSG00000060601	Nr1h2	nuclear receptor subfamily 1, group H, member 2	-1.23469	5.07597e-06	40.0081	45.9407	116.518	129.39
74	ENSMUSG00000014313	Cox6c	cytochrome c oxidase subunit 6C	-1.23456	1.24436e-11	142.251	126.009	339.359	338.494
75	ENSMUSG00000040722	Scamp5	secretory carrier membrane protein 5	-1.2345	0.000161454	21.3377	19.0326	59.7155	76.2479
76	ENSMUSG00000031595	Pdgfrl	platelet-derived growth factor receptor-like	-1.22922	0.000681612	8.00162	8.53185	43.6943	34.6581
77	ENSMUSG00000019428	Fkbp8	FK506 binding protein 8	-1.22912	6.57047e-17	262.275	251.361	582.59	675.834
78	ENSMUSG00000003402	Prkcsh	protein kinase C substrate 80K-H	-1.2225	6.12265e-10	129.804	102.382	298.577	289.973
79	ENSMUSG00000041319	Thoc6	THO complex 6	-1.21621	0.000130939	29.3393	19.6889	72.8238	82.0243
80	ENSMUSG00000048332	Lhfp	lipoma HMGIC fusion partner	-1.21225	3.49507e-10	119.135	133.884	285.469	351.202
81	ENSMUSG00000020153	Ndufs7	NADH:ubiquinone oxidoreductase core subunit S7	-1.21181	2.05095e-41	1330.05	1425.48	3255.22	3241.69
82	ENSMUSG00000002014	Ssr4	signal sequence receptor, delta	-1.20734	1.00569e-11	160.032	139.791	356.836	381.24
83	ENSMUSG00000097789	Gm2115		-1.20687	0.000270979	18.6704	22.3141	53.8896	83.1795
84	ENSMUSG00000072082	Ccnf	cyclin F	-1.20645	4.32349e-10	110.245	123.384	305.86	281.886
85	ENSMUSG00000034201	Gas2l1	growth arrest-specific 2 like 1	-1.206	3.02001e-14	231.158	209.358	582.59	489.835
86	ENSMUSG00000022090	Pdlim2	PDZ and LIM domain 2	-1.20293	5.98918e-07	58.6785	66.2859	166.038	165.204
87	ENSMUSG00000030605	Mfge8	milk fat globule-EGF factor 8 protein	-1.19152	2.76393e-16	243.605	257.268	576.764	619.225
88	ENSMUSG00000020821	Kif1c	kinesin family member 1C	-1.18995	7.01933e-19	316.509	300.584	722.412	737.063
89	ENSMUSG00000018585	Atox1	antioxidant 1 copper chaperone	-1.18599	4.54955e-14	203.597	223.141	482.093	540.667
90	ENSMUSG00000026470	Stx6	syntaxin 6	-1.18597	4.03007e-09	112.023	103.695	247.601	286.507
91	ENSMUSG00000029304	Spp1	secreted phosphoprotein 1	-1.18498	1.11589e-33	981.532	950.973	2327.45	2154.58
92	ENSMUSG00000067274	Rplp0	ribosomal protein, large, P0	-1.18359	6.59869e-40	1338.05	1284.37	3046.95	3006.02
93	ENSMUSG00000042541	Sem1	SEM1, 26S proteasome complex subunit	-1.1823	4.64792e-17	277.389	276.957	626.284	682.765
94	ENSMUSG00000036781	Rps27l	ribosomal protein S27-like	-1.17927	6.18646e-22	544.999	464.658	1137.51	1213.03
95	ENSMUSG00000023353	Agap3	ArfGAP with GTPase domain, ankyrin repeat and PH domain 3	-1.17875	6.00352e-12	161.811	161.449	372.858	404.345
96	ENSMUSG00000066607	Insyn1	inhibitory synaptic factor 1	-1.17811	3.15089e-06	53.3441	61.6918	167.495	137.477
97	ENSMUSG00000060860	Ube2s	ubiquitin-conjugating enzyme E2S	-1.17772	5.31287e-06	63.1239	46.597	141.278	147.875
98	ENSMUSG00000017897	Eya2	EYA transcriptional coactivator and phosphatase 2	-1.17606	0.000807358	145.807	87.2874	570.938	343.116
99	ENSMUSG00000079557	March2	membrane-associated ring finger (C3HC4) 2	-1.17148	2.67989e-06	65.7911	56.4415	176.234	142.098
100	ENSMUSG00000054452	Aes	amino-terminal enhancer of split	-1.16101	3.99437e-22	487.21	440.375	1073.42	1058.23
101	ENSMUSG00000035203	Epn1	epsin 1	-1.15575	5.16098e-06	54.2332	56.4415	145.648	140.943
102	ENSMUSG00000026883	Dab2ip	disabled 2 interacting protein	-1.15011	2.84097e-06	58.6785	65.6296	167.495	150.185
103	ENSMUSG00000025728	Pigq	phosphatidylinositol glycan anchor biosynthesis, class Q	-1.14886	7.62778e-12	170.701	192.951	407.813	447.09
104	ENSMUSG00000038576	Susd4	sushi domain containing 4	-1.14653	2.90533e-05	872.177	573.603	1993.91	1846.12
105	ENSMUSG00000030811	Fbxl19	F-box and leucine-rich repeat protein 19	-1.14323	1.39061e-07	92.4632	83.3496	217.015	211.415
106	ENSMUSG00000021495	Fam193b	family with sequence similarity 193, member B	-1.1429	6.91283e-05	45.3425	33.4711	104.866	107.44
107	ENSMUSG00000063480	Snu13	SNU13 homolog, small nuclear ribonucleoprotein (U4/U6.U5)	-1.14165	9.68174e-05	54.2332	30.1896	120.887	108.595
108	ENSMUSG00000035847	Ids	iduronate 2-sulfatase	-1.14053	7.81894e-10	137.806	159.48	385.966	321.165
109	ENSMUSG00000070462	Tlnrd1	talin rod domain containing 1	-1.13987	6.67289e-08	98.6866	93.8503	218.471	246.073
110	ENSMUSG00000001918	Slc1a5	solute carrier family 1 (neutral amino acid transporter), member 5	-1.13753	2.21426e-18	408.083	364.901	840.386	912.664
111	ENSMUSG00000056612	Ppp1r14b	protein phosphatase 1, regulatory inhibitor subunit 14B	-1.13399	2.51834e-12	223.156	189.013	482.093	467.885
112	ENSMUSG00000015656	Hspa8	heat shock protein 8	-1.13133	1.97176e-32	2120.43	1829.75	4510.7	4290.68
113	ENSMUSG00000061306	Slc38a10	solute carrier family 38, member 10	-1.12979	7.03134e-10	141.362	139.791	311.686	345.426
114	ENSMUSG00000080316	Spaca6	sperm acrosome associated 6	-1.12577	1.8359e-06	74.6818	68.2548	186.429	165.204
115	ENSMUSG00000027800	Tm4sf1	transmembrane 4 superfamily member 1	-1.1208	1.31315e-20	459.649	444.969	977.295	1043.21
116	ENSMUSG00000024958	Gpr137	G protein-coupled receptor 137	-1.12077	4.11174e-06	62.2348	66.2859	160.212	158.272
117	ENSMUSG00000013033	Adgrl1	adhesion G protein-coupled receptor L1	-1.11929	2.03404e-10	152.92	164.73	385.966	350.047
118	ENSMUSG00000025871	4833439L19Rik	RIKEN cDNA 4833439L19 gene	-1.11748	1.40362e-08	110.245	135.197	297.121	281.886
119	ENSMUSG00000038235	F11r	F11 receptor	-1.11745	5.55791e-05	42.6753	55.7852	151.473	107.44
120	ENSMUSG00000020519	Sap30l	SAP30-like	-1.11379	2.4648e-08	110.245	110.914	256.34	262.247
121	ENSMUSG00000033965	Slc16a2	solute carrier family 16 (monocarboxylic acid transporters), member 2	-1.11124	0.00170249	16.8923	11.157	55.3461	41.5898
122	ENSMUSG00000071644	Eef1g	eukaryotic translation elongation factor 1 gamma	-1.10889	1.95442e-06	69.3474	81.3807	190.798	175.601
123	ENSMUSG00000030352	Tspan9	tetraspanin 9	-1.10604	2.09903e-16	352.96	324.867	726.781	779.808
124	ENSMUSG00000045045	Lrfn4	leucine rich repeat and fibronectin type III domain containing 4	-1.10434	6.88294e-08	113.801	101.07	241.775	258.781
125	ENSMUSG00000050708	Ftl1	ferritin light polypeptide 1	-1.10414	9.01545e-31	1133.56	1245.65	2633.31	2577.41
126	ENSMUSG00000050212	Eva1b	eva-1 homolog B (C. elegans)	-1.10405	1.67553e-09	150.253	143.073	313.142	358.134
127	ENSMUSG00000043252	Tmem64	transmembrane protein 64	-1.10395	5.73744e-11	194.706	170.637	420.921	406.655
128	ENSMUSG00000040690	Col16a1	collagen, type XVI, alpha 1	-1.10187	4.9661e-08	119.135	107.633	246.144	279.576
129	ENSMUSG00000028988	Ctnnbip1	catenin beta interacting protein 1	-1.09992	5.61448e-06	62.2348	84.0059	166.038	190.62
130	ENSMUSG00000037499	Nenf	neuron derived neurotrophic factor	-1.0952	1.1401e-05	57.7895	66.2859	158.756	145.564
131	ENSMUSG00000030795	Fus	fused in sarcoma	-1.0949	4.18384e-06	79.1271	65.6296	171.864	174.446
132	ENSMUSG00000040390	Map3k10	mitogen-activated protein kinase kinase kinase 10	-1.09449	1.68054e-09	162.7	139.791	339.359	346.581
133	ENSMUSG00000078429	Ctdsp2	CTD (carboxy-terminal domain, RNA polymerase II, polypeptide A) small phosphatase 2	-1.09029	1.47063e-13	296.949	253.987	605.894	612.294
134	ENSMUSG00000038539	Atf5	activating transcription factor 5	-1.08242	1.12594e-15	342.292	335.367	703.478	778.653
135	ENSMUSG00000057411	Fam173a	family with sequence similarity 173, member A	-1.0815	1.21361e-05	66.6802	70.88	142.735	187.154
136	ENSMUSG00000028497	Hacd4	3-hydroxyacyl-CoA dehydratase 4	-1.07845	0.000958899	26.6721	22.3141	62.6284	75.0926
137	ENSMUSG00000017664	Slc35c2	solute carrier family 35, member C2	-1.07685	5.23394e-07	104.021	89.9126	218.471	227.588
138	ENSMUSG00000036599	Chst12	carbohydrate sulfotransferase 12	-1.07654	0.000540233	28.4502	32.1585	74.2802	88.9559
139	ENSMUSG00000015094	Npdc1	neural proliferation, differentiation and control 1	-1.0637	0.00228892	16.8923	16.4074	49.5202	53.1425
140	ENSMUSG00000022263	Trio	triple functional domain (PTPRF interacting)	-1.06234	1.08013e-15	341.402	340.618	744.259	726.666
141	ENSMUSG00000016344	Ppdpf	pancreatic progenitor cell differentiation and proliferation factor	-1.06163	0.00064754	33.7846	27.5644	78.6497	83.1795
142	ENSMUSG00000028173	Wls	wntless WNT ligand secretion mediator	-1.06021	3.34152e-15	392.968	341.274	802.518	776.342
143	ENSMUSG00000001300	Efnb2	ephrin B2	-1.05878	4.07792e-10	208.931	232.985	426.747	542.977
144	ENSMUSG00000057322	Rpl38	ribosomal protein L38	-1.05801	4.40278e-06	101.354	74.8178	209.732	195.241
145	ENSMUSG00000028407	Smim27	small integral membrane protein 27	-1.05773	0.00412831	8.00162	3.93778	33.4989	24.2607
146	ENSMUSG00000040782	Cop1	COP1, E3 ubiquitin ligase	-1.05464	1.44491e-12	256.941	246.767	556.374	532.58
147	ENSMUSG00000036461	Elf1	E74-like factor 1	-1.05322	1.50665e-19	897.96	1080.26	2253.17	1963.96
148	ENSMUSG00000024959	Bad	BCL2-associated agonist of cell death	-1.05274	5.72184e-06	80.9053	74.8178	180.603	177.912
149	ENSMUSG00000025505	Tmem80	transmembrane protein 80	-1.05129	0.00260142	13.336	22.3141	55.3461	54.2977
150	ENSMUSG00000007836	Hnrnpa0	heterogeneous nuclear ribonucleoprotein A0	-1.04859	8.07707e-12	312.063	326.835	598.611	777.498
151	ENSMUSG00000033068	Entpd6	ectonucleoside triphosphate diphosphohydrolase 6	-1.04848	9.46353e-05	50.6769	53.16	135.452	115.527
152	ENSMUSG00000004105	Angptl2	angiopoietin-like 2	-1.04658	1.81396e-10	192.928	218.547	466.072	429.761
153	ENSMUSG00000091625	Lsm5	LSM5 homolog, U6 small nuclear RNA and mRNA degradation associated	-1.04643	0.00397675	10.6688	13.7822	39.3248	43.9003
154	ENSMUSG00000031231	Cox7b	cytochrome c oxidase subunit 7B	-1.0447	1.07774e-05	68.4583	87.2874	173.321	187.154
155	ENSMUSG00000049928	Glp2r	glucagon-like peptide 2 receptor	-1.04319	0.00173874	30.2283	20.3452	85.932	55.453
156	ENSMUSG00000026558	Uck2	uridine-cytidine kinase 2	-1.04227	1.5444e-12	320.954	269.081	623.371	635.399
157	ENSMUSG00000002274	Metrn	meteorin, glial cell differentiation regulator	-1.0416	7.91276e-15	389.412	343.243	767.562	785.584
158	ENSMUSG00000074227	Spint2	serine protease inhibitor, Kunitz type 2	-1.04159	0.00121509	30.2283	27.5644	94.6709	61.2294
159	ENSMUSG00000039016	Timm8b	translocase of inner mitochondrial membrane 8B	-1.04105	8.21628e-06	73.7927	82.037	173.321	183.688
160	ENSMUSG00000061477	Rps7	ribosomal protein S7	-1.0401	7.63878e-06	72.9036	89.2563	183.516	188.309
161	ENSMUSG00000046152	Fut10	fucosyltransferase 10	-1.03791	0.000130423	46.2316	69.5674	125.257	153.651
162	ENSMUSG00000021068	Nin	ninein	-1.03722	9.2179e-09	158.254	148.323	334.989	331.563
163	ENSMUSG00000014748	Tex261	testis expressed gene 261	-1.03625	1.99885e-14	324.51	326.835	690.369	689.697
164	ENSMUSG00000028073	Pear1	platelet endothelial aggregation receptor 1	-1.03461	0.00066714	28.4502	54.4726	101.953	110.906
165	ENSMUSG00000023191	P3h3	prolyl 3-hydroxylase 3	-1.03361	0.000568413	35.5628	39.3778	81.5626	106.285
166	ENSMUSG00000035131	Brinp3	bone morphogenetic protein/retinoic acid inducible neural specific 3	-1.03313	0.00373784	14.2251	15.7511	43.6943	49.6767
167	ENSMUSG00000012483	Rpa3	replication protein A3	-1.03168	0.00026344	49.7879	43.9718	97.5838	128.235
168	ENSMUSG00000056666	Retsat	retinol saturase (all trans retinol 13,14 reductase)	-1.02992	0.000893187	29.3393	40.6904	75.7367	103.974
169	ENSMUSG00000019578	Ubxn6	UBX domain protein 6	-1.02989	0.000240642	48.8988	47.2533	99.0403	131.701
170	ENSMUSG00000005354	Txn2	thioredoxin 2	-1.02961	6.87116e-07	107.577	129.29	238.862	285.352
171	ENSMUSG00000018076	Med13l	mediator complex subunit 13-like	-1.02759	4.53952e-14	324.51	324.867	671.435	695.473
172	ENSMUSG00000041700	Lhfpl1	lipoma HMGIC fusion partner-like 1	-1.02688	0.00137383	27.5611	27.5644	68.4543	76.2479
173	ENSMUSG00000034795	Ccdc122	coiled-coil domain containing 122	-1.02316	0.00300607	16.8923	21.6578	58.259	53.1425
174	ENSMUSG00000039199	Zdhhc1	zinc finger, DHHC domain containing 1	-1.02063	0.00115578	27.5611	38.0652	72.8238	95.8875
175	ENSMUSG00000041870	Ankrd13a	ankyrin repeat domain 13a	-1.02005	5.91611e-12	288.947	305.834	573.851	678.144
176	ENSMUSG00000039477	Tnrc18	trinucleotide repeat containing 18	-1.01811	6.12265e-10	207.153	204.764	466.072	410.121
177	ENSMUSG00000020776	Fbf1	Fas (TNFRSF6) binding factor 1	-1.01474	7.15431e-07	114.69	108.945	241.775	244.918
178	ENSMUSG00000043987	Cep164	centrosomal protein 164	-1.01273	2.42859e-05	81.7943	72.1926	157.299	187.154
179	ENSMUSG00000022179	4931414P19Rik	RIKEN cDNA 4931414P19 gene	-1.01174	0.00356822	21.3377	16.4074	56.8025	50.8319
180	ENSMUSG00000035900	Gramd4	GRAM domain containing 4	-1.00527	2.25555e-08	157.365	157.511	342.272	326.942
181	ENSMUSG00000096188	Cmtm4	CKLF-like MARVEL transmembrane domain containing 4	-1.00521	1.44491e-12	313.841	290.739	614.633	638.865
182	ENSMUSG00000030035	Wbp1	WW domain binding protein 1	-1.00254	9.68602e-06	88.0178	89.9126	212.645	180.222
183	ENSMUSG00000096255	Dynlt1b	dynein light chain Tctex-type 1B	-1.00176	0.00641102	12.447	11.157	48.0637	31.1923
184	ENSMUSG00000073676	Hspe1	heat shock protein 1 (chaperonin 10)	-1.00159	0.00032821	52.4551	43.9718	110.692	114.372
185	ENSMUSG00000029710	Ephb4	Eph receptor B4	-1.00052	4.87478e-07	117.357	131.259	275.274	259.936
186	ENSMUSG00000048537	Phldb1	pleckstrin homology like domain, family B, member 1	-1.0003	1.43134e-06	111.134	108.945	227.21	247.228

## Sheet: TE_up
Rank	Ensembl ID	Gene name	Wikigene description	log2(fold change)	p value (FDR adjusted)	Ribo_WT_1	Ribo_WT_2	Ribo_mock_1	Ribo_mock_2	RNA_WT_1	RNA_WT_2	RNA_mock_1	RNA_mock_2
1	ENSMUSG00000115726	Gm30083	predicted gene, 30083	8.73351	0.0173812	1.91008	3.7927	0.550121	0.493947	0	0	0	6.11911
2	ENSMUSG00000058589	Anks1b	ankyrin repeat and sterile alpha motif domain containing 1B	7.74985	0.00123052	1.91008	3.7927	2.20049	3.45763	0	0	7.73711	4.89529
3	ENSMUSG00000090272	Mndal	myeloid nuclear differentiation antigen like	7.67889	0.000267345	5.73025	3.7927	3.30073	1.97579	0	0	3.09484	3.67147
4	ENSMUSG00000057093	Zfp607b	zinc finger protein 607B	7.30781	0.00521742	0	7.58539	3.30073	1.97579	0	0	3.09484	3.67147
5	ENSMUSG00000074121	Ntf5	neurotrophin 5	7.29136	0.0101321	3.82017	1.89635	3.30073	1.97579	0	0	0	7.34293
6	ENSMUSG00000078496	Zfp982	zinc finger protein 982	7.13836	0.00203083	7.64034	5.68905	3.85085	4.93947	0	0	4.64226	0
7	ENSMUSG00000034035	Ccdc17	coiled-coil domain containing 17	6.90809	0.0372639	5.73025	0	1.10024	1.97579	0	0	3.09484	1.22382
8	ENSMUSG00000001655	Hoxc13	homeobox C13	6.05198	0.0072449	0	7.58539	5.50121	4.44552	0	0	1.54742	3.67147
9	ENSMUSG00000074865	Zfp934	zinc finger protein 934	5.90602	0.00107945	3.82017	3.7927	6.60146	5.92736	0	0	6.18969	1.22382
10	ENSMUSG00000103088	Pcdhgb6	protocadherin gamma subfamily B, 6	5.8034	6.00602e-05	9.55042	7.58539	14.3032	17.2881	0	0	4.64226	2.44764
11	ENSMUSG00000053624	Gykl1	glycerol kinase-like 1	5.59641	0.0104093	11.4605	28.4452	1.10024	0.493947	1.67891	0	1.54742	2.44764
12	ENSMUSG00000033594	Spata2l	spermatogenesis associated 2-like	5.4495	0.00905774	7.64034	3.7927	0.550121	2.46973	0.839454	0	6.18969	3.67147
13	ENSMUSG00000022847	Thpo	thrombopoietin	5.42563	0.00776266	1.91008	1.89635	7.15158	5.43342	0	0	3.09484	7.34293
14	ENSMUSG00000001023	S100a5	S100 calcium binding protein A5	5.20744	0.0458967	0	5.68905	4.40097	4.93947	0	0	3.09484	1.22382
15	ENSMUSG00000058900	Rsl1	regulator of sex limited protein 1	4.70138	0.00170581	15.2807	20.8598	4.40097	0.987894	1.67891	1.2183	9.28453	1.22382
16	ENSMUSG00000090963	Gm17655		4.1244	0.00561294	9.55042	13.2744	2.75061	2.96368	0.839454	1.82745	9.28453	3.67147
17	ENSMUSG00000078974	Sec61g	SEC61, gamma subunit	3.84564	0.0427087	5.73025	9.48174	1.10024	1.97579	5.87618	3.04575	7.73711	15.9097
18	ENSMUSG00000087408	Cers1	growth differentiation factor 1	3.29712	0.0312372	15.2807	20.8598	17.0538	9.38499	0	1.2183	1.54742	4.89529
19	ENSMUSG00000030688	Stard10	START domain containing 10	3.28247	0.00252133	21.0109	11.3781	6.60146	5.43342	5.03672	6.70064	13.9268	29.3717
20	ENSMUSG00000041571	Selenow	selenoprotein W	3.25597	3.78625e-40	349.545	479.776	77.017	96.8136	83.1059	84.6718	171.764	163.992
21	ENSMUSG00000095562	Gm21887		3.22822	0.00875659	34.3815	18.9635	14.8533	6.42131	0.839454	2.4366	6.18969	4.89529
22	ENSMUSG00000031079	Zfp300	zinc finger protein 300	3.13835	0.0351074	28.6513	7.58539	2.20049	3.95157	2.51836	5.48235	4.64226	6.11911
23	ENSMUSG00000042406	Atf4	activating transcription factor 4	2.91652	4.50408e-178	4524.99	5201.68	989.118	853.046	2229.59	1889.58	2941.65	2946.96
24	ENSMUSG00000078794	Dact3	dishevelled-binding antagonist of beta-catenin 3	2.89915	0.00431844	15.2807	17.0671	8.25182	6.91526	5.87618	5.48235	17.0216	20.805
25	ENSMUSG00000001313	Rnd2	Rho family GTPase 2	2.89319	0.00598287	11.4605	13.2744	11.5526	10.3729	3.35781	1.2183	13.9268	13.462
26	ENSMUSG00000000958	Slc7a7	solute carrier family 7 (cationic amino acid transporter, y+ system), member 7	2.86093	0.0483142	9.55042	7.58539	12.6528	11.8547	0.839454	0	3.09484	7.34293
27	ENSMUSG00000096255	Dynlt1b	dynein light chain Tctex-type 1B	2.76172	0.033373	5.73025	9.48174	10.4523	21.2397	0	1.2183	7.73711	6.11911
28	ENSMUSG00000060314	Zfp941	zinc finger protein 941	2.75193	0.00121535	51.5723	58.7868	8.25182	8.3971	11.7524	10.3555	12.3794	8.56676
29	ENSMUSG00000017446	C1qtnf1	C1q and tumor necrosis factor related protein 1	2.69785	0.00422627	45.842	20.8598	56.6625	36.0581	0	1.82745	9.28453	8.56676
30	ENSMUSG00000064368	mt-Nd6	NADH dehydrogenase subunit 6	2.69699	6.07215e-08	11074.7	12669.5	4703.54	2642.62	467.576	482.446	1055.34	850.556
31	ENSMUSG00000002325	Irf9	interferon regulatory factor 9	2.69091	0.0417154	17.1908	11.3781	4.40097	4.44552	5.03672	5.48235	9.28453	8.56676
32	ENSMUSG00000029380	Cxcl1	chemokine (C-X-C motif) ligand 1	2.63248	0.0338516	51.5723	43.616	3.85085	4.44552	9.23399	8.52809	4.64226	3.67147
33	ENSMUSG00000050708	Ftl1	ferritin light polypeptide 1	2.60043	1.51158e-14	120.335	125.159	54.462	42.9734	499.475	436.151	1159.02	1080.63
34	ENSMUSG00000040627	Aicda	activation-induced cytidine deaminase	2.57764	0.0318252	24.8311	15.1708	9.35206	7.90315	1.67891	4.26405	10.8319	3.67147
35	ENSMUSG00000064341	mt-Nd1	NADH dehydrogenase subunit 1	2.5649	1.78634e-05	8348.98	11753.6	4696.39	2648.05	4387.82	8738.25	16551.2	11820.9
36	ENSMUSG00000078994	Zfp429	zinc finger protein 429	2.55728	0.0359717	15.2807	24.6525	7.15158	5.92736	4.19727	3.6549	4.64226	9.79058
37	ENSMUSG00000064351	mt-Co1	cytochrome c oxidase subunit I	2.5126	2.02956e-11	55617.8	65554.9	30544.9	20002.9	11579.4	14012.3	32731.1	28171.2
38	ENSMUSG00000071644	Eef1g	eukaryotic translation elongation factor 1 gamma	2.48825	7.5941e-13	187.188	210.495	132.029	123.487	17.6285	11.5738	49.5175	57.5196
39	ENSMUSG00000048921	Zfp689	zinc finger protein 689	2.44162	0.0122942	22.921	24.6525	6.60146	5.92736	7.55508	11.5738	13.9268	14.6859
40	ENSMUSG00000023882	Zfp54	zinc finger protein 54	2.36149	6.80323e-06	135.616	125.159	35.2078	17.2881	24.3442	28.63	35.5907	18.3573
41	ENSMUSG00000038295	Atg9b	autophagy related 9B	2.34966	0.00268748	45.842	20.8598	16.5036	15.8063	5.87618	9.74639	20.1165	19.5812
42	ENSMUSG00000018707	Dync1h1	dynein cytoplasmic 1 heavy chain 1	2.28839	3.0473e-67	1780.2	1752.23	291.564	370.46	550.682	584.784	538.503	500.543
43	ENSMUSG00000044786	Zfp36	zinc finger protein 36	2.27543	1.79024e-11	299.883	265.489	39.6087	40.5036	83.1059	73.0979	52.6123	55.072
44	ENSMUSG00000029642	Polr1d	polymerase (RNA) I polypeptide D	2.23586	3.0309e-35	424.039	364.099	440.097	373.424	60.4407	62.1333	286.273	307.179
45	ENSMUSG00000034394	Lif	leukemia inhibitory factor	2.16746	0.0230752	47.7521	51.2014	9.35206	9.87894	7.55508	11.5738	6.18969	11.0144
46	ENSMUSG00000025408	Ddit3	DNA-damage inducible transcript 3	2.15817	3.30731e-09	475.611	493.051	30.2567	21.2397	141.028	170.562	27.8536	45.2814
47	ENSMUSG00000064370	mt-Cytb	cytochrome b	2.15526	5.58629e-05	44676.9	55331.7	26096.1	16065.6	3769.99	8159.56	13043.2	9357.34
48	ENSMUSG00000015377	Dennd6b	DENN/MADD domain containing 6B	2.14744	0.0394225	24.8311	15.1708	9.90219	9.38499	7.55508	4.26405	15.4742	9.79058
49	ENSMUSG00000064194	Zfp936	zinc finger protein 936	2.13896	0.0488991	22.921	24.6525	7.7017	5.43342	7.55508	8.52809	10.8319	8.56676
50	ENSMUSG00000053684	BC048403	cDNA sequence BC048403	2.12367	0.0356827	53.4824	43.616	29.7066	37.046	2.51836	1.82745	10.8319	3.67147
51	ENSMUSG00000042349	Ikbke	inhibitor of kappaB kinase epsilon	2.12177	0.0017892	45.842	45.5124	34.6577	27.1671	5.87618	6.70064	20.1165	18.3573
52	ENSMUSG00000021495	Fam193b	family with sequence similarity 193, member B	2.07707	0.000804691	38.2017	30.3416	22.0049	26.1792	22.6652	14.0104	51.0649	58.7435
53	ENSMUSG00000106918	Mrpl33	mitochondrial ribosomal protein L33	2.07328	4.98626e-21	370.556	438.057	456.051	449.986	26.8625	32.2849	126.889	150.53
54	ENSMUSG00000035642	Aamdc	adipogenesis associated Mth938 domain containing	2.07045	0.0412635	34.3815	32.2379	22.555	43.9613	2.51836	0.60915	6.18969	11.0144
55	ENSMUSG00000030811	Fbxl19	F-box and leucine-rich repeat protein 19	2.06888	0.000116792	36.2916	47.4087	36.8581	30.1308	31.0598	34.1124	114.509	105.249
56	ENSMUSG00000033685	Ucp2	uncoupling protein 2 (mitochondrial, proton carrier)	2.05659	0.00678785	32.4714	22.7562	13.2029	17.2881	28.5414	36.549	83.5608	64.8626
57	ENSMUSG00000054737	Zfp182	zinc finger protein 182	2.056	0.0293479	28.6513	24.6525	9.35206	8.3971	8.39454	15.8379	9.28453	22.0288
58	ENSMUSG00000040860	Crocc	ciliary rootlet coiled-coil, rootletin	2.05086	0.0140612	28.6513	30.3416	24.2053	26.1792	3.35781	4.8732	10.8319	17.1335
59	ENSMUSG00000064363	mt-Nd4	NADH dehydrogenase subunit 4	2.04513	1.9251e-08	3270.06	3635.3	2054.15	1609.28	564.113	1115.35	2110.68	1562.82
60	ENSMUSG00000031683	Lsm6	LSM6 homolog, U6 small nuclear RNA and mRNA degradation associated	2.0114	0.00975139	64.9429	49.3051	53.3618	65.201	4.19727	2.4366	13.9268	11.0144
61	ENSMUSG00000033763	Mtss1l	metastasis suppressor 1-like	2.00953	0.0176918	34.3815	17.0671	37.9584	32.6005	3.35781	2.4366	17.0216	11.0144
62	ENSMUSG00000020812	1810032O08Rik		1.98132	0.000265227	84.0437	75.8539	24.7555	20.2518	30.2203	27.4117	38.6855	24.4764
63	ENSMUSG00000040435	Ppp1r15a	protein phosphatase 1, regulatory subunit 15A	1.9796	1.64994e-09	257.861	295.83	47.8606	53.3463	90.661	86.4992	49.5175	77.1008
64	ENSMUSG00000064345	mt-Nd2	NADH dehydrogenase subunit 2	1.96588	4.71501e-05	8247.74	10515.3	6186.67	4052.34	826.022	1574.65	2991.17	2127
65	ENSMUSG00000011306	Sugp1	SURP and G patch domain containing 1	1.91231	0.000375726	129.886	155.501	61.6136	62.2373	10.0734	17.0562	23.2113	20.805
66	ENSMUSG00000022565	Plec	plectin	1.90634	8.32293e-103	4588.02	4621.4	2199.94	2455.41	909.968	896.059	1791.91	1630.13
67	ENSMUSG00000075040	Zfp408	zinc finger protein 408	1.90422	0.00442554	43.9319	51.2014	11.5526	14.3245	31.0598	23.7568	23.2113	33.0432
68	ENSMUSG00000075706	Gpx4	glutathione peroxidase 4	1.88667	2.5498e-05	1109.76	970.93	366.931	616.446	202.308	133.404	295.557	288.822
69	ENSMUSG00000064367	mt-Nd5	NADH dehydrogenase subunit 5	1.87443	3.03555e-05	11869.3	15030.5	7579.57	5140.51	964.532	1702.57	2732.75	1892.03
70	ENSMUSG00000039220	Ppp1r10	protein phosphatase 1, regulatory subunit 10	1.86884	3.09136e-12	317.074	358.41	222.799	199.555	45.3305	35.3307	97.4875	85.6676
71	ENSMUSG00000067430	Zfp763	zinc finger protein 763	1.85029	0.000259567	198.649	210.495	64.3642	62.7313	22.6652	20.1019	13.9268	34.267
72	ENSMUSG00000041319	Thoc6	THO complex 6	1.84691	0.00753365	38.2017	28.4452	19.2543	24.6973	12.5918	10.3555	29.401	25.7003
73	ENSMUSG00000093674	Rpl41	ribosomal protein L41	1.84253	3.18585e-27	809.876	690.271	596.882	746.354	84.7848	90.1541	267.704	293.717
74	ENSMUSG00000003992	Ssbp2	single-stranded DNA binding protein 2	1.80777	1.71255e-05	164.267	155.501	90.2199	92.862	17.6285	18.8836	34.0433	40.3861
75	ENSMUSG00000034616	Ssh3	slingshot protein phosphatase 3	1.7833	0.00539284	47.7521	58.7868	32.4572	25.6852	12.5918	15.2287	15.4742	36.7147
76	ENSMUSG00000061393	Acvr2b	activin receptor IIB	1.76929	0.0124444	26.7412	32.2379	19.8044	22.2276	9.23399	15.2287	34.0433	24.4764
77	ENSMUSG00000036352	Ubac1	ubiquitin associated domain containing 1	1.75435	2.0999e-07	118.425	106.196	85.2688	65.6949	47.8489	39.5947	100.582	99.1296
78	ENSMUSG00000003541	Ier3	immediate early response 3	1.73687	1.44133e-05	301.793	329.965	52.2615	58.7797	65.4774	48.1228	40.233	25.7003
79	ENSMUSG00000030788	Rnf141	ring finger protein 141	1.73179	0.0337596	28.6513	32.2379	22.0049	16.3002	6.71563	10.3555	15.4742	19.5812
80	ENSMUSG00000039850	Endov	endonuclease V	1.72971	0.00396805	51.5723	47.4087	33.0073	29.1429	14.2707	14.0104	24.7587	33.0432
81	ENSMUSG00000074211	Sdhaf1	succinate dehydrogenase complex assembly factor 1	1.72713	0.0172078	26.7412	34.1343	15.9535	18.276	19.3074	18.2745	34.0433	34.267
82	ENSMUSG00000062270	Morf4l1	mortality factor 4 like 1	1.7254	0.0155868	76.4034	77.7503	24.7555	29.1429	7.55508	18.2745	15.4742	14.6859
83	ENSMUSG00000033253	Szt2	seizure threshold 2	1.70268	2.33585e-06	173.818	123.263	82.5182	94.3439	39.4543	41.4222	99.035	56.2958
84	ENSMUSG00000063275	Hacd1	3-hydroxyacyl-CoA dehydratase 1	1.69852	0.000722972	70.6731	68.2685	45.11	34.0823	20.1469	23.7568	35.5907	45.2814
85	ENSMUSG00000031734	Irx3	Iroquois related homeobox 3	1.6949	0.0439902	47.7521	34.1343	26.4058	22.7216	4.19727	9.74639	13.9268	13.462
86	ENSMUSG00000027405	Nop56	NOP56 ribonucleoprotein	1.68839	7.51896e-72	3384.67	3565.14	1254.83	1264.01	1062.75	952.101	1200.8	1152.84
87	ENSMUSG00000005982	Naa60	N(alpha)-acetyltransferase 60, NatF catalytic subunit	1.68412	0.0183338	51.5723	37.927	52.8117	86.9346	3.35781	4.26405	15.4742	19.5812
88	ENSMUSG00000105518	Gm42674		1.68172	1.15355e-10	991.334	876.113	469.254	541.366	41.9727	45.0771	68.0865	83.2199
89	ENSMUSG00000045411	2410002F23Rik	RIKEN cDNA 2410002F23 gene	1.68165	9.00331e-09	240.671	233.251	60.5134	58.2857	120.042	120.002	99.035	94.2343
90	ENSMUSG00000058006	Mdn1	midasin AAA ATPase 1	1.67995	3.84941e-38	1247.28	1171.94	421.943	425.288	477.649	558.59	555.524	607.016
91	ENSMUSG00000032119	Hinfp	histone H4 transcription factor	1.67992	0.00449104	129.886	106.196	33.5574	24.2034	27.702	23.1477	13.9268	25.7003
92	ENSMUSG00000020091	Eif4ebp2	eukaryotic translation initiation factor 4E binding protein 2	1.66146	0.00438043	38.2017	73.9576	134.78	84.9589	3.35781	6.0915	29.401	26.9241
93	ENSMUSG00000006526	Tmem110	transmembrane protein 110	1.64442	8.55348e-05	166.177	138.433	144.682	124.969	10.0734	20.7111	38.6855	46.5052
94	ENSMUSG00000014039	Prdm15	PR domain containing 15	1.63673	0.0206922	68.763	36.0306	23.6552	28.155	9.23399	19.4928	18.5691	24.4764
95	ENSMUSG00000073409	H2-Q6	histocompatibility 2, Q region locus 6	1.63533	0.0107875	36.2916	37.927	118.276	126.45	1.67891	2.4366	17.0216	24.4764
96	ENSMUSG00000041035	Gm17018	deleted in primary ciliary dyskinesia	1.63298	4.13979e-05	259.771	240.836	140.831	131.884	25.1836	20.1019	43.3278	33.0432
97	ENSMUSG00000034854	Mfsd12	major facilitator superfamily domain containing 12	1.62919	1.83439e-08	238.761	216.184	166.687	172.881	39.4543	34.7215	82.0133	89.339
98	ENSMUSG00000038539	Atf5	activating transcription factor 5	1.62464	1.8826e-23	404.938	445.642	413.691	380.339	151.941	132.795	403.877	416.1
99	ENSMUSG00000047731	Wbp1l	WW domain binding protein 1 like	1.62158	1.33579e-09	169.997	227.562	165.587	122.005	80.5875	87.1084	187.238	187.245
100	ENSMUSG00000061461	Smim20	small integral membrane protein 20	1.61804	0.00149776	85.9538	102.403	92.4204	88.9104	11.7524	8.52809	38.6855	23.2526
101	ENSMUSG00000039824	Myl6b	myosin, light polypeptide 6B	1.61317	0.0133666	26.7412	36.0306	28.6063	42.4794	9.23399	9.13724	24.7587	36.7147
102	ENSMUSG00000050390	C77080	expressed sequence C77080	1.61238	0.0352057	26.7412	30.3416	19.2543	20.7458	12.5918	9.13724	29.401	18.3573
103	ENSMUSG00000026031	Cflar	CASP8 and FADD-like apoptosis regulator	1.61024	0.0176111	38.2017	37.927	26.956	21.7337	10.9129	16.447	30.9484	22.0288
104	ENSMUSG00000022833	Ccdc14	coiled-coil domain containing 14	1.60279	0.00262288	85.9538	64.4759	34.6577	36.0581	22.6652	22.5385	34.0433	31.8194
105	ENSMUSG00000028988	Ctnnbip1	catenin beta interacting protein 1	1.5885	0.00166432	42.0219	45.5124	70.9657	72.1162	5.87618	10.9647	38.6855	44.0576
106	ENSMUSG00000044709	Gemin7	gem nuclear organelle associated protein 7	1.58408	3.54049e-07	129.886	117.574	95.171	90.8862	47.0094	54.2143	108.319	118.711
107	ENSMUSG00000031762	Mt2	metallothionein 2	1.57546	0.00275658	135.616	108.092	112.775	119.041	9.23399	9.13724	23.2113	28.1479
108	ENSMUSG00000036299	BC031181	cDNA sequence BC031181	1.57529	0.0249739	106.965	161.19	63.8141	63.7191	8.39454	10.9647	10.8319	15.9097
109	ENSMUSG00000028563	Tm2d1	TM2 domain containing 1	1.57485	0.0162849	43.9319	51.2014	28.0562	22.7216	13.4313	18.8836	29.401	22.0288
110	ENSMUSG00000032757	Bet1	Bet1 golgi vesicular membrane trafficking protein	1.56683	0.00134195	74.4933	81.543	73.7163	73.5981	15.9496	10.3555	34.0433	39.1623
111	ENSMUSG00000074405	Zfp865	zinc finger protein 865	1.5663	0.000153743	105.055	109.988	46.7603	62.2373	33.5781	37.7673	57.2546	51.4005
112	ENSMUSG00000023020	Cox14	cytochrome c oxidase assembly protein 14	1.56471	0.000545582	116.515	106.196	60.5134	87.9225	20.1469	20.1019	37.1381	41.61
113	ENSMUSG00000029516	Cit	citron	1.56335	4.72218e-07	234.94	208.598	108.924	142.257	46.1699	48.1228	72.7288	84.4437
114	ENSMUSG00000025898	Cwf19l2	CWF19-like 2, cell cycle control (S. pombe)	1.56117	4.55881e-07	225.39	216.184	87.4693	85.9468	62.1196	72.4888	78.9185	75.877
115	ENSMUSG00000045438	Cox19	cytochrome c oxidase assembly protein 19	1.56021	0.00896163	80.2235	73.9576	43.4596	43.4673	16.7891	10.9647	24.7587	20.805
116	ENSMUSG00000091625	Lsm5	LSM5 homolog, U6 small nuclear RNA and mRNA degradation associated	1.55962	0.0425523	21.0109	20.8598	19.8044	33.5884	6.71563	6.70064	20.1165	33.0432
117	ENSMUSG00000075467	Dnlz	DNL-type zinc finger	1.55709	0.000121737	72.5832	91.0247	47.3104	57.2978	50.3672	38.3764	69.634	94.2343
118	ENSMUSG00000028042	Zbtb7b	zinc finger and BTB domain containing 7B	1.55384	0.000253346	91.684	104.299	47.8606	38.0339	42.8121	47.5137	51.0649	66.0864
119	ENSMUSG00000021701	Plk2	polo like kinase 2	1.55339	3.70747e-52	5831.49	5840.75	1170.11	1134.6	879.747	882.658	521.481	500.543
120	ENSMUSG00000021366	Hivep1	human immunodeficiency virus type I enhancer binding protein 1	1.54701	0.00133458	59.2126	56.8905	34.1075	46.431	40.2938	45.0771	92.8453	78.3246
121	ENSMUSG00000029621	Arpc1a	actin related protein 2/3 complex, subunit 1A	1.54466	5.23014e-05	74.4933	96.7138	61.6136	64.2131	144.386	127.312	286.273	296.165
122	ENSMUSG00000070044	Fam149a	family with sequence similarity 149, member A	1.53794	0.000121737	66.8529	108.092	65.4645	63.2252	98.2161	89.545	187.238	211.721
123	ENSMUSG00000028668	Eloa	elongin A	1.5345	2.93519e-08	162.357	206.702	99.0219	92.862	165.372	170.562	238.303	268.017
124	ENSMUSG00000045639	Zfp629	zinc finger protein 629	1.53332	0.00432459	68.763	53.0978	50.6112	36.5521	15.9496	18.8836	35.5907	36.7147
125	ENSMUSG00000079610	Ankrd39	ankyrin repeat domain 39	1.52714	0.00792383	43.9319	49.3051	38.5085	34.0823	15.9496	14.6196	38.6855	30.5956
126	ENSMUSG00000030123	Plxnd1	plexin D1	1.5237	0.0149707	30.5613	24.6525	40.709	30.6247	15.1102	12.183	55.7072	44.0576
127	ENSMUSG00000035671	Zswim4	zinc finger SWIM-type containing 4	1.51923	3.33263e-09	179.548	225.665	148.533	140.281	73.0325	78.5803	157.837	151.754
128	ENSMUSG00000028756	Pink1	PTEN induced putative kinase 1	1.51755	0.00361266	63.0328	39.8233	50.0611	39.5157	20.9863	17.0562	46.4226	48.9529
129	ENSMUSG00000072812	Ahnak2	AHNAK nucleoprotein 2	1.51287	5.65706e-06	219.66	187.739	187.041	204	25.1836	23.7568	80.4659	53.8482
130	ENSMUSG00000022672	Prkdc	protein kinase, DNA activated, catalytic polypeptide	1.49744	3.29311e-11	431.679	420.989	127.078	142.751	156.978	161.425	153.195	130.949
131	ENSMUSG00000060601	Nr1h2	nuclear receptor subfamily 1, group H, member 2	1.4966	0.000728067	61.1227	47.4087	69.8654	56.3099	22.6652	28.0209	80.4659	88.1152
132	ENSMUSG00000039016	Timm8b	translocase of inner mitochondrial membrane 8B	1.48679	1.27041e-07	257.861	250.318	221.699	285.995	27.702	42.6405	92.8453	106.473
133	ENSMUSG00000075486	Commd6	COMM domain containing 6	1.48279	0.0136657	93.5941	106.196	72.616	107.68	10.0734	6.70064	24.7587	18.3573
134	ENSMUSG00000040964	Arhgef10l	Rho guanine nucleotide exchange factor (GEF) 10-like	1.48051	1.16485e-08	229.21	180.153	168.887	168.93	59.6012	60.915	140.815	138.292
135	ENSMUSG00000023191	P3h3	prolyl 3-hydroxylase 3	1.47688	1.52677e-05	162.357	142.226	150.183	150.654	21.8258	27.4117	61.8969	73.4293
136	ENSMUSG00000027573	Gid8	GID complex subunit 8	1.4744	1.36583e-08	294.153	263.592	233.251	221.288	52.0461	44.4679	114.509	101.577
137	ENSMUSG00000022427	Tomm22	translocase of outer mitochondrial membrane 22	1.47365	2.65877e-15	823.246	790.777	413.141	428.746	142.707	110.865	174.859	193.364
138	ENSMUSG00000059981	Taok2	TAO kinase 2	1.47176	1.74349e-11	345.725	403.922	199.694	198.567	132.634	104.774	171.764	178.678
139	ENSMUSG00000030035	Wbp1	WW domain binding protein 1	1.46842	0.010718	45.842	30.3416	40.1589	35.5642	51.2067	52.3869	159.384	126.054
140	ENSMUSG00000039001	Rps21	ribosomal protein S21	1.4658	4.1771e-21	288.423	320.483	616.686	709.802	101.574	95.6365	586.473	608.24
141	ENSMUSG00000054932	Afp	alpha fetoprotein	1.4643	0.0249628	49.6622	47.4087	35.7579	44.9492	10.0734	9.74639	26.3062	19.5812
142	ENSMUSG00000015745	Plekho1	pleckstrin homology domain containing, family O member 1	1.45462	0.0484643	21.0109	32.2379	20.3545	30.1308	12.5918	22.5385	49.5175	42.8338
143	ENSMUSG00000040520	Manea	mannosidase, endo-alpha	1.4516	0.00295731	106.965	127.055	86.9192	96.3196	15.1102	14.0104	30.9484	30.5956
144	ENSMUSG00000002028	Kmt2a	lysine (K)-specific methyltransferase 2A	1.44609	1.12981e-08	231.12	214.287	111.675	107.68	109.968	127.312	160.932	157.873
145	ENSMUSG00000096054	Syne1	spectrin repeat containing, nuclear envelope 1	1.44006	3.61053e-09	311.344	280.66	197.494	186.218	72.193	78.5803	143.91	121.158
146	ENSMUSG00000022144	Gdnf	glial cell line derived neurotrophic factor	1.43718	0.0407397	45.842	53.0978	24.2053	22.7216	17.6285	14.0104	18.5691	22.0288
147	ENSMUSG00000058761	Rnf169	ring finger protein 169	1.4358	0.000671912	183.368	191.531	63.264	56.3099	41.9727	42.0313	34.0433	37.9385
148	ENSMUSG00000029790	Cep41	centrosomal protein 41	1.43173	0.0427087	61.1227	51.2014	33.5574	42.9734	9.23399	10.9647	13.9268	23.2526
149	ENSMUSG00000048368	Omd	osteomodulin	1.43133	0.00324961	145.166	136.537	207.396	185.23	6.71563	8.52809	27.8536	31.8194
150	ENSMUSG00000066036	Ubr4	ubiquitin protein ligase E3 component n-recognin 4	1.428	3.31481e-27	1841.32	1835.67	749.816	814.518	319.832	305.793	376.023	341.446
151	ENSMUSG00000048410	Zfp407	zinc finger protein 407	1.42776	0.00227863	114.605	128.952	58.3129	51.3705	31.0598	28.63	43.3278	29.3717
152	ENSMUSG00000047721	Bola2	bolA-like 2 (E. coli)	1.42346	1.11583e-10	215.84	223.769	294.315	321.559	57.9223	43.8588	194.975	188.469
153	ENSMUSG00000051671	Coa6	cytochrome c oxidase assembly factor 6	1.42335	0.00645646	59.2126	62.5795	41.8092	53.8402	17.6285	18.8836	34.0433	44.0576
154	ENSMUSG00000024137	E4f1	E4F transcription factor 1	1.41971	0.0289001	63.0328	39.8233	32.4572	26.6731	18.468	15.8379	27.8536	24.4764
155	ENSMUSG00000006476	Nsmf	NMDA receptor synaptonuclear signaling and neuronal migration factor	1.4149	0.0031594	47.7521	62.5795	45.11	46.431	107.45	88.9358	215.092	212.945
156	ENSMUSG00000036898	Zfp157	zinc finger protein 157	1.41264	0.00439221	135.616	96.7138	42.3594	43.4673	36.936	29.8483	32.4958	33.0432
157	ENSMUSG00000043964	Orai3	ORAI calcium release-activated calcium modulator 3	1.40038	0.0167913	30.5613	51.2014	51.1613	34.5763	14.2707	15.8379	47.9701	35.4908
158	ENSMUSG00000068523	Gng5	guanine nucleotide binding protein (G protein), gamma 5	1.39845	0.00165773	185.278	174.464	102.323	133.86	21.8258	19.4928	29.401	41.61
159	ENSMUSG00000090744	Gm6871	zinc finger protein 431-like	1.39442	0.0189667	74.4933	83.4393	36.8581	48.9007	10.0734	28.63	29.401	26.9241
160	ENSMUSG00000038538	Ubn2	ubinuclein 2	1.38915	5.89575e-05	141.346	127.055	85.8189	87.9225	41.1332	51.7777	85.1082	73.4293
161	ENSMUSG00000057411	Fam173a	family with sequence similarity 173, member A	1.38799	1.09858e-05	181.458	138.433	179.34	125.463	47.0094	42.0313	91.2979	130.949
162	ENSMUSG00000021241	Isca2	iron-sulfur cluster assembly 2	1.38268	0.0101948	95.5042	70.1649	54.462	53.8402	20.1469	15.8379	29.401	31.8194
163	ENSMUSG00000054312	Mrps21	mitochondrial ribosomal protein S21	1.3804	0.000137531	66.8529	72.0612	116.626	139.293	15.9496	18.2745	80.4659	83.2199
164	ENSMUSG00000001151	Pcnt	pericentrin (kendrin)	1.37758	3.8018e-06	208.199	187.739	117.176	118.053	54.5645	67.0064	92.8453	95.4581
165	ENSMUSG00000012483	Rpa3	replication protein A3	1.37466	0.000304262	122.245	159.293	140.281	156.087	22.6652	17.6653	51.0649	61.1911
166	ENSMUSG00000015094	Npdc1	neural proliferation, differentiation and control 1	1.37379	0.00288705	101.234	94.8174	171.638	172.881	8.39454	7.91894	35.5907	36.7147
167	ENSMUSG00000035227	Spcs2	signal peptidase complex subunit 2 homolog (S. cerevisiae)	1.37133	2.39972e-06	783.134	771.814	325.672	387.748	46.1699	55.4326	60.3494	59.9673
168	ENSMUSG00000001504	Irx2	Iroquois homeobox 2	1.36521	1.4654e-05	212.019	202.909	156.785	152.63	33.5781	43.8588	72.7288	77.1008
169	ENSMUSG00000051390	Zbtb22	zinc finger and BTB domain containing 22	1.36435	0.0245484	34.3815	45.5124	29.1564	29.1429	37.7754	34.7215	66.5391	68.534
170	ENSMUSG00000055240	Zfp101	zinc finger protein 101	1.35627	0.0114989	118.425	108.092	37.9584	39.5157	27.702	31.0666	29.401	23.2526
171	ENSMUSG00000034621	Gpatch8	G patch domain containing 8	1.35562	1.97836e-06	362.916	358.41	139.731	155.593	66.3168	93.809	72.7288	95.4581
172	ENSMUSG00000058886	Deaf1	DEAF1, transcription factor	1.35352	0.00012857	95.5042	89.1284	75.3666	94.3439	46.1699	37.7673	100.582	95.4581
173	ENSMUSG00000039155	Cdh26	cadherin-like 26	1.35219	0.000722972	89.774	92.9211	57.7628	53.8402	42.8121	47.5137	77.3711	64.8626
174	ENSMUSG00000040952	Rps19	ribosomal protein S19	1.351	9.84899e-16	341.905	261.696	589.73	622.373	165.372	151.069	840.25	778.351
175	ENSMUSG00000058881	Zfp516	zinc finger protein 516	1.34465	0.00779954	51.5723	64.4759	42.3594	45.4431	22.6652	28.0209	54.1597	42.8338
176	ENSMUSG00000042660	Wdr55	WD repeat domain 55	1.34037	7.67615e-06	177.638	170.671	132.029	121.017	62.1196	46.9045	100.582	99.1296
177	ENSMUSG00000061518	Cox5b	cytochrome c oxidase subunit 5B	1.33509	0.00901698	185.278	119.47	140.281	168.93	10.0734	12.7921	24.7587	34.267
178	ENSMUSG00000027635	Dsn1	DSN1 homolog, MIS12 kinetochore complex component	1.33495	0.00413256	139.436	140.33	92.9705	105.211	15.9496	21.9294	30.9484	36.7147
179	ENSMUSG00000006307	Kmt2b	lysine (K)-specific methyltransferase 2B	1.3348	1.00454e-11	357.186	394.44	260.758	284.513	133.473	125.485	249.135	223.959
180	ENSMUSG00000045679	Pqlc3	PQ loop repeat containing	1.32691	0.0471565	101.234	117.574	107.274	91.3802	7.55508	6.70064	13.9268	19.5812
181	ENSMUSG00000012889	Podnl1	podocan-like 1	1.3243	0.0214412	43.9319	26.5489	43.4596	45.9371	14.2707	21.3202	57.2546	52.6244
182	ENSMUSG00000042548	Asxl1	additional sex combs like 1	1.31302	1.54594e-11	479.431	559.423	312.469	341.317	121.721	139.495	208.902	199.483
183	ENSMUSG00000030177	Ccdc77	coiled-coil domain containing 77	1.31099	0.035511	61.1227	91.0247	45.11	45.9371	11.7524	18.8836	23.2113	23.2526
184	ENSMUSG00000030042	Pole4	polymerase (DNA-directed), epsilon 4 (p12 subunit)	1.30855	8.90065e-07	424.039	394.44	200.244	195.109	70.5141	71.8796	85.1082	85.6676
185	ENSMUSG00000042404	Dennd4b	DENN/MADD domain containing 4B	1.30838	0.00656042	103.145	85.3357	73.1662	80.5133	18.468	19.4928	41.7804	33.0432
186	ENSMUSG00000040128	Pnrc1	proline-rich nuclear receptor coactivator 1	1.30362	0.000121737	223.48	229.458	106.173	89.8983	63.7985	51.1686	58.802	63.6388
187	ENSMUSG00000062627	Mysm1	myb-like, SWIRM and MPN domains 1	1.29938	4.88058e-05	294.153	295.83	117.176	110.15	71.3536	59.0875	61.8969	61.1911
188	ENSMUSG00000037652	Phc3	polyhomeotic 3	1.29821	0.000139934	328.534	347.032	148.533	158.557	43.6516	47.5137	58.802	44.0576
189	ENSMUSG00000040663	Clcf1	cardiotrophin-like cytokine factor 1	1.29753	3.39326e-08	254.041	280.66	182.64	167.448	114.166	105.383	156.29	195.812
190	ENSMUSG00000039221	Rpl22l1	ribosomal protein L22 like 1	1.29614	1.90798e-05	106.965	123.263	213.997	200.048	28.5414	20.7111	94.3927	127.278
191	ENSMUSG00000040177	2310057M21Rik	RIKEN cDNA 2310057M21 gene	1.29284	0.0103577	183.368	176.36	98.4717	107.68	17.6285	19.4928	29.401	23.2526
192	ENSMUSG00000018474	Chd3	chromodomain helicase DNA binding protein 3	1.29034	0.00580512	78.3134	54.9941	58.3129	45.9371	40.2938	27.4117	72.7288	55.072
193	ENSMUSG00000055866	Per2	period circadian clock 2	1.27775	0.015726	74.4933	104.299	61.6136	45.4431	20.1469	26.1934	35.5907	30.5956
194	ENSMUSG00000035696	Rnf38	ring finger protein 38	1.27689	0.0389784	47.7521	45.5124	33.5574	45.4431	14.2707	15.2287	27.8536	30.5956
195	ENSMUSG00000020895	Tmem107	transmembrane protein 107	1.27389	0.029737	97.4143	53.0978	51.1613	69.1526	13.4313	18.2745	24.7587	35.4908
196	ENSMUSG00000006412	Pfdn2	prefoldin 2	1.27382	0.00724459	1008.52	1134.02	466.503	504.32	18.468	23.7568	21.6639	24.4764
197	ENSMUSG00000024661	Fth1	ferritin heavy polypeptide 1	1.27075	4.33287e-46	1237.73	1283.83	2908.49	2760.18	413.851	377.064	2133.89	2155.15
198	ENSMUSG00000041837	Pdcd7	programmed cell death 7	1.26913	0.000772398	122.245	128.952	67.1148	63.7191	52.0461	56.6509	58.802	78.3246
199	ENSMUSG00000037692	Ahdc1	AT hook, DNA binding motif, containing 1	1.2684	0.0392596	45.842	64.4759	30.2567	40.9976	19.3074	19.4928	30.9484	28.1479
200	ENSMUSG00000040690	Col16a1	collagen, type XVI, alpha 1	1.26043	2.31409e-10	471.791	538.563	583.679	554.702	80.5875	62.1333	179.501	205.602
201	ENSMUSG00000032855	Pkd1	polycystin 1, transient receptor poteintial channel interacting	1.25919	6.87865e-17	435.499	392.544	501.161	515.681	191.395	210.766	586.473	596.001
202	ENSMUSG00000023505	Cdca3	cell division cycle associated 3	1.25785	2.36922e-10	276.962	290.141	436.796	418.373	58.7618	62.7424	215.092	225.183
203	ENSMUSG00000032381	Ciao2a	cytosolic iron-sulfur assembly component 2A	1.25779	1.09189e-05	122.245	115.677	127.628	133.86	60.4407	57.2601	148.552	159.097
204	ENSMUSG00000037337	Map4k1	mitogen-activated protein kinase kinase kinase kinase 1	1.25555	0.029562	106.965	98.6101	69.8654	69.6465	15.9496	12.7921	20.1165	26.9241
205	ENSMUSG00000029050	Ski	ski sarcoma viral oncogene homolog (avian)	1.25281	6.64936e-06	114.605	113.781	152.934	184.736	40.2938	48.732	160.932	151.754
206	ENSMUSG00000010154	Spire2	spire type actin nucleation factor 2	1.25269	0.0177186	42.0219	47.4087	46.2102	46.431	17.6285	21.3202	47.9701	47.7291
207	ENSMUSG00000048327	Ckap2l	cytoskeleton associated protein 2-like	1.25159	0.000156683	275.052	280.66	196.393	190.17	90.661	138.277	222.829	155.425
208	ENSMUSG00000018040	Rrp7a	ribosomal RNA processing 7 homolog A (S. cerevisiae)	1.24762	0.00180606	156.627	191.531	182.64	136.823	23.5047	20.7111	55.7072	41.61
209	ENSMUSG00000006335	Tfpt	TCF3 (E2A) fusion partner	1.24748	0.040326	93.5941	66.3722	45.6601	36.5521	17.6285	21.3202	24.7587	23.2526
210	ENSMUSG00000031897	Psmb10	proteasome (prosome, macropain) subunit, beta type 10	1.24649	0.00187247	129.886	104.299	92.4204	92.3681	41.9727	24.366	66.5391	56.2958
211	ENSMUSG00000022994	Adcy6	adenylate cyclase 6	1.2438	1.93597e-07	275.052	273.074	225	224.746	67.9957	92.5907	143.91	168.887
212	ENSMUSG00000074165	Zfp788	zinc finger protein 788	1.23845	0.0129473	61.1227	72.0612	36.308	39.0218	34.4176	42.0313	49.5175	51.4005
213	ENSMUSG00000054716	Zfp771	zinc finger protein 771	1.23342	0.000331852	171.908	197.22	91.3202	88.9104	57.0828	59.0875	68.0865	64.8626
214	ENSMUSG00000028772	Zcchc17	zinc finger, CCHC domain containing 17	1.22958	0.00301231	87.8639	89.1284	71.5158	60.7555	34.4176	37.1581	58.802	66.0864
215	ENSMUSG00000059273	Zc3h4	zinc finger CCCH-type containing 4	1.22771	8.60776e-06	219.66	223.769	231.601	208.94	44.491	45.0771	106.772	100.353
216	ENSMUSG00000024163	Mapk8ip3	mitogen-activated protein kinase 8 interacting protein 3	1.22506	5.42585e-07	303.703	286.349	205.745	200.048	100.734	79.7986	164.027	127.278
217	ENSMUSG00000058756	Thra	thyroid hormone receptor alpha	1.22473	0.0404498	36.2916	39.8233	41.8092	29.6368	15.9496	25.5843	46.4226	46.5052
218	ENSMUSG00000035623	Rsf1	remodeling and spacing factor 1	1.22424	2.57549e-07	817.516	805.948	303.117	299.332	113.326	95.6365	94.3927	86.8914
219	ENSMUSG00000004945	Tmem242	transmembrane protein 242	1.2236	1.52747e-05	320.894	331.861	195.293	232.649	61.2801	53.6052	99.035	77.1008
220	ENSMUSG00000043090	Zfp866	zinc finger protein 866	1.21946	0.0350008	133.706	128.952	44.0097	52.3584	24.3442	34.7215	37.1381	13.462
221	ENSMUSG00000048154	Kmt2d	lysine (K)-specific methyltransferase 2D	1.21761	1.40554e-13	481.341	383.062	523.165	552.233	143.547	166.298	475.058	422.219
222	ENSMUSG00000016427	Ndufa1	NADH:ubiquinone oxidoreductase subunit A1	1.21699	0.00103103	343.815	350.824	319.621	329.463	26.0231	21.3202	37.1381	64.8626
223	ENSMUSG00000009563	Tor2a	torsin family 2, member A	1.21672	0.000857406	127.976	132.744	134.78	147.196	23.5047	27.4117	58.802	68.534
224	ENSMUSG00000031004	Mki67	antigen identified by monoclonal antibody Ki 67	1.21633	2.01671e-20	1319.87	1431.74	458.801	444.058	654.774	804.687	564.809	548.272
225	ENSMUSG00000039117	Taf4	TATA-box binding protein associated factor 4	1.21283	6.24914e-06	162.357	172.568	145.782	147.69	65.4774	84.0626	145.458	157.873
226	ENSMUSG00000021494	Ddx41	DEAD (Asp-Glu-Ala-Asp) box polypeptide 41	1.21246	1.36026e-05	435.499	504.429	221.699	212.891	73.0325	91.3724	68.0865	107.696
227	ENSMUSG00000026349	Ccnt2	cyclin T2	1.21149	0.00184304	147.076	163.086	53.9119	71.1283	56.2434	63.3516	57.2546	53.8482
228	ENSMUSG00000041483	Zfp281	zinc finger protein 281	1.20959	0.000684422	185.278	170.671	121.577	124.475	36.936	39.5947	54.1597	68.534
229	ENSMUSG00000020740	Gga3	golgi associated, gamma adaptin ear containing, ARF binding protein 3	1.20819	0.00303926	156.627	102.403	79.2175	87.4286	41.1332	35.9398	58.802	55.072
230	ENSMUSG00000032477	Cdc25a	cell division cycle 25A	1.20819	9.31122e-05	265.502	278.763	145.232	149.666	51.2067	64.5699	69.634	74.6532
231	ENSMUSG00000001418	Glmp	glycosylated lysosomal membrane protein	1.20787	0.000129096	320.894	286.349	345.476	427.264	22.6652	26.1934	63.4443	80.7723
232	ENSMUSG00000070462	Tlnrd1	talin rod domain containing 1	1.20621	0.0172207	42.0219	45.5124	58.863	46.925	41.9727	35.9398	108.319	108.92
233	ENSMUSG00000035847	Ids	iduronate 2-sulfatase	1.20494	0.00107657	70.6731	70.1649	94.0708	90.3923	49.5278	57.2601	179.501	141.963
234	ENSMUSG00000054091	1810037I17Rik	RIKEN cDNA 1810037I17 gene	1.20277	0.005153	198.649	199.117	157.335	172.387	21.8258	18.8836	30.9484	46.5052
235	ENSMUSG00000048661	Lemd3	LEM domain containing 3	1.19694	0.000334595	404.938	290.141	135.88	129.414	58.7618	75.5345	63.4443	55.072
236	ENSMUSG00000057982	Zfp809	zinc finger protein 809	1.19628	0.00127599	213.929	257.903	91.3202	88.4165	52.8856	60.915	43.3278	56.2958
237	ENSMUSG00000034345	Gtf2h5	general transcription factor IIH, polypeptide 5	1.19549	3.42785e-06	433.589	506.325	451.65	542.354	36.0965	53.6052	103.677	113.815
238	ENSMUSG00000022568	Scrib	scribbled planar cell polarity	1.19516	6.45594e-15	487.071	477.88	676.099	708.814	154.459	115.129	441.015	443.024
239	ENSMUSG00000024854	Pold4	polymerase (DNA-directed), delta 4	1.1923	0.0373945	53.4824	91.0247	70.4155	70.1405	13.4313	14.0104	29.401	30.5956
240	ENSMUSG00000012422	Tmem167	transmembrane protein 167	1.19129	0.0018732	154.717	168.775	117.176	137.811	29.3809	30.4575	57.2546	48.9529
241	ENSMUSG00000072772	Grcc10	gene rich cluster, C10 gene	1.18976	0.00162786	366.736	339.446	236.002	272.165	29.3809	24.366	44.8752	41.61
242	ENSMUSG00000021597	Slf1	SMC5-SMC6 complex localization factor 1	1.18872	2.4147e-05	225.39	212.391	130.379	113.608	87.3032	93.1999	126.889	101.577
243	ENSMUSG00000074754	Smim26	small integral membrane protein 26	1.18752	0.0162965	112.695	108.092	101.222	102.247	20.1469	12.7921	40.233	29.3717
244	ENSMUSG00000028647	Mycbp	MYC binding protein	1.18313	0.00470885	175.728	183.946	197.494	194.615	23.5047	11.5738	46.4226	42.8338
245	ENSMUSG00000049751	Rpl36al	ribosomal protein L36A-like	1.1823	0.0212169	183.368	172.568	110.574	93.356	16.7891	22.5385	24.7587	26.9241
246	ENSMUSG00000022617	Chkb	choline kinase beta	1.18013	0.0306271	99.3244	119.47	53.9119	50.3826	20.9863	28.63	24.7587	29.3717
247	ENSMUSG00000058665	En1	engrailed 1	1.17791	0.00124548	126.066	159.293	77.017	98.7894	46.1699	59.6967	75.8236	72.2055
248	ENSMUSG00000046982	Tshz1	teashirt zinc finger family member 1	1.17768	0.0448615	51.5723	30.3416	39.0586	47.4189	38.6149	46.9045	105.225	99.1296
249	ENSMUSG00000037761	Actr5	ARP5 actin-related protein 5	1.17312	0.00639139	139.436	183.946	113.875	109.656	25.1836	30.4575	51.0649	35.4908
250	ENSMUSG00000003929	Zfp81	zinc finger protein 81	1.17294	0.0229313	93.5941	123.263	63.8141	55.322	27.702	23.1477	30.9484	31.8194
251	ENSMUSG00000060036	Rpl3	ribosomal protein L3	1.1722	0.0414612	93.5941	79.6466	14.3032	18.276	87.3032	80.4077	41.7804	26.9241
252	ENSMUSG00000052446	Zfp961	zinc finger protein 961	1.17204	5.33856e-05	234.94	256.007	148.533	145.714	65.4774	67.6156	92.8453	86.8914
253	ENSMUSG00000020514	Mrpl22	mitochondrial ribosomal protein L22	1.16475	0.015927	145.166	163.086	89.6698	85.9468	29.3809	20.7111	37.1381	26.9241
254	ENSMUSG00000021277	Traf3	TNF receptor-associated factor 3	1.16401	0.00408122	80.2235	68.2685	77.5671	63.2252	120.042	101.728	244.493	230.079
255	ENSMUSG00000031398	Plxna3	plexin A3	1.15777	5.53837e-05	338.085	333.757	200.244	197.085	64.6379	60.915	71.1814	95.4581
256	ENSMUSG00000039738	Slx4	SLX4 structure-specific endonuclease subunit homolog (S. cerevisiae)	1.15757	0.000991666	122.245	125.159	99.572	115.09	39.4543	46.2954	94.3927	70.9817
257	ENSMUSG00000028248	Pnisr	PNN interacting serine/arginine-rich	1.157	0.000272061	252.131	276.867	184.841	152.136	47.8489	51.7777	77.3711	64.8626
258	ENSMUSG00000032397	Tipin	timeless interacting protein	1.15696	4.50977e-14	555.834	665.618	552.322	493.453	252.676	240.005	468.869	471.172
259	ENSMUSG00000047141	Zfp654	zinc finger protein 654	1.15612	0.0203541	574.935	593.557	195.293	212.397	81.427	91.9816	94.3927	40.3861
260	ENSMUSG00000063882	Uqcrh	ubiquinol-cytochrome c reductase hinge protein	1.15552	1.63964e-07	404.938	347.032	644.742	708.814	53.725	32.8941	185.691	162.768
261	ENSMUSG00000020868	Xylt2	xylosyltransferase II	1.15473	0.000450017	175.728	182.049	139.181	125.463	46.1699	46.2954	80.4659	70.9817
262	ENSMUSG00000051341	Zfp52	zinc finger protein 52	1.15055	0.00250277	164.267	147.915	53.9119	63.2252	78.0692	87.7175	86.6556	51.4005
263	ENSMUSG00000024073	Birc6	baculoviral IAP repeat-containing 6	1.14918	1.22078e-29	3802.98	3817.35	1597	1722.89	881.426	1073.93	956.306	932.552
264	ENSMUSG00000048920	Fkrp	fukutin related protein	1.14367	0.000890031	166.177	149.812	86.3691	86.4407	70.5141	57.8692	72.7288	81.9961
265	ENSMUSG00000055720	Ubl7	ubiquitin-like 7 (bone marrow stromal cell-derived)	1.14286	0.0249628	118.425	87.232	124.878	126.45	7.55508	19.4928	41.7804	30.5956
266	ENSMUSG00000033883	D3Ertd254e	DNA segment, Chr 3, ERATO Doi 254, expressed	1.14012	0.0023185	150.897	178.257	74.2664	63.2252	67.9957	65.179	66.5391	55.072
267	ENSMUSG00000040370	Etfrf1	electron transfer flavoprotein regulatory factor 1	1.13688	0.0483772	51.5723	54.9941	64.9143	80.5133	11.7524	9.13724	32.4958	30.5956
268	ENSMUSG00000025362	Rps26	ribosomal protein S26	1.13676	6.47367e-14	819.426	878.009	640.341	743.39	228.331	290.564	509.102	420.995
269	ENSMUSG00000021819	Zswim8	zinc finger SWIM-type containing 8	1.13403	1.31456e-07	479.431	458.916	328.423	338.354	115.005	90.7633	171.764	149.306
270	ENSMUSG00000074637	Sox2	SRY (sex determining region Y)-box 2	1.13205	2.22064e-05	273.142	278.763	198.594	193.627	65.4774	85.2809	102.13	132.173
271	ENSMUSG00000018821	Avpi1	arginine vasopressin-induced 1	1.1315	3.94467e-07	361.006	379.27	316.32	305.753	87.3032	76.7528	153.195	149.306
272	ENSMUSG00000046330	Rpl37a	ribosomal protein L37a	1.13093	0.0175547	59.2126	53.0978	48.4107	69.6465	56.2434	51.1686	116.057	130.949
273	ENSMUSG00000063236	1110038F14Rik	RIKEN cDNA 1110038F14 gene	1.13047	0.0238888	131.796	117.574	79.2175	81.0073	22.6652	21.9294	35.5907	26.9241
274	ENSMUSG00000038037	Socs1	suppressor of cytokine signaling 1	1.12945	0.0124444	72.5832	83.4393	40.1589	45.9371	77.2297	65.179	78.9185	91.7867
275	ENSMUSG00000002014	Ssr4	signal sequence receptor, delta	1.1269	8.08829e-12	618.867	692.167	881.845	1014.07	93.1793	95.6365	289.368	308.403
276	ENSMUSG00000021738	Atxn7	ataxin 7	1.12601	0.047632	55.3924	54.9941	44.0097	39.0218	21.8258	23.1477	32.4958	41.61
277	ENSMUSG00000025794	Rpl14	ribosomal protein L14	1.12385	4.30749e-05	175.728	176.36	364.18	343.293	41.9727	19.4928	137.72	128.501
278	ENSMUSG00000096472	Cdkn2d	cyclin dependent kinase inhibitor 2D	1.1206	0.0481031	150.897	92.9211	91.3202	83.971	20.9863	13.4013	24.7587	28.1479
279	ENSMUSG00000036114	Rpp25l	ribonuclease P/MRP 25 subunit-like	1.12055	0.019321	127.976	176.36	80.8679	81.0073	30.2203	26.8026	32.4958	34.267
280	ENSMUSG00000031392	Irak1	interleukin-1 receptor-associated kinase 1	1.11716	5.01536e-05	110.785	121.366	163.936	165.472	114.166	128.531	385.308	363.475
281	ENSMUSG00000020776	Fbf1	Fas (TNFRSF6) binding factor 1	1.11583	0.000966898	97.4143	85.3357	99.572	116.078	55.4039	54.8235	142.363	140.74
282	ENSMUSG00000049764	Zfp280b	zinc finger protein 280B	1.11328	0.00495755	187.188	153.604	67.1148	77.0557	50.3672	65.179	46.4226	58.7435
283	ENSMUSG00000019254	Ppp1r12c	protein phosphatase 1, regulatory subunit 12C	1.11232	0.000118372	154.717	161.19	142.481	116.571	77.2297	72.4888	122.246	141.963
284	ENSMUSG00000014504	Srp19	signal recognition particle 19	1.11217	0.0110924	169.997	149.812	130.379	142.257	20.1469	23.1477	40.233	39.1623
285	ENSMUSG00000019826	Zbtb24	zinc finger and BTB domain containing 24	1.10875	0.00629124	156.627	189.635	116.076	101.259	32.7387	35.9398	49.5175	42.8338
286	ENSMUSG00000036599	Chst12	carbohydrate sulfotransferase 12	1.10721	0.00685688	196.739	144.122	199.144	190.663	20.9863	20.1019	38.6855	62.4149
287	ENSMUSG00000038214	Bend3	BEN domain containing 3	1.1047	0.00053047	175.728	168.775	142.481	142.751	47.0094	60.3058	112.962	77.1008
288	ENSMUSG00000075588	Hoxb2	homeobox B2	1.10429	0.0133666	84.0437	89.1284	50.0611	44.4552	61.2801	46.9045	72.7288	52.6244
289	ENSMUSG00000054280	Prr14l	proline rich 14-like	1.10425	1.47227e-06	227.3	259.8	172.738	196.097	126.757	128.531	215.092	201.931
290	ENSMUSG00000029922	Mkrn1	makorin, ring finger protein, 1	1.10359	0.00401933	106.965	113.781	97.9216	89.8983	31.8992	42.6405	64.9917	72.2055
291	ENSMUSG00000014873	Surf2	surfeit gene 2	1.1024	0.00363923	169.997	127.055	142.481	190.17	20.9863	33.5032	68.0865	63.6388
292	ENSMUSG00000049878	Rlf	rearranged L-myc fusion sequence	1.10209	3.11823e-08	634.148	589.764	238.753	227.216	208.184	202.238	171.764	162.768
293	ENSMUSG00000048706	Lurap1l	leucine rich adaptor protein 1-like	1.10092	2.4718e-06	345.725	407.715	242.053	205.976	125.079	112.084	139.268	162.768
294	ENSMUSG00000059475	Zfp426	zinc finger protein 426	1.09833	0.0483142	34.3815	60.6832	48.4107	48.4068	23.5047	36.549	74.2762	57.5196
295	ENSMUSG00000059183	Mtfmt	mitochondrial methionyl-tRNA formyltransferase	1.09725	0.0495113	76.4034	92.9211	49.5109	41.4915	26.0231	27.4117	26.3062	35.4908
296	ENSMUSG00000031803	B3gnt3	UDP-GlcNAc:betaGal beta-1,3-N-acetylglucosaminyltransferase 3	1.0956	0.00282527	301.793	269.281	271.76	321.065	21.8258	28.0209	66.5391	44.0576
297	ENSMUSG00000020829	Slc46a1	solute carrier family 46, member 1	1.09499	0.0399537	93.5941	96.7138	78.1172	92.862	13.4313	20.7111	26.3062	39.1623
298	ENSMUSG00000045210	Vcpip1	valosin containing protein (p97)/p47 complex interacting protein 1	1.09383	4.98253e-05	647.519	654.24	289.364	264.756	83.9454	78.5803	78.9185	68.534
299	ENSMUSG00000015247	Nipsnap3b	nipsnap homolog 3B	1.09269	0.0332728	129.886	113.781	86.3691	96.3196	15.9496	23.1477	29.401	33.0432
300	ENSMUSG00000021607	Mrpl36	mitochondrial ribosomal protein L36	1.09167	0.0167403	179.548	185.842	124.327	117.559	21.8258	27.4117	30.9484	37.9385
301	ENSMUSG00000025436	Atp23	ATP23 metallopeptidase and ATP synthase assembly factor homolog	1.0907	0.000755328	158.537	153.604	129.829	131.39	44.491	54.2143	88.203	85.6676
302	ENSMUSG00000024160	Spsb3	splA/ryanodine receptor domain and SOCS box containing 3	1.08889	0.0253594	76.4034	111.885	73.1662	62.2373	34.4176	22.5385	44.8752	41.61
303	ENSMUSG00000020988	L2hgdh	L-2-hydroxyglutarate dehydrogenase	1.08775	0.00610625	139.436	147.915	85.8189	88.4165	50.3672	36.549	63.4443	48.9529
304	ENSMUSG00000017188	Coa3	cytochrome C oxidase assembly factor 3	1.08764	0.00306025	269.322	263.592	158.435	150.654	46.1699	35.9398	57.2546	44.0576
305	ENSMUSG00000019338	Zfp687	zinc finger protein 687	1.0826	6.68719e-05	278.872	254.111	197.494	187.206	72.193	67.0064	100.582	111.368
306	ENSMUSG00000071451	Psmg4	proteasome (prosome, macropain) assembly chaperone 4	1.08168	0.0167281	91.684	119.47	105.073	126.45	23.5047	17.0562	55.7072	39.1623
307	ENSMUSG00000060206	Zfp462	zinc finger protein 462	1.07888	0.00158129	158.537	208.598	91.3202	88.9104	71.3536	82.2352	86.6556	70.9817
308	ENSMUSG00000032783	Troap	trophinin associated protein	1.07832	2.43565e-05	275.052	257.903	170.538	157.075	100.734	102.946	122.246	143.187
309	ENSMUSG00000042462	Dctpp1	dCTP pyrophosphatase 1	1.07568	8.96867e-05	206.289	189.635	195.843	188.194	57.9223	57.2601	120.699	113.815
310	ENSMUSG00000038976	Ppp1r9b	protein phosphatase 1, regulatory subunit 9B	1.07317	5.24331e-08	234.94	221.873	328.973	301.308	121.721	99.2914	331.148	309.627
311	ENSMUSG00000001034	Mapk7	mitogen-activated protein kinase 7	1.06597	0.000526596	236.85	221.873	166.687	171.4	61.2801	47.5137	89.7504	78.3246
312	ENSMUSG00000022498	Txndc11	thioredoxin domain containing 11	1.06529	1.81109e-07	271.232	345.135	288.814	259.816	190.556	186.4	372.929	330.432
313	ENSMUSG00000036078	Sigmar1	sigma non-opioid intracellular receptor 1	1.06335	1.56938e-09	1090.66	1145.39	1062.83	1092.61	98.2161	101.728	188.785	214.169
314	ENSMUSG00000039477	Tnrc18	trinucleotide repeat containing 18	1.06153	1.83603e-09	364.826	367.892	488.508	494.935	114.166	112.693	346.622	288.822
315	ENSMUSG00000043866	Taf10	TATA-box binding protein associated factor 10	1.06102	0.0351564	49.6622	53.0978	45.6601	51.3705	94.8583	71.2705	162.479	163.992
316	ENSMUSG00000037640	Zfp60	zinc finger protein 60	1.05965	0.00944536	133.706	168.775	76.4669	68.1647	50.3672	51.7777	49.5175	51.4005
317	ENSMUSG00000036860	Mrpl55	mitochondrial ribosomal protein L55	1.0575	0.0260592	124.155	117.574	99.0219	121.511	15.9496	23.7568	35.5907	40.3861
318	ENSMUSG00000038241	Cep250	centrosomal protein 250	1.05648	1.11758e-06	284.603	227.562	398.288	377.869	64.6379	65.179	199.617	209.274
319	ENSMUSG00000042541	Sem1	SEM1, 26S proteasome complex subunit	1.05534	5.07959e-14	1021.9	1016.44	1280.13	1285.74	161.175	147.414	374.476	432.009
320	ENSMUSG00000008958	Vps72	vacuolar protein sorting 72	1.05528	0.00732172	215.84	201.013	117.176	126.45	44.491	37.1581	58.802	39.1623
321	ENSMUSG00000040842	Szrd1	SUZ RNA binding domain containing 1	1.0514	0.000970257	286.513	299.623	204.095	183.254	44.491	57.2601	71.1814	67.3102
322	ENSMUSG00000050295	Foxc1	forkhead box C1	1.04777	0.00398465	110.785	142.226	90.77	91.8741	53.725	51.1686	74.2762	83.2199
323	ENSMUSG00000034673	Pbx2	pre B cell leukemia homeobox 2	1.04752	0.00598287	76.4034	77.7503	106.173	98.2954	33.5781	27.4117	80.4659	86.8914
324	ENSMUSG00000022508	Bcl6	B cell leukemia/lymphoma 6	1.04497	0.0107161	500.442	553.734	107.274	110.15	69.6746	68.8339	21.6639	36.7147
325	ENSMUSG00000025979	Mob4	MOB family member 4, phocein	1.04484	0.0003351	435.499	515.807	199.694	211.903	75.5508	84.0626	78.9185	63.6388
326	ENSMUSG00000030796	Tead2	TEA domain family member 2	1.0448	0.00256169	89.774	98.6101	90.77	101.753	63.7985	86.4992	164.027	151.754
327	ENSMUSG00000031154	Otud5	OTU domain containing 5	1.04454	0.000209778	233.03	259.8	161.186	177.821	75.5508	70.0522	109.867	96.682
328	ENSMUSG00000002307	Daxx	Fas death domain-associated protein	1.03651	0.000880639	261.682	248.422	124.878	108.668	94.8583	74.3162	82.0133	77.1008
329	ENSMUSG00000030881	Arfip2	ADP-ribosylation factor interacting protein 2	1.03591	0.00249331	166.177	151.708	178.789	158.557	33.5781	32.8941	69.634	75.877
330	ENSMUSG00000038227	Hoxa9	homeobox A9	1.03477	0.0216523	74.4933	85.3357	55.5623	59.7676	41.9727	36.549	64.9917	52.6244
331	ENSMUSG00000087598	Zfp111	zinc finger protein 111	1.03349	0.00840001	103.145	136.537	97.3715	101.259	38.6149	38.3764	58.802	70.9817
332	ENSMUSG00000051355	Commd1	COMM domain containing 1	1.0333	0.0058928	192.918	185.842	73.1662	91.8741	72.193	56.0418	58.802	55.072
333	ENSMUSG00000025521	Tmem192	transmembrane protein 192	1.03209	0.000850585	223.48	237.044	189.792	171.894	47.8489	61.5241	102.13	74.6532
334	ENSMUSG00000022131	Gpr180	G protein-coupled receptor 180	1.03205	0.000487516	135.616	151.708	141.381	131.39	70.5141	59.6967	126.889	126.054
335	ENSMUSG00000041852	Tcf20	transcription factor 20	1.03191	2.50059e-12	450.78	500.636	533.068	554.702	760.545	840.626	1880.12	1863.88
336	ENSMUSG00000022529	Zfp263	zinc finger protein 263	1.0314	6.07062e-05	328.534	345.135	146.332	151.642	135.991	123.048	129.983	104.025
337	ENSMUSG00000042745	Id1	inhibitor of DNA binding 1	1.02897	6.6337e-09	1898.62	1951.34	471.454	565.075	309.758	260.107	159.384	154.202
338	ENSMUSG00000032187	Smarca4	SWI/SNF related, matrix associated, actin dependent regulator of chromatin, subfamily a, member 4	1.02702	4.61229e-13	1659.86	1699.13	1217.97	1301.06	224.134	200.41	335.79	312.075
339	ENSMUSG00000064326	Siva1	SIVA1, apoptosis-inducing factor	1.02495	6.96691e-06	265.502	271.178	253.056	241.54	117.524	90.7633	177.953	214.169
340	ENSMUSG00000022194	Pabpn1	poly(A) binding protein, nuclear 1	1.02437	0.0111206	194.829	223.769	101.222	94.8378	60.4407	41.4222	57.2546	39.1623
341	ENSMUSG00000020721	Helz	helicase with zinc finger domain	1.02304	0.000128159	406.848	388.751	188.142	197.579	85.6243	113.302	89.7504	106.473
342	ENSMUSG00000059323	Tonsl	tonsoku-like, DNA repair protein	1.02258	0.00557098	129.886	138.433	120.477	121.017	31.8992	43.2496	64.9917	72.2055
343	ENSMUSG00000037960	Card19	caspase recruitment domain family, member 19	1.02161	0.00716861	135.616	119.47	101.222	108.668	51.2067	37.1581	58.802	88.1152
344	ENSMUSG00000049482	Ctu2	cytosolic thiouridylase subunit 2	1.01965	0.00657916	259.771	202.909	130.379	131.39	44.491	46.9045	57.2546	46.5052
345	ENSMUSG00000028068	Iqgap3	IQ motif containing GTPase activating protein 3	1.01962	2.03887e-05	395.387	403.922	258.007	258.334	94.8583	96.2456	134.626	115.039
346	ENSMUSG00000033039	Micall1	microtubule associated monooxygenase, calponin and LIM domain containing -like 1	1.01921	0.00616276	133.706	117.574	124.327	107.186	34.4176	42.6405	64.9917	78.3246
347	ENSMUSG00000053600	Zfp472	zinc finger protein 472	1.01906	0.0206465	169.997	144.122	51.7114	54.3342	53.725	65.7881	38.6855	42.8338
348	ENSMUSG00000005442	Cic	capicua transcriptional repressor	1.01807	1.66025e-08	294.153	318.587	331.723	357.124	209.024	260.716	502.912	566.63
349	ENSMUSG00000006333	Rps9	ribosomal protein S9	1.01742	1.45237e-18	892.009	841.979	1616.81	1589.03	292.969	227.213	960.949	985.177
350	ENSMUSG00000020650	Bcap29	B cell receptor associated protein 29	1.01692	0.00149851	416.398	424.782	382.885	365.027	37.7754	37.1581	54.1597	80.7723
351	ENSMUSG00000036199	Ndufa13	NADH:ubiquinone oxidoreductase subunit A13	1.01579	3.81458e-07	1033.36	1008.86	555.073	509.753	147.744	127.312	154.742	134.62
352	ENSMUSG00000018585	Atox1	antioxidant 1 copper chaperone	1.01562	3.55089e-08	851.898	775.607	950.06	1243.26	83.1059	90.7633	233.661	239.869
353	ENSMUSG00000017144	Rnd3	Rho family GTPase 3	1.01499	0.0454515	217.75	276.867	79.7676	77.5497	31.0598	45.0771	23.2113	25.7003
354	ENSMUSG00000072825	Cep170b	centrosomal protein 170B	1.00969	2.892e-05	164.267	134.641	240.953	238.082	78.9086	74.9254	266.156	231.302
355	ENSMUSG00000078521	Aunip	aurora kinase A and ninein interacting protein	1.00878	0.0491365	85.9538	91.0247	56.1124	53.3463	39.4543	24.366	40.233	37.9385
356	ENSMUSG00000044496	2510039O18Rik	RIKEN cDNA 2510039O18 gene	1.00607	0.000305939	145.166	142.226	152.934	131.884	88.9821	78.5803	173.311	161.545
357	ENSMUSG00000026034	Clk1	CDC-like kinase 1	1.00577	7.16481e-06	519.543	576.49	154.584	154.605	248.478	224.167	143.91	123.606
358	ENSMUSG00000019738	Polr2i	polymerase (RNA) II (DNA directed) polypeptide I	1.00466	0.00246588	297.973	320.483	194.193	262.78	38.6149	52.3869	69.634	64.8626
359	ENSMUSG00000030753	Thap12	THAP domain containing 12	1.00047	9.21807e-07	299.883	383.062	267.359	245.492	533.053	551.889	840.25	786.918

## Sheet: TE_down
Rank	Ensembl ID	Gene name	Wikigene description	log2(fold change)	p value (FDR adjusted)	Ribo_WT_1	Ribo_WT_2	Ribo_mock_1	Ribo_mock_2	RNA_WT_1	RNA_WT_2	RNA_mock_1	RNA_mock_2
1	ENSMUSG00000074698	Csnk2a1	casein kinase 2, alpha 1 polypeptide	-4.70203	0.0162208	0	0	7.7017	10.8668	13.4313	14.0104	1.54742	8.56676
2	ENSMUSG00000115338	Pnp	purine-nucleoside phosphorylase	-3.7886	0.0031594	7.64034	26.5489	45.11	36.5521	14.2707	8.52809	3.09484	1.22382
3	ENSMUSG00000005198	Polr2a	polymerase (RNA) II (DNA directed) polypeptide A	-2.81402	1.09148e-48	1081.11	1164.36	1043.58	1126.69	456.663	414.831	66.5391	52.6244
4	ENSMUSG00000048833	Slc39a9	solute carrier family 39 (zinc transporter), member 9	-2.775	8.41331e-06	70.6731	79.6466	145.782	139.293	29.3809	35.9398	10.8319	7.34293
5	ENSMUSG00000054099	Slc25a40	solute carrier family 25, member 40	-2.73833	0.00100515	32.4714	28.4452	47.8606	40.5036	31.8992	17.0562	4.64226	6.11911
6	ENSMUSG00000019539	Rcn3	reticulocalbin 3, EF-hand calcium binding domain	-2.72256	0.0453787	15.2807	20.8598	69.8654	64.707	4.19727	10.3555	1.54742	6.11911
7	ENSMUSG00000038418	Egr1	early growth response 1	-2.46837	1.3324e-11	275.052	337.55	140.281	179.797	141.868	175.435	17.0216	13.462
8	ENSMUSG00000026708	Cenpl	centromere protein L	-2.3877	0.00155956	64.9429	58.7868	59.4131	69.6465	31.0598	33.5032	10.8319	2.44764
9	ENSMUSG00000071078	Nr2c2ap	nuclear receptor 2C2-associated protein	-2.23017	0.00140426	101.234	72.0612	147.983	149.172	30.2203	19.4928	7.73711	9.79058
10	ENSMUSG00000073016	Uprt	uracil phosphoribosyltransferase	-2.21458	0.00122976	135.616	164.982	168.337	168.93	24.3442	37.7673	4.64226	9.79058
11	ENSMUSG00000041426	Hibch	3-hydroxyisobutyryl-Coenzyme A hydrolase	-2.11993	0.00161098	57.3025	66.3722	68.7652	64.2131	31.0598	37.1581	6.18969	11.0144
12	ENSMUSG00000044894	Uqcrq	ubiquinol-cytochrome c reductase, complex III subunit VII	-2.07719	4.69962e-09	1480.32	1416.57	1686.12	2230.17	94.8583	100.51	23.2113	40.3861
13	ENSMUSG00000002635	Pdcd2l	programmed cell death 2-like	-2.06274	4.81709e-11	97.4143	111.885	177.689	154.605	130.115	115.738	51.0649	42.8338
14	ENSMUSG00000020863	Luc7l3	LUC7-like 3 (S. cerevisiae)	-2.05397	5.96894e-28	471.791	529.081	839.485	678.189	397.062	367.317	116.057	162.768
15	ENSMUSG00000049643	2310022A10Rik	RIKEN cDNA 2310022A10 gene	-2.02069	0.000282892	101.234	123.263	147.983	150.16	41.1332	35.3307	12.3794	13.462
16	ENSMUSG00000028683	Eif2b3	eukaryotic translation initiation factor 2B, subunit 3	-2.00183	4.26896e-09	124.155	182.049	212.347	208.94	91.5004	120.002	38.6855	34.267
17	ENSMUSG00000005148	Klf5	Kruppel-like factor 5	-1.99676	0.00494033	80.2235	108.092	98.4717	124.969	23.5047	32.8941	12.3794	4.89529
18	ENSMUSG00000028159	Dapp1	dual adaptor for phosphotyrosine and 3-phosphoinositides 1	-1.94849	0.0101107	42.0219	53.0978	54.462	39.5157	37.7754	24.366	4.64226	11.0144
19	ENSMUSG00000032715	Trib3	tribbles pseudokinase 3	-1.93341	0.00253596	231.12	244.629	140.831	131.39	145.225	109.038	10.8319	26.9241
20	ENSMUSG00000031590	Frg1	FSHD region gene 1	-1.93131	2.15501e-07	164.267	113.781	212.347	201.53	100.734	77.9711	26.3062	44.0576
21	ENSMUSG00000020420	Zfp607a	zinc finger protein 607A	-1.89956	0.0306281	32.4714	26.5489	30.8068	35.0702	23.5047	18.8836	6.18969	7.34293
22	ENSMUSG00000024097	Srsf7	serine/arginine-rich splicing factor 7	-1.88123	9.81529e-34	385.837	422.886	883.495	830.325	424.764	381.937	229.018	234.974
23	ENSMUSG00000001036	Epn2	epsin 2	-1.871	1.2759e-06	64.9429	56.8905	112.225	105.211	74.7114	81.0169	43.3278	33.0432
24	ENSMUSG00000099517	Hist1h3g	histone cluster 1, H3g	-1.85927	2.44254e-12	315.164	320.483	183.741	212.891	247.639	232.695	43.3278	40.3861
25	ENSMUSG00000056014	A430033K04Rik	RIKEN cDNA A430033K04 gene	-1.80342	0.0430612	11.4605	18.9635	20.3545	18.276	34.4176	54.2143	17.0216	14.6859
26	ENSMUSG00000031432	Prps1	phosphoribosyl pyrophosphate synthetase 1	-1.75945	0.00028768	168.087	263.592	233.802	228.203	49.5278	51.1686	15.4742	17.1335
27	ENSMUSG00000037447	Arid5a	AT rich interactive domain 5A (MRF1-like)	-1.75081	0.0156038	42.0219	39.8233	23.1051	24.2034	52.0461	46.9045	6.18969	11.0144
28	ENSMUSG00000027248	Pdia3	protein disulfide isomerase associated 3	-1.74834	2.04852e-46	5728.34	5717.49	8480.12	8541.82	624.553	650.572	295.557	269.241
29	ENSMUSG00000070934	Rraga	Ras-related GTP binding A	-1.73472	0.00224449	328.534	409.611	472.554	491.971	45.3305	38.9856	26.3062	7.34293
30	ENSMUSG00000052534	Pbx1	pre B cell leukemia homeobox 1	-1.72368	1.48619e-06	276.962	288.245	533.068	501.356	57.0828	70.6613	35.5907	35.4908
31	ENSMUSG00000007850	Hnrnph1	heterogeneous nuclear ribonucleoprotein H1	-1.7231	5.50135e-33	649.429	656.137	1817.6	1476.41	407.974	481.228	328.053	352.461
32	ENSMUSG00000014550	Rbsn	rabenosyn, RAB effector	-1.72199	8.71341e-10	82.1336	91.0247	174.388	156.087	147.744	144.368	94.3927	74.6532
33	ENSMUSG00000009030	Pdcl	phosducin-like	-1.70769	0.00141247	68.763	49.3051	134.23	107.186	36.936	29.8483	21.6639	19.5812
34	ENSMUSG00000021774	Ube2e1	ubiquitin-conjugating enzyme E2E 1	-1.70595	0.00730826	106.965	104.299	198.044	255.371	18.468	25.5843	13.9268	14.6859
35	ENSMUSG00000099583	Hist1h3d	histone cluster 1, H3d	-1.69892	0.00487355	89.774	104.299	122.127	156.087	33.5781	26.8026	12.3794	14.6859
36	ENSMUSG00000026342	Slc35f5	solute carrier family 35, member F5	-1.69547	2.18521e-06	112.695	134.641	211.797	209.927	82.2665	72.4888	34.0433	46.5052
37	ENSMUSG00000038451	Spsb2	splA/ryanodine receptor domain and SOCS box containing 2	-1.69404	0.0307839	51.5723	20.8598	56.6625	54.8281	26.0231	17.6653	9.28453	12.2382
38	ENSMUSG00000039294	Cybc1	cytochrome b 245 chaperone 1	-1.67884	0.0100918	97.4143	75.8539	155.684	126.45	23.5047	24.9751	13.9268	11.0144
39	ENSMUSG00000000567	Sox9	SRY (sex determining region Y)-box 9	-1.66395	0.00155169	259.771	328.068	151.834	186.218	49.5278	70.6613	9.28453	13.462
40	ENSMUSG00000044408	Sptssa	serine palmitoyltransferase, small subunit A	-1.65857	0.00068463	141.346	100.506	404.889	402.073	28.5414	22.5385	27.8536	26.9241
41	ENSMUSG00000074247	Dda1	DET1 and DDB1 associated 1	-1.63898	3.03555e-05	133.706	147.915	246.454	362.557	46.1699	61.5241	35.5907	39.1623
42	ENSMUSG00000032475	Nck1	non-catalytic region of tyrosine kinase adaptor protein 1	-1.6256	0.00769645	137.526	128.952	113.875	139.293	48.6883	28.63	15.4742	8.56676
43	ENSMUSG00000026878	Rab14	RAB14, member RAS oncogene family	-1.62213	3.98051e-06	429.769	530.978	681.05	658.925	80.5875	68.8339	38.6855	29.3717
44	ENSMUSG00000020170	Frs2	fibroblast growth factor receptor substrate 2	-1.61381	2.65791e-13	246.401	261.696	465.403	441.095	178.804	176.044	105.225	101.577
45	ENSMUSG00000007989	Fzd3	frizzled class receptor 3	-1.61253	0.0390087	15.2807	9.48174	33.0073	36.0581	18.468	17.6653	13.9268	19.5812
46	ENSMUSG00000015202	Cnksr3	Cnksr family member 3	-1.60175	0.00837793	38.2017	58.7868	62.1637	55.816	33.5781	43.2496	13.9268	17.1335
47	ENSMUSG00000017756	Slc12a7	solute carrier family 12, member 7	-1.6001	0.00168266	261.682	246.525	265.709	287.971	41.1332	48.1228	12.3794	19.5812
48	ENSMUSG00000020774	Aspa	aspartoacylase	-1.58042	0.000992589	59.2126	45.5124	143.032	110.644	40.2938	33.5032	32.4958	28.1479
49	ENSMUSG00000024304	Cdh2	cadherin 2	-1.57918	1.70786e-14	765.944	855.253	1331.84	1360.82	177.964	204.674	99.035	113.815
50	ENSMUSG00000041530	Ago1	argonaute RISC catalytic subunit 1	-1.5749	0.000101467	51.5723	53.0978	143.032	157.075	41.9727	57.8692	55.7072	40.3861
51	ENSMUSG00000029659	Medag	mesenteric estrogen dependent adipogenesis	-1.57351	0.000384664	78.3134	83.4393	177.689	188.194	43.6516	41.4222	38.6855	25.7003
52	ENSMUSG00000035614	Togaram1	TOG array regulator of axonemal microtubules 1	-1.56271	7.1081e-10	93.5941	128.952	225.55	246.973	205.666	216.857	140.815	162.768
53	ENSMUSG00000024975	Pdcd4	programmed cell death 4	-1.55809	0.0233678	120.335	87.232	100.672	123.981	26.8625	26.8026	9.28453	11.0144
54	ENSMUSG00000028530	Jak1	Janus kinase 1	-1.5557	2.74249e-23	1006.61	950.071	1209.17	1134.6	412.172	453.816	167.122	186.021
55	ENSMUSG00000000787	Ddx3x	DEAD/H (Asp-Glu-Ala-Asp/His) box polypeptide 3, X-linked	-1.54076	3.36919e-28	874.819	955.76	1905.62	1774.75	412.172	485.492	312.579	307.179
56	ENSMUSG00000028745	Capzb	capping protein (actin filament) muscle Z-line, beta	-1.53929	1.46162e-09	573.025	561.319	824.082	798.218	139.349	124.876	58.802	70.9817
57	ENSMUSG00000089762	Ier5l	immediate early response 5-like	-1.53815	1.22469e-11	152.807	138.433	244.254	267.719	243.442	208.938	150.1	123.606
58	ENSMUSG00000056851	Pcbp2	poly(rC) binding protein 2	-1.5158	6.91137e-25	1151.78	1198.49	2552.56	2661.39	318.153	311.885	255.325	233.75
59	ENSMUSG00000073563	Csnk1g3	casein kinase 1, gamma 3	-1.50417	0.00269077	36.2916	72.0612	91.3202	114.596	47.8489	38.3764	26.3062	31.8194
60	ENSMUSG00000037134	Prmt9	protein arginine methyltransferase 9	-1.49785	8.09042e-07	177.638	176.36	209.596	171.894	125.918	138.277	54.1597	46.5052
61	ENSMUSG00000021311	Mtr	5-methyltetrahydrofolate-homocysteine methyltransferase	-1.48241	1.16521e-06	271.232	212.391	240.953	288.465	118.363	123.657	51.0649	44.0576
62	ENSMUSG00000031309	Rps6ka3	ribosomal protein S6 kinase polypeptide 3	-1.47887	1.52677e-05	586.396	684.582	583.129	609.53	84.7848	93.1999	30.9484	29.3717
63	ENSMUSG00000030203	Dusp16	dual specificity phosphatase 16	-1.47013	0.000685625	59.2126	79.6466	124.878	135.835	57.0828	54.8235	27.8536	47.7291
64	ENSMUSG00000044763	Trmt10c	tRNA methyltransferase 10C	-1.4596	1.15676e-10	273.142	252.214	205.745	200.048	355.928	344.169	114.509	81.9961
65	ENSMUSG00000024043	Arhgap28	Rho GTPase activating protein 28	-1.45364	0.0351564	55.3924	62.5795	75.3666	82.9831	26.0231	24.9751	15.4742	9.79058
66	ENSMUSG00000027809	Etfdh	electron transferring flavoprotein, dehydrogenase	-1.43198	0.000927147	110.785	127.055	145.232	132.378	69.6746	55.4326	24.7587	29.3717
67	ENSMUSG00000036983	Tfb1m	transcription factor B1, mitochondrial	-1.42504	0.0439902	26.7412	32.2379	71.5158	85.9468	19.3074	15.2287	17.0216	17.1335
68	ENSMUSG00000024222	Fkbp5	FK506 binding protein 5	-1.42276	0.00882457	135.616	117.574	217.848	211.409	38.6149	25.5843	17.0216	24.4764
69	ENSMUSG00000042680	Garem1	GRB2 associated regulator of MAPK1 subtype 1	-1.41724	0.0103962	26.7412	26.5489	57.7628	48.4068	53.725	83.4535	54.1597	46.5052
70	ENSMUSG00000049539	Hist1h1a	histone cluster 1, H1a	-1.41265	1.01463e-31	1463.12	1507.6	1237.77	1080.26	1529.48	1312.72	394.592	438.128
71	ENSMUSG00000036561	Ppp6r2	protein phosphatase 6, regulatory subunit 2	-1.41236	0.000384679	40.1118	39.8233	101.772	100.765	62.1196	73.7071	69.634	59.9673
72	ENSMUSG00000026049	Tex30	testis expressed 30	-1.40913	1.53384e-05	112.695	161.19	284.413	290.935	67.9957	85.2809	55.7072	64.8626
73	ENSMUSG00000060373	Hnrnpc	heterogeneous nuclear ribonucleoprotein C	-1.40726	2.61134e-07	454.6	405.819	577.628	483.08	156.138	114.52	61.8969	63.6388
74	ENSMUSG00000021403	Serpinb9b	serine (or cysteine) peptidase inhibitor, clade B, member 9b	-1.40687	0.0344303	129.886	127.055	113.325	120.523	34.4176	27.4117	12.3794	8.56676
75	ENSMUSG00000025742	Prps2	phosphoribosyl pyrophosphate synthetase 2	-1.40277	2.31277e-05	194.829	214.287	304.767	268.213	84.7848	95.6365	57.2546	39.1623
76	ENSMUSG00000075415	Fnbp1	formin binding protein 1	-1.40164	0.0371299	105.055	130.848	216.748	183.254	19.3074	23.1477	13.9268	13.462
77	ENSMUSG00000038702	Dsel	dermatan sulfate epimerase-like	-1.4015	3.29647e-06	64.9429	58.7868	173.288	176.833	99.0555	99.9005	102.13	111.368
78	ENSMUSG00000031669	Gins3	GINS complex subunit 3 (Psf3 homolog)	-1.39748	0.0173812	49.6622	41.7197	63.8141	60.2615	41.9727	35.9398	24.7587	14.6859
79	ENSMUSG00000029580	Actb	actin, beta	-1.39602	1.51175e-78	7907.75	8533.57	22651.8	24731.9	3184.05	3395.4	3574.54	3628.63
80	ENSMUSG00000015143	Actn1	actinin, alpha 1	-1.39382	6.72745e-36	3004.56	3115.7	3825.54	3758.44	846.169	882.049	427.088	387.952
81	ENSMUSG00000070348	Ccnd1	cyclin D1	-1.38597	1.20118e-20	899.65	989.894	1610.76	1674.48	358.447	347.215	232.113	237.422
82	ENSMUSG00000063358	Mapk1	mitogen-activated protein kinase 1	-1.38524	1.12028e-17	937.851	980.412	1375.85	1672.01	324.029	324.677	188.785	205.602
83	ENSMUSG00000039601	Rcan2	regulator of calcineurin 2	-1.37962	0.0134393	64.9429	81.543	130.379	132.872	26.0231	34.7215	21.6639	19.5812
84	ENSMUSG00000016487	Ppfibp1	PTPRF interacting protein, binding protein 1 (liprin beta 1)	-1.37781	1.81954e-19	863.358	758.539	1248.23	1248.2	407.135	377.673	218.186	247.212
85	ENSMUSG00000053907	Mat2a	methionine adenosyltransferase II, alpha	-1.37619	4.19895e-11	275.052	235.147	557.823	475.177	181.322	183.963	145.458	139.516
86	ENSMUSG00000022346	Myc	myelocytomatosis oncogene	-1.36877	3.65193e-14	1927.27	2032.89	1255.38	1317.36	357.607	424.577	94.3927	102.801
87	ENSMUSG00000032462	Pik3cb	phosphatidylinositol-4,5-bisphosphate 3-kinase catalytic subunit beta	-1.35918	0.000112241	124.155	134.641	186.491	191.157	69.6746	98.6822	47.9701	47.7291
88	ENSMUSG00000016239	Lonrf3	LON peptidase N-terminal domain and ring finger 3	-1.3564	0.0315212	36.2916	32.2379	42.9095	53.8402	33.5781	34.1124	17.0216	20.805
89	ENSMUSG00000026019	Wdr12	WD repeat domain 12	-1.35448	0.00010097	114.605	138.433	186.491	153.617	97.3766	92.5907	60.3494	40.3861
90	ENSMUSG00000033319	Fem1c	fem-1 homolog c (C.elegans)	-1.35415	0.00165177	108.875	182.049	144.682	157.569	66.3168	76.1437	23.2113	35.4908
91	ENSMUSG00000052459	Atp6v1a	ATPase, H+ transporting, lysosomal V1 subunit A	-1.34536	8.60776e-06	286.513	286.349	298.166	255.371	122.56	118.784	47.9701	44.0576
92	ENSMUSG00000033902	Mapkbp1	mitogen-activated protein kinase binding protein 1	-1.34277	0.000918749	68.763	75.8539	116.076	133.86	56.2434	87.7175	40.233	57.5196
93	ENSMUSG00000020397	Med7	mediator complex subunit 7	-1.3413	0.00163275	196.739	250.318	255.256	251.419	59.6012	54.2143	24.7587	25.7003
94	ENSMUSG00000034663	Bmp2k	BMP2 inducible kinase	-1.33906	0.000173911	112.695	144.122	140.281	168.436	94.8583	100.51	37.1381	56.2958
95	ENSMUSG00000027859	Ngf	nerve growth factor	-1.33857	0.00320525	47.7521	51.2014	69.8654	80.0194	52.8856	76.7528	43.3278	35.4908
96	ENSMUSG00000033364	Usp37	ubiquitin specific peptidase 37	-1.33161	9.89619e-09	139.436	146.019	227.75	218.818	201.469	216.248	129.983	129.725
97	ENSMUSG00000017760	Ctsa	cathepsin A	-1.33069	1.38422e-11	739.203	627.691	1458.92	1528.77	156.978	179.699	139.268	154.202
98	ENSMUSG00000059669	Taf1b	TATA-box binding protein associated factor, RNA polymerase I, B	-1.3281	0.00320525	93.5941	96.7138	112.225	121.511	68.8352	62.1333	43.3278	20.805
99	ENSMUSG00000028063	Lmna	lamin A	-1.32792	2.07435e-39	2723.78	3072.08	4513.2	4257.82	1631.06	1440.64	981.065	871.361
100	ENSMUSG00000037896	Rcor1	REST corepressor 1	-1.32502	1.29055e-05	227.3	227.562	295.415	288.465	97.3766	113.911	49.5175	57.5196
101	ENSMUSG00000001552	Jup	junction plakoglobin	-1.32028	0.0234244	59.2126	66.3722	112.775	122.005	21.8258	35.3307	20.1165	23.2526
102	ENSMUSG00000058291	Zfp68	zinc finger protein 68	-1.31891	0.000376947	51.5723	56.8905	100.122	118.053	103.253	89.545	80.4659	74.6532
103	ENSMUSG00000001794	Capns1	calpain, small subunit 1	-1.31301	3.1304e-11	1052.46	1027.82	1280.68	1424.54	218.258	202.238	106.772	112.592
104	ENSMUSG00000027086	Fastkd1	FAST kinase domains 1	-1.31065	0.0353728	32.4714	37.927	51.7114	48.4068	30.2203	40.813	23.2113	18.3573
105	ENSMUSG00000048379	Socs4	suppressor of cytokine signaling 4	-1.29742	5.01536e-05	122.245	127.055	211.797	203.012	91.5004	107.21	54.1597	80.7723
106	ENSMUSG00000034342	Cbl	Casitas B-lineage lymphoma	-1.2973	0.00275937	112.695	89.1284	152.934	157.569	49.5278	51.7777	30.9484	33.0432
107	ENSMUSG00000003452	Bicd1	BICD cargo adaptor 1	-1.29604	0.00188338	82.1336	66.3722	119.926	103.729	62.959	65.179	34.0433	45.2814
108	ENSMUSG00000028961	Pgd	phosphogluconate dehydrogenase	-1.29072	0.000636107	401.118	449.435	781.723	760.678	55.4039	45.6862	37.1381	37.9385
109	ENSMUSG00000024759	Atl3	atlastin GTPase 3	-1.29064	1.76602e-08	771.674	785.088	910.451	906.886	166.212	206.502	100.582	77.1008
110	ENSMUSG00000053774	Ubxn7	UBX domain protein 7	-1.29055	4.96847e-06	370.556	432.367	499.51	557.172	102.413	119.393	57.2546	62.4149
111	ENSMUSG00000022272	Myo10	myosin X	-1.2882	1.66701e-09	404.938	417.197	854.889	797.724	155.299	140.104	122.246	121.158
112	ENSMUSG00000024974	Smc3	structural maintenance of chromosomes 3	-1.28744	3.72811e-19	1132.68	1207.97	1179.46	1038.77	557.397	576.255	227.471	212.945
113	ENSMUSG00000041926	Rnpep	arginyl aminopeptidase (aminopeptidase B)	-1.28605	1.74488e-06	290.333	331.861	313.569	324.523	160.336	146.196	57.2546	72.2055
114	ENSMUSG00000029466	Anapc7	anaphase promoting complex subunit 7	-1.28354	0.000380832	259.771	276.867	404.889	378.857	58.7618	71.2705	38.6855	39.1623
115	ENSMUSG00000027187	Cat	catalase	-1.28008	0.0236894	145.166	161.19	139.731	107.186	47.0094	40.2039	17.0216	12.2382
116	ENSMUSG00000020546	Stxbp4	syntaxin binding protein 4	-1.27987	0.0118841	51.5723	47.4087	99.0219	111.138	29.3809	42.6405	30.9484	31.8194
117	ENSMUSG00000037465	Klf10	Kruppel-like factor 10	-1.27927	2.36623e-06	567.295	491.154	135.88	159.545	334.942	331.986	37.1381	40.3861
118	ENSMUSG00000016382	Pls3	plastin 3 (T-isoform)	-1.2755	1.11614e-07	546.284	625.795	728.361	727.09	162.854	140.714	78.9185	77.1008
119	ENSMUSG00000027342	Pcna	proliferating cell nuclear antigen	-1.27204	1.49384e-09	320.894	322.379	886.796	936.523	121.721	134.622	137.72	163.992
120	ENSMUSG00000069539	Scyl2	SCY1-like 2 (S. cerevisiae)	-1.27109	0.000750211	101.234	128.952	116.076	119.535	104.092	98.0731	52.6123	33.0432
121	ENSMUSG00000021671	Poc5	POC5 centriolar protein	-1.26913	0.000379246	103.145	94.8174	165.036	143.739	71.3536	91.3724	51.0649	53.8482
122	ENSMUSG00000031355	Arhgap6	Rho GTPase activating protein 6	-1.26854	0.0076424	74.4933	64.4759	77.5671	76.5618	52.8856	68.8339	29.401	28.1479
123	ENSMUSG00000007670	Khsrp	KH-type splicing regulatory protein	-1.26767	2.57122e-05	219.66	159.293	232.701	253.889	132.634	115.738	77.3711	56.2958
124	ENSMUSG00000031749	St3gal2	ST3 beta-galactoside alpha-2,3-sialyltransferase 2	-1.26645	0.00485096	82.1336	73.9576	163.386	155.593	47.0094	39.5947	29.401	45.2814
125	ENSMUSG00000034088	Hdlbp	high density lipoprotein (HDL) binding protein	-1.26182	1.89388e-30	1793.57	1930.48	2327.01	2257.83	916.683	925.298	461.132	484.634
126	ENSMUSG00000061288	Taok3	TAO kinase 3	-1.25361	0.0258687	61.1227	79.6466	129.829	122.993	36.936	23.7568	23.2113	23.2526
127	ENSMUSG00000029094	Afap1	actin filament associated protein 1	-1.25255	0.0114805	127.976	115.677	117.176	108.668	62.1196	69.443	13.9268	36.7147
128	ENSMUSG00000022828	Gtf2e1	general transcription factor II E, polypeptide 1 (alpha subunit)	-1.25221	0.00565887	164.267	187.739	133.68	126.45	73.8719	87.1084	15.4742	35.4908
129	ENSMUSG00000026104	Stat1	signal transducer and activator of transcription 1	-1.24953	0.0154162	97.4143	127.055	114.425	106.199	42.8121	56.0418	23.2113	18.3573
130	ENSMUSG00000063229	Ldha	lactate dehydrogenase A	-1.24559	9.0735e-20	1827.95	2051.85	2537.71	2210.41	505.351	542.752	272.346	269.241
131	ENSMUSG00000050079	Rspry1	ring finger and SPRY domain containing 1	-1.23994	0.00294456	93.5941	49.3051	96.2713	94.8378	75.5508	82.8443	43.3278	46.5052
132	ENSMUSG00000022136	Dnajc3	DnaJ heat shock protein family (Hsp40) member C3	-1.23934	1.02946e-10	595.946	597.35	745.965	748.823	245.96	238.177	122.246	134.62
133	ENSMUSG00000029345	Tfip11	tuftelin interacting protein 11	-1.23515	0.00204737	181.458	151.708	239.303	213.385	70.5141	52.3869	35.5907	35.4908
134	ENSMUSG00000025962	Fastkd2	FAST kinase domains 2	-1.2321	1.57365e-05	124.155	115.677	167.237	192.145	131.794	130.358	83.5608	83.2199
135	ENSMUSG00000024639	Gnaq	guanine nucleotide binding protein, alpha q polypeptide	-1.23181	0.00321109	145.166	178.257	223.899	239.07	57.0828	51.1686	27.8536	37.9385
136	ENSMUSG00000021866	Anxa11	annexin A11	-1.22766	0.0341492	177.638	191.531	167.237	172.387	39.4543	34.7215	12.3794	17.1335
137	ENSMUSG00000046798	Cldn12	claudin 12	-1.22446	0.000169285	129.886	134.641	206.296	214.867	85.6243	83.4535	57.2546	57.5196
138	ENSMUSG00000034263	Ints14	integrator complex subunit 14	-1.21954	0.00170476	91.684	121.366	141.931	145.22	78.9086	66.3973	38.6855	45.2814
139	ENSMUSG00000027340	Slc23a2	solute carrier family 23 (nucleobase transporters), member 2	-1.21341	5.90119e-06	422.129	362.203	426.894	438.625	157.817	141.932	85.1082	57.5196
140	ENSMUSG00000029366	Dck	deoxycytidine kinase	-1.2131	0.039747	114.605	138.433	169.988	216.843	28.5414	26.8026	21.6639	14.6859
141	ENSMUSG00000027737	Slc7a11	solute carrier family 7 (cationic amino acid transporter, y+ system), member 11	-1.20361	0.000170805	240.671	307.208	344.926	345.763	90.661	96.8548	58.802	44.0576
142	ENSMUSG00000021929	Kpna3	karyopherin (importin) alpha 3	-1.20295	1.3263e-07	553.924	625.795	626.038	654.48	170.409	196.755	86.6556	85.6676
143	ENSMUSG00000030180	Kdm5a	lysine (K)-specific demethylase 5A	-1.20145	1.24126e-08	219.66	259.8	302.017	289.947	277.02	268.635	157.837	134.62
144	ENSMUSG00000093930	Hmgcs1	3-hydroxy-3-methylglutaryl-Coenzyme A synthase 1	-1.19944	1.12028e-17	1854.69	1837.56	1853.91	1751.04	521.301	501.939	211.997	222.736
145	ENSMUSG00000032724	Abtb2	ankyrin repeat and BTB (POZ) domain containing 2	-1.1902	0.00596409	49.6622	89.1284	93.5206	76.5618	78.0692	82.8443	37.1381	50.1767
146	ENSMUSG00000055116	Arntl	aryl hydrocarbon receptor nuclear translocator-like	-1.18994	0.0031594	126.066	100.506	95.7211	89.4044	104.932	98.6822	27.8536	45.2814
147	ENSMUSG00000033083	Tbc1d4	TBC1 domain family, member 4	-1.18564	0.00814614	64.9429	79.6466	122.127	102.247	57.9223	67.0064	55.7072	29.3717
148	ENSMUSG00000031565	Fgfr1	fibroblast growth factor receptor 1	-1.18233	1.1977e-08	179.548	170.671	467.053	486.044	163.693	141.323	182.596	182.35
149	ENSMUSG00000022702	Hira	histone cell cycle regulator	-1.18132	1.45631e-08	217.75	259.8	402.139	381.327	213.221	216.248	164.027	145.635
150	ENSMUSG00000032249	Anp32a	acidic (leucine-rich) nuclear phosphoprotein 32 family, member A	-1.1812	8.78192e-07	1212.9	1179.53	1043.58	875.274	193.074	179.699	74.2762	57.5196
151	ENSMUSG00000021186	Fbln5	fibulin 5	-1.18104	0.00148897	393.477	493.051	1083.19	1178.06	36.936	49.9503	54.1597	44.0576
152	ENSMUSG00000019849	Prep	prolyl endopeptidase	-1.1809	8.25336e-09	1041	1058.16	696.454	688.562	310.598	313.712	106.772	74.6532
153	ENSMUSG00000027823	Gmps	guanine monophosphate synthetase	-1.17842	1.04715e-09	1136.5	1242.11	859.84	826.373	312.277	403.257	105.225	118.711
154	ENSMUSG00000021614	Vcan	versican	-1.17787	0.0483142	89.774	106.196	154.584	177.327	27.702	24.366	17.0216	22.0288
155	ENSMUSG00000041671	Pyroxd1	pyridine nucleotide-disulphide oxidoreductase domain 1	-1.17506	0.0378118	124.155	89.1284	90.77	81.0073	47.0094	45.0771	15.4742	18.3573
156	ENSMUSG00000038187	Btbd10	BTB (POZ) domain containing 10	-1.17439	0.00557056	105.055	77.7503	84.1686	110.15	75.5508	77.362	34.0433	37.9385
157	ENSMUSG00000060510	Zfp266	zinc finger protein 266	-1.17332	5.99621e-05	122.245	164.982	311.919	305.753	86.4637	115.129	109.867	81.9961
158	ENSMUSG00000006369	Fbln1	fibulin 1	-1.16838	0.0197066	231.12	210.495	251.956	279.574	43.6516	35.9398	23.2113	19.5812
159	ENSMUSG00000023150	Ivns1abp	influenza virus NS1A binding protein	-1.16744	7.97213e-12	276.962	292.038	474.755	423.312	431.479	444.07	287.82	326.761
160	ENSMUSG00000015653	Steap2	six transmembrane epithelial antigen of prostate 2	-1.16651	0.000161302	137.526	130.848	227.2	208.94	88.9821	101.728	64.9917	73.4293
161	ENSMUSG00000024486	Hbegf	heparin-binding EGF-like growth factor	-1.16534	0.0128053	166.177	140.33	135.33	100.271	73.8719	59.6967	26.3062	19.5812
162	ENSMUSG00000026843	Fubp3	far upstream element (FUSE) binding protein 3	-1.16522	0.00015551	359.096	383.062	445.598	416.397	113.326	106.601	43.3278	70.9817
163	ENSMUSG00000073792	Alg6	asparagine-linked glycosylation 6 (alpha-1,3,-glucosyltransferase)	-1.16334	0.00260012	108.875	142.226	232.151	230.673	60.4407	54.2143	38.6855	55.072
164	ENSMUSG00000041684	Bivm	basic, immunoglobulin-like variable motif containing	-1.16242	0.00140148	114.605	127.055	144.682	172.387	94.8583	73.7071	54.1597	45.2814
165	ENSMUSG00000032384	Csnk1g1	casein kinase 1, gamma 1	-1.15686	0.0145157	68.763	91.0247	102.873	109.656	54.5645	52.3869	24.7587	39.1623
166	ENSMUSG00000027699	Ect2	ect2 oncogene	-1.15556	2.70839e-11	571.115	637.173	1017.72	927.138	287.933	274.726	222.829	183.573
167	ENSMUSG00000031701	Dnaja2	DnaJ heat shock protein family (Hsp40) member A2	-1.15532	4.75511e-16	1254.93	1323.65	1073.84	1031.85	580.902	645.699	227.471	222.736
168	ENSMUSG00000032740	Ccdc88a	coiled coil domain containing 88A	-1.15472	2.58102e-11	317.074	438.057	587.53	602.121	397.901	392.901	298.652	260.674
169	ENSMUSG00000032423	Syncrip	synaptotagmin binding, cytoplasmic RNA interacting protein	-1.15238	4.83059e-09	913.02	1088.5	843.336	771.051	278.699	330.159	116.057	105.249
170	ENSMUSG00000020321	Mdh1	malate dehydrogenase 1, NAD (soluble)	-1.14951	7.61947e-11	790.775	834.393	1245.47	1079.27	279.538	258.279	162.479	184.797
171	ENSMUSG00000030663	1110004F10Rik	RIKEN cDNA 1110004F10 gene	-1.14835	0.00510501	189.098	174.464	212.347	187.206	67.9957	64.5699	26.3062	40.3861
172	ENSMUSG00000004980	Hnrnpa2b1	heterogeneous nuclear ribonucleoprotein A2/B1	-1.14811	7.16748e-22	7691.91	7666.94	7805.12	6307.7	826.022	840.017	345.075	346.342
173	ENSMUSG00000048732	Klhl11	kelch-like 11	-1.14801	3.33263e-09	383.927	443.746	603.483	606.567	253.515	227.822	170.216	148.082
174	ENSMUSG00000041308	Sntb2	syntrophin, basic 2	-1.14704	4.96847e-06	288.423	242.733	299.266	311.187	181.322	160.206	94.3927	83.2199
175	ENSMUSG00000021275	Tecpr2	tectonin beta-propeller repeat containing 2	-1.14454	0.0371835	42.0219	34.1343	58.3129	72.1162	42.8121	36.549	35.5907	25.7003
176	ENSMUSG00000024078	Ttc27	tetratricopeptide repeat domain 27	-1.14203	7.29456e-06	278.872	329.965	330.623	328.475	164.533	155.333	78.9185	78.3246
177	ENSMUSG00000026341	Actr3	ARP3 actin-related protein 3	-1.13872	5.39398e-07	488.982	527.185	623.288	695.971	200.629	193.71	92.8453	139.516
178	ENSMUSG00000021109	Hif1a	hypoxia inducible factor 1, alpha subunit	-1.13673	8.50181e-12	842.347	872.32	803.727	882.189	367.681	423.359	173.311	181.126
179	ENSMUSG00000037573	Tob1	transducer of ErbB-2.1	-1.13567	0.00695728	231.12	271.178	218.398	216.349	66.3168	66.3973	27.8536	24.4764
180	ENSMUSG00000020063	Sirt1	sirtuin 1	-1.13363	0.000941678	141.346	115.677	126.528	137.811	115.005	105.992	52.6123	51.4005
181	ENSMUSG00000026427	Eif2d	eukaryotic translation initiation factor 2D	-1.13113	0.00078618	129.886	121.366	169.988	178.315	102.413	88.9358	51.0649	69.7579
182	ENSMUSG00000039748	Exo1	exonuclease 1	-1.12844	1.74488e-06	118.425	144.122	280.562	284.019	151.102	157.161	160.932	143.187
183	ENSMUSG00000032504	Pdcd6ip	programmed cell death 6 interacting protein	-1.126	3.88224e-16	1726.72	1983.58	1532.64	1505.06	664.847	672.501	229.018	272.912
184	ENSMUSG00000004044	Cavin1	caveolae associated 1	-1.12375	1.19345e-10	1486.05	1655.51	2521.21	2238.57	305.561	238.787	188.785	189.692
185	ENSMUSG00000021540	Smad5	SMAD family member 5	-1.12294	0.00539284	118.425	113.781	133.68	145.714	80.5875	64.5699	47.9701	33.0432
186	ENSMUSG00000053510	Nrd1	nardilysin, N-arginine dibasic convertase, NRD convertase 1	-1.11772	2.13895e-09	991.334	1060.06	1002.32	974.063	318.153	271.681	140.815	121.158
187	ENSMUSG00000021385	Ippk	inositol 1,3,4,5,6-pentakisphosphate 2-kinase	-1.11694	0.000574764	168.087	163.086	157.885	151.148	115.845	130.358	57.2546	48.9529
188	ENSMUSG00000039740	Alg2	asparagine-linked glycosylation 2 (alpha-1,3-mannosyltransferase)	-1.11613	0.00438553	252.131	216.184	256.357	242.528	68.8352	65.179	32.4958	34.267
189	ENSMUSG00000025162	Csnk1d	casein kinase 1, delta	-1.11396	4.21611e-08	559.655	595.453	761.368	722.15	224.134	225.994	151.647	115.039
190	ENSMUSG00000063077	Kif1b	kinesin family member 1B	-1.11269	9.11777e-08	353.366	328.068	517.664	474.189	193.074	220.512	134.626	144.411
191	ENSMUSG00000032030	Cul5	cullin 5	-1.10948	7.04539e-09	429.769	390.648	491.809	477.647	266.107	297.874	156.29	152.978
192	ENSMUSG00000031538	Plat	plasminogen activator, tissue	-1.10559	0.000820283	311.344	307.208	622.187	571.497	65.4774	61.5241	64.9917	48.9529
193	ENSMUSG00000024383	Map3k2	mitogen-activated protein kinase kinase kinase 2	-1.10377	0.00840996	63.0328	111.885	120.477	122.005	66.3168	71.8796	40.233	48.9529
194	ENSMUSG00000031700	Gpt2	glutamic pyruvate transaminase (alanine aminotransferase) 2	-1.10353	0.00016498	212.019	250.318	207.946	233.637	143.547	131.576	58.802	63.6388
195	ENSMUSG00000056131	Pgm3	phosphoglucomutase 3	-1.10244	0.0306624	148.987	168.775	145.782	143.739	46.1699	47.5137	18.5691	20.805
196	ENSMUSG00000053436	Mapk14	mitogen-activated protein kinase 14	-1.10014	1.01444e-05	240.671	274.971	465.953	442.082	119.202	126.703	94.3927	107.696
197	ENSMUSG00000059923	Grb2	growth factor receptor bound protein 2	-1.09825	0.047763	181.458	161.19	242.053	200.542	38.6149	31.6758	15.4742	28.1479
198	ENSMUSG00000024887	Asah2	N-acylsphingosine amidohydrolase 2	-1.09816	0.0360156	63.0328	62.5795	157.885	134.847	28.5414	28.0209	35.5907	25.7003
199	ENSMUSG00000042323	Pbrm1	polybromo 1	-1.09744	2.66394e-08	370.556	470.294	452.2	419.855	326.547	366.099	188.785	146.859
200	ENSMUSG00000039801	Cplane1	ciliogenesis and planar polarity effector 1	-1.097	6.2627e-07	198.649	240.836	411.491	383.303	174.606	171.171	151.647	139.516
201	ENSMUSG00000052299	Ltn1	listerin E3 ubiquitin protein ligase 1	-1.09683	1.30225e-07	634.148	701.649	485.757	479.128	298.845	286.909	109.867	88.1152
202	ENSMUSG00000027804	Ppid	peptidylprolyl isomerase D (cyclophilin D)	-1.09607	0.00237957	177.638	127.055	238.203	215.855	73.0325	69.443	51.0649	47.7291
203	ENSMUSG00000019302	Atp6v0a1	ATPase, H+ transporting, lysosomal V0 subunit A1	-1.09504	0.0050587	145.166	147.915	204.095	213.385	62.1196	58.4784	41.7804	37.9385
204	ENSMUSG00000001089	Luzp1	leucine zipper protein 1	-1.09443	2.9525e-06	213.929	195.324	305.317	289.947	183.001	172.389	117.604	123.606
205	ENSMUSG00000017485	Top2b	topoisomerase (DNA) II beta	-1.0943	5.36736e-15	534.824	622.002	1257.03	1106.44	413.851	442.852	419.351	401.414
206	ENSMUSG00000028576	Ift74	intraflagellar transport 74	-1.09349	0.0212169	87.8639	134.641	130.929	149.666	46.1699	51.7777	29.401	29.3717
207	ENSMUSG00000036501	Fam13b	family with sequence similarity 13, member B	-1.09239	1.07705e-05	147.076	128.952	204.645	211.409	183.84	184.572	134.626	126.054
208	ENSMUSG00000027330	Cdc25b	cell division cycle 25B	-1.09231	2.60254e-06	210.109	208.598	333.374	340.329	154.459	187.009	128.436	128.501
209	ENSMUSG00000039219	Arid4b	AT rich interactive domain 4B (RBP1-like)	-1.0917	0.0156134	131.796	123.263	99.572	87.9225	80.5875	68.8339	26.3062	25.7003
210	ENSMUSG00000019943	Atp2b1	ATPase, Ca++ transporting, plasma membrane 1	-1.0904	8.38331e-20	1172.79	1204.18	2059.65	2040	551.521	560.418	447.205	454.038
211	ENSMUSG00000027429	Sec23b	SEC23 homolog B, COPII coat complex component	-1.09017	1.07748e-05	372.466	356.514	379.034	369.472	167.051	171.171	74.2762	89.339
212	ENSMUSG00000024270	Slc39a6	solute carrier family 39 (metal ion transporter), member 6	-1.086	1.19745e-05	567.295	690.271	1169.56	1146.45	101.574	117.566	86.6556	104.025
213	ENSMUSG00000038463	Olfml2b	olfactomedin-like 2B	-1.08521	2.69352e-05	311.344	314.794	566.625	550.257	121.721	105.383	108.319	83.2199
214	ENSMUSG00000025477	Inpp5a	inositol polyphosphate-5-phosphatase A	-1.08312	0.025053	42.0219	43.616	92.4204	89.8983	44.491	36.549	37.1381	44.0576
215	ENSMUSG00000000600	Krit1	KRIT1, ankyrin repeat containing	-1.08118	0.00469328	93.5941	96.7138	106.173	113.114	83.1059	104.774	58.802	42.8338
216	ENSMUSG00000053317	Sec61b	Sec61 beta subunit	-1.07955	0.00794866	563.475	506.325	995.72	1157.32	34.4176	51.7777	37.1381	45.2814
217	ENSMUSG00000026469	Xpr1	xenotropic and polytropic retrovirus receptor 1	-1.07944	0.0340357	156.627	263.592	298.716	251.913	88.1426	96.2456	58.802	55.072
218	ENSMUSG00000026718	Stam	signal transducing adaptor molecule (SH3 domain and ITAM motif) 1	-1.07775	0.00765858	133.706	159.293	136.43	150.16	100.734	87.1084	58.802	28.1479
219	ENSMUSG00000001376	Vps50	VPS50 EARP/GARPII complex subunit	-1.07703	0.000323419	110.785	85.3357	235.452	205.976	88.1426	89.545	99.035	90.5628
220	ENSMUSG00000020038	Cry1	cryptochrome 1 (photolyase-like)	-1.07647	0.0058185	74.4933	79.6466	148.533	144.726	54.5645	61.5241	47.9701	57.5196
221	ENSMUSG00000040018	Cox15	cytochrome c oxidase assembly protein 15	-1.07119	0.00105731	223.48	163.086	225.55	271.671	101.574	90.1541	54.1597	63.6388
222	ENSMUSG00000027184	Caprin1	cell cycle associated protein 1	-1.06971	2.94e-17	1615.93	1685.85	1576.1	1604.83	691.71	676.156	301.747	325.537
223	ENSMUSG00000022351	Sqle	squalene epoxidase	-1.06877	1.35402e-18	1371.44	1422.26	1930.38	1786.61	698.425	639.607	423.993	424.666
224	ENSMUSG00000025969	Nrp2	neuropilin 2	-1.06872	4.15695e-12	995.154	940.589	1838.51	1860.2	301.364	295.438	297.105	245.988
225	ENSMUSG00000034361	Cpne2	copine II	-1.06169	0.00340952	59.2126	87.232	147.433	150.654	71.3536	70.6613	77.3711	62.4149
226	ENSMUSG00000036550	Cnot1	CCR4-NOT transcription complex, subunit 1	-1.06148	2.31575e-15	865.268	933.003	1384.11	1443.81	499.475	557.372	422.446	374.49
227	ENSMUSG00000027598	Itch	itchy, E3 ubiquitin protein ligase	-1.06014	1.39237e-08	309.434	326.172	458.801	427.758	275.341	289.346	190.333	188.469
228	ENSMUSG00000031681	Smad1	SMAD family member 1	-1.05898	0.00864863	66.8529	79.6466	122.677	133.86	67.9957	56.6509	44.8752	59.9673
229	ENSMUSG00000032254	Kif23	kinesin family member 23	-1.05777	5.16962e-06	353.366	362.203	443.398	381.821	188.877	186.4	94.3927	113.815
230	ENSMUSG00000027881	Prpf38b	PRP38 pre-mRNA processing factor 38 (yeast) domain containing B	-1.05663	0.000592362	496.622	502.532	485.757	492.959	100.734	121.83	43.3278	62.4149
231	ENSMUSG00000024359	Hspa9	heat shock protein 9	-1.05624	7.81799e-21	2586.25	2707.99	2689.54	2608.53	909.128	842.454	417.804	424.666
232	ENSMUSG00000023025	Larp4	La ribonucleoprotein domain family, member 4	-1.05476	0.00102615	290.333	345.135	309.168	312.668	91.5004	122.439	51.0649	50.1767
233	ENSMUSG00000036613	Eipr1	EARP complex and GARP complex interacting protein 1	-1.05332	0.0486199	66.8529	72.0612	75.3666	93.8499	54.5645	37.1581	24.7587	29.3717
234	ENSMUSG00000061887	Ssbp3	single-stranded DNA binding protein 3	-1.05247	0.0135394	158.537	136.537	223.899	219.806	62.959	42.0313	35.5907	40.3861
235	ENSMUSG00000024527	Afg3l2	AFG3-like AAA ATPase 2	-1.0513	0.00197309	466.061	428.575	485.207	447.022	97.3766	76.1437	47.9701	39.1623
236	ENSMUSG00000029676	Pot1a	protection of telomeres 1A	-1.04763	0.00541045	63.0328	70.1649	94.6209	102.741	86.4637	92.5907	58.802	69.7579
237	ENSMUSG00000029405	G3bp2	GTPase activating protein (SH3 domain) binding protein 2	-1.04538	8.04191e-07	960.772	957.656	705.806	650.034	262.749	244.878	92.8453	80.7723
238	ENSMUSG00000015937	H2afy	H2A histone family, member Y	-1.0444	4.66397e-07	324.714	386.855	722.86	782.906	148.583	157.77	150.1	165.216
239	ENSMUSG00000036371	Serbp1	serpine1 mRNA binding protein 1	-1.04365	3.2199e-27	4121.96	4259.2	3092.23	2820.93	1967.68	1823.79	654.559	642.507
240	ENSMUSG00000029486	Mrpl1	mitochondrial ribosomal protein L1	-1.04312	0.00487355	137.526	144.122	129.829	136.823	94.0188	93.1999	38.6855	46.5052
241	ENSMUSG00000054823	Nsd3	nuclear receptor binding SET domain protein 3	-1.04046	0.000917125	131.796	195.324	235.452	245.492	92.3399	110.865	74.2762	70.9817
242	ENSMUSG00000025240	Sacm1l	SAC1 suppressor of actin mutations 1-like (yeast)	-1.04003	7.9892e-05	336.175	324.276	451.65	413.434	119.202	134.622	86.6556	74.6532
243	ENSMUSG00000032050	Rdx	radixin	-1.0368	1.08289e-08	479.431	546.148	878.544	819.458	238.405	291.783	229.018	199.483
244	ENSMUSG00000016018	Mtrex	Mtr4 exosome RNA helicase	-1.03652	2.23207e-05	322.804	369.788	473.104	440.107	145.225	146.196	89.7504	96.682
245	ENSMUSG00000039536	Stau1	staufen double-stranded RNA binding protein 1	-1.0356	0.024981	326.624	341.343	322.371	288.959	67.9957	44.4679	21.6639	28.1479
246	ENSMUSG00000020361	Hspa4	heat shock protein 4	-1.03472	3.18585e-27	3390.4	3599.27	4464.24	4285.48	1324.66	1433.94	872.746	812.618
247	ENSMUSG00000025217	Btrc	beta-transducin repeat containing protein	-1.03343	0.0252647	150.897	140.33	133.129	114.102	72.193	57.8692	32.4958	22.0288
248	ENSMUSG00000032869	Psmf1	proteasome (prosome, macropain) inhibitor subunit 1	-1.0329	0.0236894	135.616	128.952	179.34	184.242	45.3305	63.9607	26.3062	46.5052
249	ENSMUSG00000026687	Aldh9a1	aldehyde dehydrogenase 9, subfamily A1	-1.03272	0.0216446	292.243	280.66	318.52	302.295	53.725	63.3516	20.1165	41.61
250	ENSMUSG00000032244	Fem1b	feminization 1 homolog b (C. elegans)	-1.03162	3.32788e-05	198.649	252.214	323.471	298.344	159.496	156.551	105.225	107.696
251	ENSMUSG00000040383	Aqr	aquarius	-1.02972	6.04053e-07	420.219	438.057	614.486	623.361	192.235	185.791	137.72	128.501
252	ENSMUSG00000024077	Strn	striatin, calmodulin binding protein	-1.02564	0.000680054	324.714	286.349	370.782	328.475	101.574	105.992	58.802	57.5196
253	ENSMUSG00000022016	Akap11	A kinase (PRKA) anchor protein 11	-1.0249	2.00112e-07	410.668	475.983	538.569	584.339	240.923	278.381	148.552	173.783
254	ENSMUSG00000015002	Efr3a	EFR3 homolog A	-1.02466	6.70453e-11	467.971	383.062	807.028	780.93	365.162	434.933	385.308	348.789
255	ENSMUSG00000022035	Ccdc25	coiled-coil domain containing 25	-1.02243	0.0183338	246.401	284.452	262.958	215.855	60.4407	77.362	21.6639	39.1623
256	ENSMUSG00000028678	Kif2c	kinesin family member 2C	-1.01848	0.000207103	336.175	371.684	250.305	247.467	177.125	168.734	61.8969	57.5196
257	ENSMUSG00000056749	Nfil3	nuclear factor, interleukin 3, regulated	-1.0181	0.00595741	227.3	202.909	132.029	161.521	99.895	112.693	34.0433	37.9385
258	ENSMUSG00000004056	Akt2	thymoma viral proto-oncogene 2	-1.0167	0.0153438	47.7521	43.616	101.222	105.705	54.5645	50.5594	54.1597	63.6388
259	ENSMUSG00000002222	Rmnd5a	required for meiotic nuclear division 5 homolog A	-1.01665	0.0100918	87.8639	87.232	165.036	138.799	60.4407	60.915	44.8752	58.7435
260	ENSMUSG00000045302	Preb	prolactin regulatory element binding	-1.01646	0.0119009	414.488	398.233	320.171	309.705	109.968	74.9254	23.2113	47.7291
261	ENSMUSG00000024501	Dpysl3	dihydropyrimidinase-like 3	-1.01461	6.7413e-05	737.292	622.002	617.786	618.421	163.693	169.344	88.203	62.4149
262	ENSMUSG00000036188	Ankmy2	ankyrin repeat and MYND domain containing 2	-1.01414	0.0372639	110.785	185.842	108.374	121.017	69.6746	57.8692	23.2113	25.7003
263	ENSMUSG00000047454	Gphn	gephyrin	-1.01346	0.0120838	191.008	157.397	251.405	217.337	53.725	65.7881	44.8752	35.4908
264	ENSMUSG00000018293	Pfn1	profilin 1	-1.01259	9.84911e-34	3799.16	3919.75	8116.49	8225.2	1613.43	1667.85	1638.72	1803.91
265	ENSMUSG00000027475	Kif3b	kinesin family member 3B	-1.01174	0.0017664	242.581	237.044	231.601	194.121	119.202	107.819	49.5175	50.1767
266	ENSMUSG00000024425	Ndfip1	Nedd4 family interacting protein 1	-1.01115	0.000128201	1031.45	900.766	989.118	900.959	179.643	168.125	60.3494	108.92
267	ENSMUSG00000010755	Cars	cysteinyl-tRNA synthetase	-1.01045	6.36113e-09	798.415	923.522	912.101	849.589	364.323	371.581	210.449	163.992
268	ENSMUSG00000021635	Rad17	RAD17 checkpoint clamp loader component	-1.00928	0.00224449	93.5941	119.47	140.281	137.811	120.042	104.774	68.0865	78.3246
269	ENSMUSG00000027397	Slc20a1	solute carrier family 20, member 1	-1.00809	6.66516e-09	517.633	464.605	504.461	572.484	380.272	362.444	202.712	200.707
270	ENSMUSG00000024949	Sf1	splicing factor 1	-1.00526	6.56542e-08	1577.73	1454.5	1076.59	1070.88	308.919	331.377	105.225	121.158
271	ENSMUSG00000036533	Cdc42ep3	CDC42 effector protein (Rho GTPase binding) 3	-1.00513	0.0146999	70.6731	62.5795	95.171	90.3923	78.9086	72.4888	46.4226	57.5196
272	ENSMUSG00000026584	Scyl3	SCY1-like 3 (S. cerevisiae)	-1.00426	0.00192278	141.346	134.641	165.036	167.942	107.45	104.165	64.9917	62.4149
273	ENSMUSG00000030934	Oat	ornithine aminotransferase	-1.0036	1.53384e-05	639.878	667.515	675.549	630.77	176.285	175.435	80.4659	95.4581
274	ENSMUSG00000022905	Kpna1	karyopherin (importin) alpha 1	-1.00307	0.000398926	242.581	244.629	255.256	237.094	177.125	138.886	66.5391	91.7867
275	ENSMUSG00000043336	Filip1l	filamin A interacting protein 1-like	-1.00079	2.06473e-07	708.641	629.588	545.72	548.281	340.818	400.82	129.983	172.559

## Sheet: full_TS
Ensembl ID	Gene name	Wikigene description	log2(fold change)	p value (FDR adjusted)	RNA_WT_1	RNA_WT_2	RNA_mock_1	RNA_mock_2
ENSMUSG00000038393	Txnip	thioredoxin interacting protein	3.28915	2.24618e-32	312.063	299.927	20.3907	15.0185
ENSMUSG00000031770	Herpud1	homocysteine-inducible, endoplasmic reticulum stress-inducible, ubiquitin-like domain member 1	3.07962	2.13397e-103	1354.05	1278.46	147.104	130.546
ENSMUSG00000038418	Egr1	early growth response 1	3.01501	3.61658e-45	448.091	493.535	43.6943	43.9003
ENSMUSG00000037465	Klf10	Kruppel-like factor 10	2.8109	4.17649e-66	832.168	924.721	123.8	94.7322
ENSMUSG00000020108	Ddit4	DNA-damage-inducible transcript 4	2.80157	4.92161e-40	421.419	439.062	46.6072	48.5214
ENSMUSG00000027313	Chac1	ChaC, cation transport regulator 1	2.76811	3.99255e-31	336.957	308.459	34.9554	32.3476
ENSMUSG00000036181	Hist1h1c	histone cluster 1, H1c	2.66788	6.75283e-114	2886.81	2472.27	365.575	419.363
ENSMUSG00000007872	Id3	inhibitor of DNA binding 3	2.65412	1.10964e-24	842.837	620.2	84.4756	64.6952
ENSMUSG00000099517	Hist1h3g	histone cluster 1, H3g	2.34492	6.75441e-39	523.662	528.975	84.4756	93.577
ENSMUSG00000091405	Hist2h4	histone cluster 2, H4	2.31468	2.52521e-72	1475.85	1353.28	241.775	285.352
ENSMUSG00000019970	Sgk1	serum/glucocorticoid regulated kinase 1	2.27863	5.54477e-120	3001.5	3101	610.263	599.586
ENSMUSG00000051627	Hist1h1e	histone cluster 1, H1e	2.25746	3.43231e-91	2075.09	2245.19	454.42	406.655
ENSMUSG00000036390	Gadd45a	growth arrest and DNA-damage-inducible 45 alpha	2.21939	1.27138e-13	160.921	131.916	16.0212	20.7949
ENSMUSG00000069265	Hist1h3a	histone cluster 1, H3a	2.17185	8.10469e-42	644.575	702.893	133.996	135.167
ENSMUSG00000020205	Phlda1	pleckstrin homology like domain, family A, member 1	2.16196	1.78568e-40	697.03	857.123	168.951	144.409
ENSMUSG00000019960	Dusp6	dual specificity phosphatase 6	2.14279	3.61282e-33	490.766	506.004	104.866	93.577
ENSMUSG00000032715	Trib3	tribbles pseudokinase 3	2.12875	1.398e-19	299.616	238.892	46.6072	48.5214
ENSMUSG00000074794	Arrdc3	arrestin domain containing 3	2.11317	5.17203e-34	518.327	549.976	116.518	102.819
ENSMUSG00000069266	Hist1h4b	histone cluster 1, H4b	2.06207	2.84066e-45	823.278	903.063	177.69	202.172
ENSMUSG00000052837	Junb	jun B proto-oncogene	2.05336	2.90666e-39	676.581	660.89	151.473	142.098
ENSMUSG00000021250	Fos	FBJ osteosarcoma oncogene	2.03605	3.36972e-06	65.7911	46.597	1.45648	2.31054
ENSMUSG00000005198	Polr2a	polymerase (RNA) II (DNA directed) polypeptide A	2.00895	4.1743e-30	620.57	545.382	151.473	107.44
ENSMUSG00000053560	Ier2	immediate early response 2	1.98684	2.774e-24	442.756	383.277	77.1932	100.509
ENSMUSG00000034855	Cxcl10	chemokine (C-X-C motif) ligand 10	1.9762	5.1049e-09	85.3506	95.8192	14.5648	8.0869
ENSMUSG00000049539	Hist1h1a	histone cluster 1, H1a	1.96138	1.12454e-62	1919.5	1721.46	412.183	474.816
ENSMUSG00000101355	Hist1h3h	histone cluster 1, H3h	1.91292	2.92162e-29	617.014	555.226	119.431	158.272
ENSMUSG00000022346	Myc	myelocytomatosis oncogene	1.89982	1.64582e-37	741.483	845.309	193.711	199.862
ENSMUSG00000026864	Hspa5	heat shock protein 5	1.88571	3.82256e-102	8149.21	7295.39	2087.13	1985.91
ENSMUSG00000069272	Hist1h2ae	histone cluster 1, H2ae	1.84981	3.36123e-26	461.427	500.098	120.887	118.993
ENSMUSG00000069305	Hist1h4n	histone cluster 1, H4n	1.84714	3.01898e-15	231.158	341.93	65.5414	63.5399
ENSMUSG00000037411	Serpine1	serine (or cysteine) peptidase inhibitor, clade E, member 1	1.84292	8.60488e-35	692.585	712.081	187.885	175.601
ENSMUSG00000061482	Hist1h4d	histone cluster 1, H4d	1.83665	4.95632e-62	1893.72	2128.37	549.091	533.735
ENSMUSG00000071478	Hist1h2ad	histone cluster 1, H2ad	1.81288	8.92259e-24	433.866	435.124	116.518	105.13
ENSMUSG00000022366	Slc22a22	solute carrier family 22 (organic cation transporter), member 22	1.79377	2.67989e-06	43.5644	67.5985	4.36943	4.62108
ENSMUSG00000032487	Ptgs2	prostaglandin-endoperoxide synthase 2	1.787	1.92902e-08	114.69	91.8814	13.1083	21.9502
ENSMUSG00000028967	Errfi1	ERBB receptor feedback inhibitor 1	1.76609	5.69282e-49	1410.95	1612.52	429.66	420.519
ENSMUSG00000069267	Hist1h3b	histone cluster 1, H3b	1.76426	2.93875e-20	356.517	401.653	99.0403	98.1981
ENSMUSG00000000567	Sox9	SRY (sex determining region Y)-box 9	1.74424	3.59664e-13	200.93	229.047	48.0637	55.453
ENSMUSG00000039910	Cited2	Cbp/p300-interacting transactivator, with Glu/Asp-rich carboxy-terminal domain, 2	1.73706	1.61033e-46	1501.64	1636.15	493.745	408.966
ENSMUSG00000036964	Trim17	tripartite motif-containing 17	1.72459	3.5649e-05	50.6769	37.4089	4.36943	0
ENSMUSG00000099583	Hist1h3d	histone cluster 1, H3d	1.72301	8.877e-16	304.062	267.769	68.4543	78.5584
ENSMUSG00000033730	Egr3	early growth response 3	1.70541	2.39447e-18	349.404	352.431	85.932	102.819
ENSMUSG00000000078	Klf6	Kruppel-like factor 6	1.6819	2.41693e-37	960.194	954.911	297.121	270.333
ENSMUSG00000025408	Ddit3	DNA-damage inducible transcript 3	1.67292	4.48602e-14	240.938	284.832	65.5414	73.9374
ENSMUSG00000034780	B3galt1	UDP-Gal:betaGlcNAc beta 1,3-galactosyltransferase, polypeptide 1	1.59934	0.00107049	41.7862	26.9081	0	1.15527
ENSMUSG00000049932	H2afx	H2A histone family, member X	1.59854	6.16383e-46	1640.33	1582.99	483.55	540.667
ENSMUSG00000074403	Hist2h3b	histone cluster 2, H3b	1.56433	1.79339e-08	133.36	189.013	52.4331	31.1923
ENSMUSG00000015312	Gadd45b	growth arrest and DNA-damage-inducible 45 beta	1.56409	3.0428e-14	297.838	304.521	78.6497	99.3533
ENSMUSG00000060981	Hist1h4h	histone cluster 1, H4h	1.5453	9.96511e-28	745.04	770.492	257.796	234.52
ENSMUSG00000114279	Hist1h2bm	histone cluster 1, H2bm	1.5262	5.35042e-16	360.962	374.745	104.866	124.769
ENSMUSG00000044763	Trmt10c	tRNA methyltransferase 10C	1.51188	1.17049e-20	553.89	548.664	199.537	161.738
ENSMUSG00000028953	Abcf2	ATP-binding cassette, sub-family F (GCN20), member 2	1.49864	2.88553e-16	398.303	478.44	126.713	154.806
ENSMUSG00000068855	Hist2h2ac	histone cluster 2, H2ac	1.47726	3.01064e-26	745.929	779.023	259.253	261.091
ENSMUSG00000052565	Hist1h1d	histone cluster 1, H1d	1.47402	1.33766e-34	2141.77	1733.93	667.066	674.678
ENSMUSG00000068882	Ssb	Sjogren syndrome antigen B	1.47056	4.26037e-31	1139.79	1053.36	355.38	400.879
ENSMUSG00000058773	Hist1h1b	histone cluster 1, H1b	1.46796	2.04648e-41	2571.19	2199.9	812.713	857.211
ENSMUSG00000028195	Cyr61	cysteine rich protein 61	1.46074	3.62676e-21	635.684	583.447	221.384	195.241
ENSMUSG00000036371	Serbp1	serpine1 mRNA binding protein 1	1.45269	2.23122e-52	2757	2687.53	1003.51	941.546
ENSMUSG00000047126	Cltc	clathrin, heavy polypeptide (Hc)	1.44743	5.19582e-40	1869.71	2015.49	738.433	646.952
ENSMUSG00000031701	Dnaja2	DnaJ heat shock protein family (Hsp40) member A2	1.43989	9.1967e-27	939.746	1088.14	378.684	337.339
ENSMUSG00000020048	Hsp90b1	heat shock protein 90, beta (Grp94), member 1	1.43164	2.48708e-63	5786.95	5413.79	2082.76	1995.15
ENSMUSG00000063021	Hist1h2ak	histone cluster 1, H2ak	1.42046	9.23e-14	377.854	405.591	157.299	110.906
ENSMUSG00000039989	Cbx4	chromobox 4	1.42002	2.18987e-09	197.373	194.92	59.7155	64.6952
ENSMUSG00000028680	Plk3	polo like kinase 3	1.41424	1.02014e-08	176.036	177.2	56.8025	54.2977
ENSMUSG00000052684	Jun	jun proto-oncogene	1.41017	6.99809e-36	1368.28	1426.13	508.31	510.63
ENSMUSG00000039630	Hnrnpu	heterogeneous nuclear ribonucleoprotein U	1.41012	8.54313e-44	2095.54	2036.49	782.127	734.753
ENSMUSG00000022828	Gtf2e1	general transcription factor II E, polypeptide 1 (alpha subunit)	1.40017	1.05864e-09	222.267	229.704	61.172	85.4901
ENSMUSG00000020644	Id2	inhibitor of DNA binding 2	1.39601	4.75383e-14	353.849	374.089	122.344	130.546
ENSMUSG00000005667	Mthfd2	methylenetetrahydrofolate dehydrogenase (NAD+ dependent), methenyltetrahydrofolate cyclohydrolase	1.38494	8.16741e-27	1079.33	985.1	355.38	400.879
ENSMUSG00000044894	Uqcrq	ubiquinol-cytochrome c reductase, complex III subunit VII	1.38039	1.33985e-10	289.836	262.518	77.1932	108.595
ENSMUSG00000105827	Hist2h2bb	histone cluster 2, H2bb	1.37981	2.81313e-49	3415.8	3658.85	1275.87	1384.01
ENSMUSG00000019849	Prep	prolyl endopeptidase	1.36689	1.15265e-13	401.859	449.563	176.234	129.39
ENSMUSG00000037447	Arid5a	AT rich interactive domain 5A (MRF1-like)	1.36247	3.00508e-05	80.0162	81.3807	16.0212	25.416
ENSMUSG00000027823	Gmps	guanine monophosphate synthetase	1.36091	2.76741e-16	491.655	593.948	187.885	206.794
ENSMUSG00000073016	Uprt	uracil phosphoribosyltransferase	1.3531	1.73394e-05	80.9053	99.757	23.3036	26.5712
ENSMUSG00000101972	Hist1h3i	histone cluster 1, H3i	1.3493	1.6255e-10	256.941	297.958	107.779	87.8006
ENSMUSG00000069310	Hist1h3c	histone cluster 1, H3c	1.34671	6.82712e-14	385.856	391.809	132.539	149.03
ENSMUSG00000026628	Atf3	activating transcription factor 3	1.34616	0.000169496	69.3474	47.2533	7.28238	16.1738
ENSMUSG00000022769	Sdf2l1	stromal cell-derived factor 2-like 1	1.34335	3.51391e-08	234.714	177.2	77.1932	61.2294
ENSMUSG00000022797	Tfrc	transferrin receptor	1.34222	2.38074e-37	1740.8	1833.03	697.652	676.989
ENSMUSG00000031431	Tsc22d3	TSC22 domain family, member 3	1.33812	2.05686e-05	112.023	86.6311	18.9342	35.8134
ENSMUSG00000031986	Sprtn	SprT-like N-terminal domain	1.32614	4.31213e-08	173.368	210.015	62.6284	68.161
ENSMUSG00000100210	Hist1h3f	histone cluster 1, H3f	1.30308	7.94331e-15	441.867	466.627	168.951	175.601
ENSMUSG00000028249	Sdcbp	syndecan binding protein	1.30039	2.97032e-22	797.495	840.715	316.055	322.321
ENSMUSG00000024486	Hbegf	heparin-binding EGF-like growth factor	1.2984	1.20656e-08	218.711	210.015	83.0191	70.4715
ENSMUSG00000026708	Cenpl	centromere protein L	1.29629	0.000170182	64.013	68.2548	23.3036	10.3974
ENSMUSG00000022241	Tars	threonyl-tRNA synthetase	1.29608	6.2447e-16	544.999	527.006	186.429	222.967
ENSMUSG00000021670	Hmgcr	3-hydroxy-3-methylglutaryl-Coenzyme A reductase	1.296	1.02618e-28	1199.35	1256.15	483.55	486.369
ENSMUSG00000061136	Prpf40a	pre-mRNA processing factor 40A	1.29113	8.15291e-24	897.96	936.534	358.293	363.91
ENSMUSG00000014905	Dnajb9	DnaJ heat shock protein family (Hsp40) member B9	1.28971	6.62977e-08	179.592	211.327	74.2802	64.6952
ENSMUSG00000071516	Hist1h2ai	histone cluster 1, H2ai	1.28432	2.97537e-13	399.192	395.747	148.56	154.806
ENSMUSG00000050783	Htr1f	5-hydroxytryptamine (serotonin) receptor 1F	1.28264	0.000527179	57.7895	33.4711	7.28238	9.24217
ENSMUSG00000032575	Manf	mesencephalic astrocyte-derived neurotrophic factor	1.28238	2.91322e-25	1474.08	1241.71	533.07	544.133
ENSMUSG00000016921	Srsf6	serine/arginine-rich splicing factor 6	1.28122	7.01488e-32	1535.42	1647.3	630.654	644.641
ENSMUSG00000069309	Hist1h2an	histone cluster 1, H2an	1.27598	1.11703e-07	212.487	174.575	66.9979	70.4715
ENSMUSG00000022551	Cyc1	cytochrome c-1	1.27581	1.6674e-13	443.645	405.591	161.669	165.204
ENSMUSG00000038612	Mcl1	myeloid cell leukemia sequence 1	1.27167	1.0272e-25	1139.79	1088.8	428.204	463.264
ENSMUSG00000056708	Ier5	immediate early response 5	1.26989	3.12549e-25	1422.51	1254.84	501.028	569.549
ENSMUSG00000025823	Pdia4	protein disulfide isomerase associated 4	1.26585	5.11406e-23	1022.43	930.628	384.509	397.413
ENSMUSG00000001098	Kctd10	potassium channel tetramerisation domain containing 10	1.25844	1.21433e-20	870.398	861.06	378.684	318.855
ENSMUSG00000023951	Vegfa	vascular endothelial growth factor A	1.25223	1.54287e-19	843.726	827.589	371.401	303.836
ENSMUSG00000016559	H3f3b	H3 histone, family 3B	1.25211	7.32291e-28	1504.3	1523.92	568.025	664.281
ENSMUSG00000008035	Mid1ip1	Mid1 interacting protein 1 (gastrulation specific G12-like (zebrafish))	1.24498	4.93643e-11	345.848	330.117	141.278	122.459
ENSMUSG00000027248	Pdia3	protein disulfide isomerase associated 3	1.24447	1.7151e-22	910.407	948.348	387.422	370.842
ENSMUSG00000069301	Hist1h2ag	histone cluster 1, H2ag	1.24347	4.9386e-05	91.5741	99.757	34.9554	26.5712
ENSMUSG00000019297	Nop9	NOP9 nucleolar protein	1.24112	2.61932e-10	370.742	301.24	125.257	134.011
ENSMUSG00000063689	Hist2h2ab	histone cluster 2, H2ab	1.24025	0.000146486	70.2364	85.3185	23.3036	23.1054
ENSMUSG00000029171	Pgm2	phosphoglucomutase 1	1.2337	2.29873e-05	109.355	108.945	34.9554	38.124
ENSMUSG00000078813	Leng1	leukocyte receptor cluster (LRC) member 1	1.23338	0.000272379	61.3458	78.0992	16.0212	23.1054
ENSMUSG00000024190	Dusp1	dual specificity phosphatase 1	1.22913	1.45638e-09	275.611	287.458	117.975	101.664
ENSMUSG00000060639	Hist1h4i	histone cluster 1, H4i	1.22843	0.000126205	98.6866	75.474	21.8471	31.1923
ENSMUSG00000021113	Snapc1	small nuclear RNA activating complex, polypeptide 1	1.22425	1.0925e-05	140.473	115.508	45.1507	43.9003
ENSMUSG00000025266	Gnl3l	guanine nucleotide binding protein-like 3 (nucleolar)-like	1.2068	3.26821e-10	310.285	355.056	139.822	127.08
ENSMUSG00000024949	Sf1	splicing factor 1	1.20387	1.83228e-16	631.239	618.231	262.166	256.47
ENSMUSG00000029581	Fscn1	fascin actin-bundling protein 1	1.20312	2.34418e-26	1386.06	1437.29	629.197	567.238
ENSMUSG00000020275	Rel	reticuloendotheliosis oncogene	1.20271	1.13869e-05	128.026	132.572	42.2378	50.8319
ENSMUSG00000030103	Bhlhe40	basic helix-loop-helix family, member e40	1.19853	5.95866e-07	194.706	176.544	65.5414	75.0926
ENSMUSG00000052299	Ltn1	listerin E3 ubiquitin protein ligase 1	1.19771	5.91019e-11	384.078	381.308	174.777	137.477
ENSMUSG00000033319	Fem1c	fem-1 homolog c (C.elegans)	1.19568	5.95866e-07	183.148	189.013	64.0849	77.4032
ENSMUSG00000003545	Fosb	FBJ osteosarcoma oncogene B	1.19187	0.00178334	32.8955	24.283	4.36943	2.31054
ENSMUSG00000030827	Fgf21	fibroblast growth factor 21	1.18962	0.00206491	24.0049	28.877	1.45648	3.46581
ENSMUSG00000046441	Cmtr2	cap methyltransferase 2	1.1885	5.88966e-08	242.716	219.203	91.7579	90.1112
ENSMUSG00000025190	Got1	glutamic-oxaloacetic transaminase 1, soluble	1.18741	1.73593e-09	309.396	294.021	131.083	113.217
ENSMUSG00000028530	Jak1	Janus kinase 1	1.18667	4.70797e-17	672.136	710.769	288.382	294.594
ENSMUSG00000032504	Pdcd6ip	programmed cell death 6 interacting protein	1.18506	8.44097e-21	907.739	947.692	394.705	395.103
ENSMUSG00000062421	Arf2	ADP-ribosylation factor 2	1.18373	1.09778e-10	443.645	371.464	183.516	151.341
ENSMUSG00000003226	Ranbp2	RAN binding protein 2	1.18317	5.51353e-22	1098	1237.12	486.463	510.63
ENSMUSG00000039131	Gipc2	GIPC PDZ domain containing family, member 2	1.18268	0.000718204	89.796	46.597	20.3907	17.3291
ENSMUSG00000032712	Resf1	retroelement silencing factor 1	1.18086	8.99395e-22	1273.15	1500.95	621.915	567.238
ENSMUSG00000055116	Arntl	aryl hydrocarbon receptor nuclear translocator-like	1.17663	6.2757e-07	197.373	190.326	66.9979	83.1795
ENSMUSG00000024999	Noc3l	NOC3 like DNA replication regulator	1.17504	2.9272e-10	329.845	345.868	138.365	139.788
ENSMUSG00000027184	Caprin1	cell cycle associated protein 1	1.17442	7.98048e-26	1323.82	1350.66	575.308	579.946
ENSMUSG00000025745	Hadha	hydroxyacyl-Coenzyme A dehydrogenase/3-ketoacyl-Coenzyme A thiolase/enoyl-Coenzyme A hydratase (trifunctional protein), alpha subunit	1.172	2.85557e-10	379.632	334.711	141.278	152.496
ENSMUSG00000069270	Hist1h2ac	histone cluster 1, H2ac	1.16802	1.03315e-11	416.973	480.409	179.146	196.396
ENSMUSG00000002635	Pdcd2l	programmed cell death 2-like	1.16233	1.36278e-05	147.585	135.853	61.172	46.2108
ENSMUSG00000063626	Unc5d	unc-5 netrin receptor D	1.16208	0.00182283	48.8988	19.0326	5.8259	3.46581
ENSMUSG00000093930	Hmgcs1	3-hydroxy-3-methylglutaryl-Coenzyme A synthase 1	1.16173	1.51177e-21	1010.87	1035.64	445.681	442.469
ENSMUSG00000027714	Exosc9	exosome component 9	1.1558	1.11113e-08	294.282	267.769	119.431	112.061
ENSMUSG00000029992	Gfpt1	glutamine fructose-6-phosphate transaminase 1	1.15404	2.98728e-07	224.045	207.39	93.2144	80.869
ENSMUSG00000020994	Pnn	pinin	1.15218	1.79207e-10	358.295	400.997	152.93	166.359
ENSMUSG00000074676	Foxs1	forkhead box S1	1.15129	0.00216857	39.119	35.44	8.73885	6.93163
ENSMUSG00000024587	Nars	asparaginyl-tRNA synthetase	1.1497	2.02619e-18	881.067	822.995	375.771	366.221
ENSMUSG00000032035	Ets1	E26 avian leukemia oncogene 1, 5' domain	1.14806	7.24296e-14	559.224	559.164	227.21	253.004
ENSMUSG00000022247	Brix1	BRX1, biogenesis of ribosomes	1.1478	1.25556e-07	224.045	259.893	104.866	93.577
ENSMUSG00000021546	Hnrnpk	heterogeneous nuclear ribonucleoprotein K	1.14205	2.11693e-16	745.04	706.175	305.86	325.786
ENSMUSG00000030045	Mrpl19	mitochondrial ribosomal protein L19	1.14151	7.80242e-06	158.254	153.573	66.9979	55.453
ENSMUSG00000041124	Msantd4	Myb/SANT-like DNA-binding domain containing 4 with coiled-coils	1.13937	1.35411e-07	224.934	250.049	96.1274	99.3533
ENSMUSG00000022010	Tsc22d1	TSC22 domain family, member 1	1.13868	6.17037e-21	1187.8	1092.73	522.875	484.059
ENSMUSG00000069273	Hist1h3e	histone cluster 1, H3e	1.13625	2.47347e-06	184.926	205.421	93.2144	64.6952
ENSMUSG00000021645	Smn1	survival motor neuron 1	1.13244	7.39583e-06	164.478	168.012	77.1932	55.453
ENSMUSG00000045538	Ddx28	DEAD (Asp-Glu-Ala-Asp) box polypeptide 28	1.13101	1.56189e-05	166.256	135.197	59.7155	57.7636
ENSMUSG00000029201	Ugdh	UDP-glucose dehydrogenase	1.12855	2.01943e-14	633.017	702.893	273.817	310.768
ENSMUSG00000025982	Sf3b1	splicing factor 3b, subunit 1	1.12792	2.64714e-20	1120.23	1241.06	552.004	500.232
ENSMUSG00000019961	Tmpo	thymopoietin	1.12789	1.61498e-27	1869.71	1897.35	885.537	805.224
ENSMUSG00000021737	Psmd6	proteasome (prosome, macropain) 26S subunit, non-ATPase, 6	1.12756	1.23508e-13	564.559	557.852	254.883	236.831
ENSMUSG00000030942	Thumpd1	THUMP domain containing 1	1.12697	1.30079e-07	242.716	248.736	112.149	93.577
ENSMUSG00000022322	Shcbp1	Shc SH2-domain binding protein 1	1.12149	1.0898e-06	224.045	190.982	85.932	84.3348
ENSMUSG00000020664	Dld	dihydrolipoamide dehydrogenase	1.12006	1.4152e-10	403.637	384.589	168.951	172.135
ENSMUSG00000003623	Crot	carnitine O-octanoyltransferase	1.11986	0.000179239	98.6866	114.196	48.0637	31.1923
ENSMUSG00000030759	Far1	fatty acyl CoA reductase 1	1.11952	2.25605e-22	1420.73	1581.67	707.847	642.331
ENSMUSG00000069274	Hist1h4f	histone cluster 1, H4f	1.11928	2.23684e-16	814.387	748.178	337.902	354.668
ENSMUSG00000031095	Cul4b	cullin 4B	1.11839	4.56122e-10	382.3	412.81	190.798	154.806
ENSMUSG00000045624	Esf1	ESF1 nucleolar pre-rRNA processing protein homolog	1.11503	3.21653e-07	251.606	226.422	110.692	90.1112
ENSMUSG00000019179	Mdh2	malate dehydrogenase 2, NAD (mitochondrial)	1.11246	5.66031e-10	391.19	358.994	167.495	158.272
ENSMUSG00000022757	Tfg	Trk-fused gene	1.10966	1.37663e-08	291.615	329.461	126.713	139.788
ENSMUSG00000032249	Anp32a	acidic (leucine-rich) nuclear phosphoprotein 32 family, member A	1.10922	3.50522e-09	334.29	330.117	152.93	135.167
ENSMUSG00000000184	Ccnd2	cyclin D2	1.1074	2.82728e-21	1207.36	1197.74	569.482	519.872
ENSMUSG00000020089	Ppa1	pyrophosphatase (inorganic) 1	1.0984	3.37812e-13	573.449	594.604	276.73	247.228
ENSMUSG00000055612	Cdca7	cell division cycle associated 7	1.09821	7.77142e-10	387.634	360.963	163.125	165.204
ENSMUSG00000031533	Mrps31	mitochondrial ribosomal protein S31	1.09752	0.000413192	112.912	79.4118	36.4119	33.5029
ENSMUSG00000001794	Capns1	calpain, small subunit 1	1.09476	1.49804e-10	411.639	408.872	180.603	182.533
ENSMUSG00000028035	Dnajb4	DnaJ heat shock protein family (Hsp40) member B4	1.09398	2.61061e-07	250.717	236.267	100.497	107.44
ENSMUSG00000029169	Dhx15	DEAH (Asp-Glu-Ala-His) box polypeptide 15	1.09335	8.44097e-21	1228.69	1255.49	600.068	537.201
ENSMUSG00000049516	Spty2d1	SPT2, Suppressor of Ty, domain containing 1 (S. cerevisiae)	1.09224	1.12699e-06	202.708	240.204	93.2144	94.7322
ENSMUSG00000056749	Nfil3	nuclear factor, interleukin 3, regulated	1.08983	3.29079e-06	194.706	195.576	72.8238	90.1112
ENSMUSG00000030978	Rrm1	ribonucleotide reductase M1	1.08967	2.93596e-15	733.482	744.24	353.924	317.7
ENSMUSG00000028678	Kif2c	kinesin family member 2C	1.0887	3.40865e-07	264.943	236.923	117.975	98.1981
ENSMUSG00000070934	Rraga	Ras-related GTP binding A	1.08818	0.00147424	76.4599	65.6296	33.4989	13.8633
ENSMUSG00000020929	Eftud2	elongation factor Tu GTP binding domain containing 2	1.08632	2.15052e-10	425.864	420.029	202.45	175.601
ENSMUSG00000027187	Cat	catalase	1.08503	0.000763958	84.4615	75.474	32.0425	25.416
ENSMUSG00000026816	Gtf3c5	general transcription factor IIIC, polypeptide 5	1.08374	5.57098e-05	149.364	126.009	53.8896	56.6083
ENSMUSG00000034640	Tiparp	TCDD-inducible poly(ADP-ribose) polymerase	1.08177	3.80951e-09	344.07	368.182	168.951	147.875
ENSMUSG00000047213	Ythdf3	YTH N6-methyladenosine RNA binding protein 3	1.07548	1.0134e-11	504.102	528.975	247.601	221.812
ENSMUSG00000051695	Pcbp1	poly(rC) binding protein 1	1.07474	1.25858e-06	234.714	213.953	104.866	88.9559
ENSMUSG00000024501	Dpysl3	dihydropyrimidinase-like 3	1.06961	1.83601e-11	543.221	496.16	249.057	224.123
ENSMUSG00000052459	Atp6v1a	ATPase, H+ transporting, lysosomal V1 subunit A	1.06898	1.2885e-07	265.832	282.207	126.713	115.527
ENSMUSG00000028409	Smu1	smu-1 suppressor of mec-8 and unc-52 homolog (C. elegans)	1.06772	6.80409e-10	414.306	412.81	202.45	172.135
ENSMUSG00000005846	Rsl1d1	ribosomal L1 domain containing 1	1.06772	7.25606e-20	1157.57	1197.74	528.701	566.083
ENSMUSG00000064288	Hist1h4k	histone cluster 1, H4k	1.06724	1.53036e-06	256.052	212.64	93.2144	108.595
ENSMUSG00000035385	Ccl2	chemokine (C-C motif) ligand 2	1.06638	5.47136e-16	842.837	813.807	397.618	369.687
ENSMUSG00000020484	Xbp1	X-box binding protein 1	1.06504	2.55597e-11	505.88	489.597	238.862	216.036
ENSMUSG00000003814	Calr	calreticulin	1.06183	9.98209e-31	4582.26	4088.72	2069.65	2019.41
ENSMUSG00000021214	Akr1c18	aldo-keto reductase family 1, member C18	1.05796	1.10929e-27	2675.21	2565.46	1296.26	1180.69
ENSMUSG00000069268	Hist1h2bf	histone cluster 1, H2bf	1.05737	0.00217349	56.0113	68.9111	20.3907	21.9502
ENSMUSG00000017499	Cdc6	cell division cycle 6	1.057	1.49669e-06	248.05	213.953	97.5838	103.974
ENSMUSG00000057561	Eif1a	eukaryotic translation initiation factor 1A	1.05246	3.80223e-12	593.009	574.915	289.839	251.849
ENSMUSG00000021039	Snw1	SNW domain containing 1	1.04854	9.28163e-09	348.515	359.65	151.473	169.825
ENSMUSG00000051469	Zfp24	zinc finger protein 24	1.04696	3.92188e-06	213.377	217.89	81.5626	106.285
ENSMUSG00000045827	Serpinb9	serine (or cysteine) peptidase inhibitor, clade B, member 9	1.04607	0.0032293	58.6785	54.4726	13.1083	23.1054
ENSMUSG00000030884	Uqcrc2	ubiquinol cytochrome c reductase core protein 2	1.04606	3.80951e-09	429.42	408.872	166.038	214.88
ENSMUSG00000024687	Osbp	oxysterol binding protein	1.04284	2.12794e-07	293.393	294.021	115.062	147.875
ENSMUSG00000042745	Id1	inhibitor of DNA binding 1	1.04265	5.49385e-12	675.692	580.822	298.577	286.507
ENSMUSG00000060678	Hist1h4c	histone cluster 1, H4c	1.03988	1.08283e-13	797.495	741.615	332.076	388.171
ENSMUSG00000039031	Arhgap18	Rho GTPase activating protein 18	1.03936	1.16298e-05	192.039	256.612	83.0191	112.061
ENSMUSG00000001467	Cyp51	cytochrome P450, family 51	1.03527	2.66276e-20	1447.4	1355.91	690.369	648.107
ENSMUSG00000028484	Psip1	PC4 and SFRS1 interacting protein 1	1.03404	1.76003e-08	352.96	340.618	151.473	166.359
ENSMUSG00000056014	A430033K04Rik	RIKEN cDNA A430033K04 gene	1.03365	0.00156741	66.6802	91.2252	27.673	31.1923
ENSMUSG00000018433	Nol11	nucleolar protein 11	1.03285	1.2696e-08	398.303	349.15	179.146	165.204
ENSMUSG00000031432	Prps1	phosphoribosyl pyrophosphate synthetase 1	1.03231	8.88452e-05	144.029	155.542	52.4331	73.9374
ENSMUSG00000041926	Rnpep	arginyl aminopeptidase (aminopeptidase B)	1.03175	1.00472e-05	208.931	196.889	75.7367	101.664
ENSMUSG00000030754	Copb1	coatomer protein complex, subunit beta 1	1.03111	2.42995e-09	390.301	400.997	183.516	183.688
ENSMUSG00000019102	Aldh3a1	aldehyde dehydrogenase family 3, subfamily A1	1.03028	6.79934e-06	197.373	200.827	88.845	87.8006
ENSMUSG00000015291	Gdi1	guanosine diphosphate (GDP) dissociation inhibitor 1	1.02838	0.000431352	104.021	107.633	42.2378	43.9003
ENSMUSG00000009734	Pou6f2	POU domain, class 6, transcription factor 2	1.02689	1.47063e-13	892.625	920.127	485.006	378.929
ENSMUSG00000042821	Snai1	snail family zinc finger 1	1.02671	0.0017536	75.5709	78.7555	36.4119	21.9502
ENSMUSG00000033430	Terf2ip	telomeric repeat binding factor 2, interacting protein	1.02557	0.00145447	87.1287	72.8489	32.0425	28.8818
ENSMUSG00000037134	Prmt9	protein arginine methyltransferase 9	1.02165	3.62063e-05	163.589	167.355	77.1932	68.161
ENSMUSG00000004980	Hnrnpa2b1	heterogeneous nuclear ribonucleoprotein A2/B1	1.02118	4.70275e-22	1569.21	1624.99	782.127	762.479
ENSMUSG00000000751	Rpa1	replication protein A1	1.01997	1.18165e-12	664.134	629.388	301.49	313.079
ENSMUSG00000028437	Ubap1	ubiquitin-associated protein 1	1.01984	1.31113e-06	272.944	238.892	109.236	122.459
ENSMUSG00000048109	Rbm15	RNA binding motif protein 15	1.01902	9.30716e-10	432.087	483.034	208.276	221.812
ENSMUSG00000029380	Cxcl1	chemokine (C-X-C motif) ligand 1	1.01887	0.00486102	52.4551	47.2533	16.0212	16.1738
ENSMUSG00000010095	Slc3a2	solute carrier family 3 (activators of dibasic and neutral amino acid transport), member 2	1.01714	2.85501e-15	903.294	878.124	406.357	447.09
ENSMUSG00000023025	Larp4	La ribonucleoprotein domain family, member 4	1.0171	5.38191e-11	541.443	636.607	279.643	279.576
ENSMUSG00000039756	Dnttip2	deoxynucleotidyltransferase, terminal, interacting protein 2	1.01593	2.26317e-08	341.402	378.027	166.038	169.825
ENSMUSG00000062116	Zfp954	zinc finger protein 954	1.01579	0.0020325	76.4599	70.2237	26.2166	28.8818
ENSMUSG00000022864	D16Ertd472e	DNA segment, Chr 16, ERATO Doi 472, expressed	1.01354	1.48368e-05	224.045	181.794	94.6709	86.6453
ENSMUSG00000002870	Mcm2	minichromosome maintenance complex component 2	1.01279	6.66995e-10	441.867	464.001	211.189	217.191
ENSMUSG00000029504	Ddx51	DEAD (Asp-Glu-Ala-Asp) box polypeptide 51	1.00959	0.00102403	82.6834	111.57	37.8684	40.4345
ENSMUSG00000035373	Ccl7	chemokine (C-C motif) ligand 7	1.00825	4.90599e-20	1391.39	1354.6	664.153	672.368
ENSMUSG00000058400	Qrfpr	pyroglutamylated RFamide peptide receptor	1.00495	0.00765545	24.8939	19.6889	0	4.62108
ENSMUSG00000031530	Dusp4	dual specificity phosphatase 4	1.00482	1.23905e-06	297.838	248.08	126.713	124.769
ENSMUSG00000049717	Lig4	ligase IV, DNA, ATP-dependent	1.00276	0.00748446	53.3441	38.0652	5.8259	19.6396
ENSMUSG00000028016	Ints12	integrator complex subunit 12	1.00076	0.000106698	141.362	167.355	74.2802	62.3846
ENSMUSG00000039740	Alg2	asparagine-linked glycosylation 2 (alpha-1,3-mannosyltransferase)	1.00063	8.20124e-05	156.476	164.074	61.172	79.7137
ENSMUSG00000027905	Ddx20	DEAD (Asp-Glu-Ala-Asp) box polypeptide 20	0.99837	3.70287e-05	183.148	185.075	96.1274	70.4715
ENSMUSG00000048047	Zbtb33	zinc finger and BTB domain containing 33	0.997785	1.41172e-05	207.153	240.204	84.4756	117.838
ENSMUSG00000055681	Cope	coatomer protein complex, subunit epsilon	0.99757	0.000223557	146.696	126.009	65.5414	53.1425
ENSMUSG00000033285	Wdr3	WD repeat domain 3	0.997528	1.04405e-07	320.065	322.898	152.93	150.185
ENSMUSG00000030621	Me3	malic enzyme 3, NADP(+)-dependent, mitochondrial	0.997382	0.00713064	55.1223	36.0963	17.4777	10.3974
ENSMUSG00000047648	Fbxo30	F-box protein 30	0.996773	3.62381e-07	288.947	298.615	145.648	130.546
ENSMUSG00000024683	Mrpl16	mitochondrial ribosomal protein L16	0.996643	0.000214124	154.698	126.009	55.3461	65.8505
ENSMUSG00000036450	Hif1an	hypoxia-inducible factor 1, alpha subunit inhibitor	0.995188	9.18979e-05	152.92	156.198	74.2802	63.5399
ENSMUSG00000036112	Metap2	methionine aminopeptidase 2	0.994834	3.2262e-10	542.332	490.909	240.318	255.315
ENSMUSG00000020476	Dbnl	drebrin-like	0.994289	1.92029e-06	246.272	276.957	112.149	130.546
ENSMUSG00000028656	Cap1	CAP, adenylate cyclase-associated protein 1 (yeast)	0.994288	1.29674e-10	556.557	515.192	263.622	253.004
ENSMUSG00000031700	Gpt2	glutamic pyruvate transaminase (alanine aminotransferase) 2	0.993539	3.49559e-07	336.957	292.052	138.365	155.962
ENSMUSG00000015165	Hnrnpl	heterogeneous nuclear ribonucleoprotein L	0.992705	3.89493e-15	1101.56	971.318	499.571	512.94
ENSMUSG00000024277	Mapre2	microtubule-associated protein, RP/EB family, member 2	0.989649	0.000247508	127.137	135.197	58.259	56.6083
ENSMUSG00000008384	Sertad1	SERTA domain containing 1	0.987819	7.34078e-08	455.203	362.275	205.363	183.688
ENSMUSG00000021701	Plk2	polo like kinase 2	0.987351	5.32728e-20	1464.3	1439.91	716.586	719.734
ENSMUSG00000009907	Vps4b	vacuolar protein sorting 4B	0.987186	2.61276e-06	253.385	252.018	129.626	107.44
ENSMUSG00000069844	Sco1	SCO1 cytochrome c oxidase assembly protein	0.987119	0.000275864	132.471	128.634	52.4331	61.2294
ENSMUSG00000032905	Atg12	autophagy related 12	0.986916	0.000229705	132.471	134.541	59.7155	57.7636
ENSMUSG00000027654	Fam83d	family with sequence similarity 83, member D	0.986671	2.9209e-06	281.835	238.892	113.605	128.235
ENSMUSG00000034883	Lrr1	leucine rich repeat protein 1	0.984243	0.00592779	56.9004	52.5037	14.5648	23.1054
ENSMUSG00000006095	Tbcb	tubulin folding cofactor B	0.98272	4.05032e-05	169.812	200.17	87.3885	82.0243
ENSMUSG00000021025	Nfkbia	nuclear factor of kappa light polypeptide gene enhancer in B cells inhibitor, alpha	0.982293	3.63345e-12	783.27	712.738	339.359	390.482
ENSMUSG00000029405	G3bp2	GTPase activating protein (SH3 domain) binding protein 2	0.982118	1.61875e-12	708.588	677.954	342.272	337.339
ENSMUSG00000054027	Nt5dc3	5'-nucleotidase domain containing 3	0.981873	8.68216e-07	275.611	293.364	144.191	125.925
ENSMUSG00000020114	Cand1	cullin associated and neddylation disassociated 1	0.98021	4.10408e-16	1210.91	1246.96	658.327	561.462
ENSMUSG00000035726	Supt16	suppressor of Ty 16	0.979198	1.59305e-12	689.028	696.986	346.641	335.029
ENSMUSG00000036160	Surf6	surfeit gene 6	0.97691	8.28494e-05	180.481	160.136	85.932	69.3163
ENSMUSG00000020863	Luc7l3	LUC7-like 3 (S. cerevisiae)	0.976871	2.11712e-11	634.795	603.136	294.208	311.923
ENSMUSG00000022508	Bcl6	B cell leukemia/lymphoma 6	0.974263	9.20049e-05	182.259	158.824	68.4543	85.4901
ENSMUSG00000024974	Smc3	structural maintenance of chromosomes 3	0.972675	6.04112e-13	737.038	738.333	367.032	362.755
ENSMUSG00000028902	Sf3a3	splicing factor 3a, subunit 3	0.972126	5.65862e-07	296.949	294.677	136.909	145.564
ENSMUSG00000041827	Oasl1	2'-5' oligoadenylate synthetase-like 1	0.971973	0.000541936	120.913	116.821	48.0637	55.453
ENSMUSG00000052337	Immt	inner membrane protein, mitochondrial	0.970546	9.44719e-11	556.557	580.822	273.817	285.352
ENSMUSG00000019878	Hsf2	heat shock factor 2	0.969743	0.000119458	183.148	154.886	87.3885	67.0057
ENSMUSG00000022300	Dcaf13	DDB1 and CUL4 associated factor 13	0.969149	1.33765e-06	312.063	267.113	138.365	137.477
ENSMUSG00000021686	Ap3b1	adaptor-related protein complex 3, beta 1 subunit	0.968243	9.3757e-07	335.179	289.427	135.452	161.738
ENSMUSG00000038683	Pak1ip1	PAK1 interacting protein 1	0.967709	9.9806e-06	233.825	221.172	97.5838	115.527
ENSMUSG00000003438	Timm50	translocase of inner mitochondrial membrane 50	0.967055	2.97719e-06	269.388	247.424	128.17	117.838
ENSMUSG00000028159	Dapp1	dual adaptor for phosphotyrosine and 3-phosphoinositides 1	0.966892	0.00335931	77.349	68.9111	29.1295	28.8818
ENSMUSG00000054855	Rnd1	Rho family GTPase 1	0.965748	0.00196051	97.7976	84.6622	45.1507	31.1923
ENSMUSG00000045302	Preb	prolactin regulatory element binding	0.963107	0.000327847	200.04	145.698	58.259	94.7322
ENSMUSG00000037573	Tob1	transducer of ErbB-2.1	0.962824	0.000165641	144.918	160.793	72.8238	67.0057
ENSMUSG00000041439	Mfsd6	major facilitator superfamily domain containing 6	0.96271	0.0120486	35.5628	28.877	5.8259	10.3974
ENSMUSG00000066278	Vps37b	vacuolar protein sorting 37B	0.959371	1.20441e-07	373.409	349.806	187.885	165.204
ENSMUSG00000030847	Bag3	BCL2-associated athanogene 3	0.958948	0.00016028	146.696	171.95	68.4543	77.4032
ENSMUSG00000062098	Btbd3	BTB (POZ) domain containing 3	0.957559	0.00111263	109.355	103.038	40.7813	50.8319
ENSMUSG00000053931	Cnn3	calponin 3, acidic	0.956851	3.20437e-07	338.735	327.492	174.777	150.185
ENSMUSG00000022136	Dnajc3	DnaJ heat shock protein family (Hsp40) member C3	0.956261	3.96743e-11	643.686	620.2	301.49	326.942
ENSMUSG00000027868	Tbx15	T-box 15	0.955004	2.00659e-06	281.835	267.769	138.365	127.08
ENSMUSG00000073802	Cdkn2b	cyclin dependent kinase inhibitor 2B	0.953988	6.92746e-06	251.606	238.892	107.779	125.925
ENSMUSG00000018770	Atp5g3	ATP synthase, H+ transporting, mitochondrial F0 complex, subunit C3 (subunit 9)	0.952726	3.04228e-13	925.521	868.936	422.378	477.127
ENSMUSG00000043702	Pde12	phosphodiesterase 12	0.951852	0.000295488	161.811	138.478	78.6497	58.9188
ENSMUSG00000073481	Marc2	mitochondrial amidoxime reducing component 2	0.950718	1.0803e-05	236.492	222.484	112.149	107.44
ENSMUSG00000037942	Crp	C-reactive protein, pentraxin-related	0.949807	0.00361672	121.802	67.5985	33.4989	42.745
ENSMUSG00000023272	Creld2	cysteine-rich with EGF-like domains 2	0.948745	3.07114e-07	369.853	348.493	155.843	194.086
ENSMUSG00000032501	Trib1	tribbles pseudokinase 1	0.948721	1.49763e-08	419.641	456.126	225.754	209.104
ENSMUSG00000030327	Necap1	NECAP endocytosis associated 1	0.948521	3.21463e-07	333.401	324.21	160.212	161.738
ENSMUSG00000025134	Alyref	Aly/REF export factor	0.948198	2.04386e-10	649.909	576.884	311.686	301.526
ENSMUSG00000032786	Alas1	aminolevulinic acid synthase 1	0.947596	0.00120816	106.688	106.32	52.4331	41.5898
ENSMUSG00000044098	Rsbn1	rosbin, round spermatid basic protein 1	0.945641	2.36397e-10	628.572	695.674	362.662	303.836
ENSMUSG00000020949	Fkbp3	FK506 binding protein 3	0.944798	5.30662e-07	311.174	336.024	164.582	153.651
ENSMUSG00000021453	Gadd45g	growth arrest and DNA-damage-inducible 45 gamma	0.944012	0.00190607	97.7976	90.5689	40.7813	40.4345
ENSMUSG00000021929	Kpna3	karyopherin (importin) alpha 3	0.943872	3.1213e-09	486.321	560.477	263.622	259.936
ENSMUSG00000015143	Actn1	actinin, alpha 1	0.943489	3.38766e-15	1132.67	1203.65	627.741	562.617
ENSMUSG00000026585	Kifap3	kinesin-associated protein 3	0.942821	0.000139326	155.587	179.825	78.6497	78.5584
ENSMUSG00000024807	Syvn1	synovial apoptosis inhibitor 1, synoviolin	0.941927	6.21853e-07	330.734	308.459	161.669	152.496
ENSMUSG00000019897	Ccdc59	coiled-coil domain containing 59	0.940402	9.68602e-06	232.936	247.424	110.692	121.303
ENSMUSG00000026377	Nifk	nucleolar protein interacting with the FHA domain of MKI67	0.938344	9.31652e-07	353.849	320.272	184.972	147.875
ENSMUSG00000018899	Irf1	interferon regulatory factor 1	0.937645	0.000151869	166.256	160.793	78.6497	75.0926
ENSMUSG00000029246	Ppat	phosphoribosyl pyrophosphate amidotransferase	0.936951	3.98923e-08	452.536	435.781	246.144	198.707
ENSMUSG00000016946	Kctd5	potassium channel tetramerisation domain containing 5	0.936403	5.68981e-05	187.594	193.607	93.2144	88.9559
ENSMUSG00000021595	Nsun2	NOL1/NOP2/Sun domain family member 2	0.935855	1.1673e-12	798.384	825.62	399.074	426.295
ENSMUSG00000031590	Frg1	FSHD region gene 1	0.935753	0.000623002	141.362	119.446	61.172	57.7636
ENSMUSG00000018326	Ywhab	tyrosine 3-monooxygenase/tryptophan 5-monooxygenase activation protein, beta polypeptide	0.93507	1.07e-10	613.458	623.481	302.947	322.321
ENSMUSG00000020719	Ddx5	DEAD (Asp-Glu-Ala-Asp) box polypeptide 5	0.933861	1.86192e-17	1399.39	1422.19	748.628	702.405
ENSMUSG00000042323	Pbrm1	polybromo 1	0.933512	1.1462e-09	548.555	628.075	310.229	285.352
ENSMUSG00000024359	Hspa9	heat shock protein 9	0.933471	3.63627e-17	1467.85	1366.41	728.238	726.666
ENSMUSG00000001036	Epn2	epsin 2	0.932491	3.25153e-05	248.939	238.892	93.2144	139.788
ENSMUSG00000036188	Ankmy2	ankyrin repeat and MYND domain containing 2	0.932305	0.000706297	143.14	116.821	58.259	60.0741
ENSMUSG00000027340	Slc23a2	solute carrier family 23 (nucleobase transporters), member 2	0.932141	2.53671e-10	582.34	590.666	289.839	303.836
ENSMUSG00000005483	Dnajb1	DnaJ heat shock protein family (Hsp40) member B1	0.931546	2.05169e-07	350.293	366.213	180.603	176.757
ENSMUSG00000038187	Btbd10	BTB (POZ) domain containing 10	0.930744	0.000221866	153.809	179.825	88.845	69.3163
ENSMUSG00000028419	Chmp5	charged multivesicular body protein 5	0.93042	0.000487452	139.584	131.259	64.0849	61.2294
ENSMUSG00000061759	Armt1	acidic residue methyltransferase 1	0.92985	0.00245147	85.3506	101.07	42.2378	39.2792
ENSMUSG00000021116	Eif2s1	eukaryotic translation initiation factor 2, subunit 1 alpha	0.929021	9.27995e-07	323.621	355.712	186.429	152.496
ENSMUSG00000072258	Taf1a	TATA-box binding protein associated factor, RNA polymerase I, A	0.927787	0.000791514	129.804	118.133	56.8025	56.6083
ENSMUSG00000030043	Tacr1	tachykinin receptor 1	0.927179	1	19.5595	11.157	0	0
ENSMUSG00000030521	Mphosph10	M-phase phosphoprotein 10 (U3 small nucleolar ribonucleoprotein)	0.925923	5.61854e-08	427.642	409.529	196.624	222.967
ENSMUSG00000024083	Pja2	praja ring finger ubiquitin ligase 2	0.925827	2.19508e-05	250.717	238.892	138.365	101.664
ENSMUSG00000037868	Egr2	early growth response 2	0.925685	0.012547	24.0049	14.4385	0	3.46581
ENSMUSG00000028691	Prdx1	peroxiredoxin 1	0.924794	5.96247e-10	740.594	617.575	348.098	341.96
ENSMUSG00000027397	Slc20a1	solute carrier family 20, member 1	0.924646	8.0338e-11	634.795	677.298	337.902	332.718
ENSMUSG00000058402	Zfp420	zinc finger protein 420	0.923992	0.00336529	80.0162	104.351	48.0637	32.3476
ENSMUSG00000027475	Kif3b	kinesin family member 3B	0.923022	1.3614e-05	249.828	236.923	110.692	127.08
ENSMUSG00000038069	Cdkn2aip	CDKN2A interacting protein	0.922656	0.000118692	169.812	189.67	85.932	86.6453
ENSMUSG00000028228	Cpne3	copine III	0.922572	1.92962e-07	370.742	381.308	200.994	177.912
ENSMUSG00000031628	Casp3	caspase 3	0.922415	5.74235e-08	405.415	421.998	199.537	217.191
ENSMUSG00000039218	Srrm2	serine/arginine repetitive matrix 2	0.922366	5.15673e-11	779.713	939.16	455.877	426.295
ENSMUSG00000032469	Dbr1	debranching RNA lariats 1	0.92214	2.67019e-05	232.047	219.859	100.497	118.993
ENSMUSG00000017418	Arl5b	ADP-ribosylation factor-like 5B	0.922074	8.63182e-05	179.592	197.545	93.2144	88.9559
ENSMUSG00000056131	Pgm3	phosphoglucomutase 3	0.917226	0.00464533	78.2381	76.7866	34.9554	31.1923
ENSMUSG00000026878	Rab14	RAB14, member RAS oncogene family	0.915899	1.88605e-06	310.285	299.927	160.212	145.564
ENSMUSG00000024659	Anxa1	annexin A1	0.914901	1.50053e-15	1418.06	1338.19	758.824	675.834
ENSMUSG00000032058	Ppp2r1b	protein phosphatase 2, regulatory subunit A, beta	0.913994	7.95718e-06	267.61	271.05	120.887	145.564
ENSMUSG00000072623	Zfp9	zinc finger protein 9	0.913198	0.00151894	124.47	103.038	55.3461	48.5214
ENSMUSG00000069300	Hist1h2bj	histone cluster 1, H2bj	0.913092	0.0123243	56.0113	43.3155	20.3907	16.1738
ENSMUSG00000041229	Phf8	PHD finger protein 8	0.912597	0.00198728	112.912	96.4755	49.5202	45.0556
ENSMUSG00000030209	Grin2b	glutamate receptor, ionotropic, NMDA2B (epsilon 2)	0.912211	0.0150656	59.5676	32.1585	13.1083	17.3291
ENSMUSG00000003382	Etv3	ets variant 3	0.911618	0.000582472	135.138	175.887	84.4756	63.5399
ENSMUSG00000038508	Gdf15	growth differentiation factor 15	0.910805	0.000231723	185.815	155.542	81.5626	82.0243
ENSMUSG00000019850	Tnfaip3	tumor necrosis factor, alpha-induced protein 3	0.909025	0.018146	24.0049	38.0652	10.1953	6.93163
ENSMUSG00000025964	Adam23	a disintegrin and metallopeptidase domain 23	0.908823	1	12.447	21.6578	1.45648	1.15527
ENSMUSG00000026094	Stk17b	serine/threonine kinase 17b (apoptosis-inducing)	0.908638	0.000920775	124.47	130.603	65.5414	54.2977
ENSMUSG00000027712	Anxa5	annexin A5	0.907985	3.02186e-09	567.226	526.349	272.361	288.818
ENSMUSG00000025742	Prps2	phosphoribosyl pyrophosphate synthetase 2	0.906309	1.07073e-05	294.282	285.489	168.951	122.459
ENSMUSG00000030264	Thumpd3	THUMP domain containing 3	0.904718	0.000297741	169.812	165.387	93.2144	69.3163
ENSMUSG00000021962	Dcp1a	decapping mRNA 1A	0.90435	9.28935e-05	186.704	234.298	100.497	106.285
ENSMUSG00000029486	Mrpl1	mitochondrial ribosomal protein L1	0.903562	0.000331975	170.701	154.23	69.9108	85.4901
ENSMUSG00000028683	Eif2b3	eukaryotic translation initiation factor 2B, subunit 3	0.902036	0.00027604	154.698	189.013	87.3885	79.7137
ENSMUSG00000027122	Arl14ep	ADP-ribosylation factor-like 14 effector protein	0.902018	1.67553e-09	557.446	557.852	286.926	289.973
ENSMUSG00000037572	Wdhd1	WD repeat and HMG-box DNA binding protein 1	0.901649	1.58673e-06	312.063	341.274	160.212	170.98
ENSMUSG00000037376	Trmt6	tRNA methyltransferase 6	0.900756	3.28931e-05	222.267	234.298	107.779	118.993
ENSMUSG00000003809	Gcdh	glutaryl-Coenzyme A dehydrogenase	0.90033	0.00286532	98.6866	94.5066	40.7813	46.2108
ENSMUSG00000052302	Tbc1d30	TBC1 domain family, member 30	0.900319	1	22.2267	10.5007	1.45648	0
ENSMUSG00000020893	Per1	period circadian clock 1	0.90028	0.00373784	83.5725	96.4755	43.6943	36.9687
ENSMUSG00000021311	Mtr	5-methyltetrahydrofolate-homocysteine methyltransferase	0.897147	8.07981e-05	213.377	206.733	116.518	92.4217
ENSMUSG00000069539	Scyl2	SCY1-like 2 (S. cerevisiae)	0.896922	0.000276754	162.7	172.606	88.845	75.0926
ENSMUSG00000063229	Ldha	lactate dehydrogenase A	0.896321	2.27818e-13	995.757	1003.48	544.722	507.164
ENSMUSG00000042426	Dhx29	DEAH (Asp-Glu-Ala-His) box polypeptide 29	0.895638	4.66798e-05	243.605	210.015	113.605	112.061
ENSMUSG00000047036	Zfp445	zinc finger protein 445	0.894807	9.58127e-08	421.419	460.72	240.318	216.036
ENSMUSG00000030677	Kif22	kinesin family member 22	0.893444	0.00170681	124.47	109.601	61.172	48.5214
ENSMUSG00000026869	Psmd5	proteasome (prosome, macropain) 26S subunit, non-ATPase, 5	0.893431	8.2614e-08	553.001	458.751	275.274	247.228
ENSMUSG00000030603	Psmc4	proteasome (prosome, macropain) 26S subunit, ATPase, 4	0.892265	2.11324e-09	661.467	583.447	314.599	332.718
ENSMUSG00000037112	Sik2	salt inducible kinase 2	0.891582	0.000455448	146.696	164.73	80.1061	71.6268
ENSMUSG00000031429	Psmd10	proteasome (prosome, macropain) 26S subunit, non-ATPase, 10	0.8912	0.00497291	110.245	83.3496	55.3461	31.1923
ENSMUSG00000031917	Nip7	NIP7, nucleolar pre-rRNA processing protein	0.890775	1.21361e-05	256.941	288.77	145.648	131.701
ENSMUSG00000054364	Rhob	ras homolog family member B	0.886192	4.36723e-05	265.832	242.173	148.56	108.595
ENSMUSG00000005148	Klf5	Kruppel-like factor 5	0.885685	0.0058869	71.1255	106.976	43.6943	35.8134
ENSMUSG00000039294	Cybc1	cytochrome b 245 chaperone 1	0.885024	0.00287911	107.577	106.976	39.3248	58.9188
ENSMUSG00000035828	Pim3	proviral integration site 3	0.884746	3.3518e-06	369.853	307.803	174.777	172.135
ENSMUSG00000074909	Ranbp6	RAN binding protein 6	0.883636	0.000635338	148.475	193.607	97.5838	70.4715
ENSMUSG00000025612	Bach1	BTB and CNC homology 1, basic leucine zipper transcription factor 1	0.883587	4.66798e-05	223.156	284.832	132.539	124.769
ENSMUSG00000056429	Tgoln1	trans-golgi network protein	0.883297	3.7602e-08	470.317	469.908	253.427	237.986
ENSMUSG00000067455	Hist1h4j	histone cluster 1, H4j	0.882758	0.000413192	152.031	172.606	78.6497	80.869
ENSMUSG00000025068	Gsto1	glutathione S-transferase omega 1	0.882511	9.34587e-11	796.606	726.52	396.161	406.655
ENSMUSG00000027080	Med19	mediator complex subunit 19	0.882041	0.00140964	136.917	119.446	68.4543	54.2977
ENSMUSG00000035770	Dync1li2	dynein, cytoplasmic 1 light intermediate chain 2	0.878843	1.33765e-06	420.53	387.215	238.862	181.378
ENSMUSG00000024953	Prdx5	peroxiredoxin 5	0.876586	0.0054127	1382.5	909.626	448.594	583.412
ENSMUSG00000031015	Swap70	SWA-70 protein	0.874627	1.50358e-06	361.851	336.024	182.059	180.222
ENSMUSG00000001774	Chordc1	cysteine and histidine-rich domain (CHORD)-containing, zinc-binding protein 1	0.874224	2.44551e-07	452.536	471.221	270.904	214.88
ENSMUSG00000035834	Polr3g	polymerase (RNA) III (DNA directed) polypeptide G	0.873999	0.000120747	240.938	211.984	132.539	97.0428
ENSMUSG00000028430	Nol6	nucleolar protein family 6 (RNA-associated)	0.872892	0.000101192	216.933	206.733	99.0403	114.372
ENSMUSG00000020745	Pafah1b1	platelet-activating factor acetylhydrolase, isoform 1b, subunit 1	0.872883	5.36571e-11	943.302	867.623	444.225	516.406
ENSMUSG00000028646	Rragc	Ras-related GTP binding C	0.872268	9.54211e-08	448.091	446.281	241.775	228.744
ENSMUSG00000047866	Lonp2	lon peptidase 2, peroxisomal	0.871437	0.000552165	154.698	166.043	71.3673	86.6453
ENSMUSG00000046572	Zfp518b	zinc finger protein 518B	0.870836	6.24994e-05	242.716	221.172	109.236	125.925
ENSMUSG00000015522	Arnt	aryl hydrocarbon receptor nuclear translocator	0.869576	0.000240642	174.257	202.795	97.5838	92.4217
ENSMUSG00000028179	Cth	cystathionase (cystathionine gamma-lyase)	0.867817	0.0124894	57.7895	64.317	26.2166	25.416
ENSMUSG00000018401	Mtmr4	myotubularin related protein 4	0.867381	1.52175e-07	427.642	467.939	233.036	239.141
ENSMUSG00000031309	Rps6ka3	ribosomal protein S6 kinase polypeptide 3	0.867229	7.0128e-05	221.378	237.579	107.779	125.925
ENSMUSG00000042506	Usp22	ubiquitin specific peptidase 22	0.865952	2.34532e-05	256.941	261.206	138.365	129.39
ENSMUSG00000020482	Ccdc117	coiled-coil domain containing 117	0.8658	1.63117e-05	268.499	303.865	158.756	138.633
ENSMUSG00000062203	Gspt1	G1 to S phase transition 1	0.864543	4.82818e-09	654.355	612.324	362.662	313.079
ENSMUSG00000021385	Ippk	inositol 1,3,4,5,6-pentakisphosphate 2-kinase	0.863915	1.39468e-05	278.279	288.114	157.299	137.477
ENSMUSG00000022814	Umps	uridine monophosphate synthetase	0.863221	6.04718e-09	586.785	580.166	295.664	324.631
ENSMUSG00000027293	Ehd4	EH-domain containing 4	0.862099	0.00956776	65.7911	79.4118	32.0425	32.3476
ENSMUSG00000027739	Rab33b	RAB33B, member RAS oncogene family	0.861819	0.00525907	83.5725	102.382	45.1507	41.5898
ENSMUSG00000021785	Ngly1	N-glycanase 1	0.861725	0.000139114	222.267	198.858	100.497	113.217
ENSMUSG00000021493	Pdlim7	PDZ and LIM domain 7	0.86038	3.61093e-05	240.938	268.425	128.17	135.167
ENSMUSG00000040152	Thbs1	thrombospondin 1	0.860259	7.39694e-23	5898.08	6516.36	3450.39	3316.78
ENSMUSG00000038816	Ctnnal1	catenin (cadherin associated protein), alpha-like 1	0.859782	2.29114e-05	312.952	321.585	133.996	192.93
ENSMUSG00000070319	Eif3g	eukaryotic translation initiation factor 3, subunit G	0.857342	3.02043e-06	409.861	340.618	202.45	191.775
ENSMUSG00000024142	Mlst8	MTOR associated protein, LST8 homolog (S. cerevisiae)	0.856054	0.00512126	96.0194	90.5689	42.2378	45.0556
ENSMUSG00000021569	Trip13	thyroid hormone receptor interactor 13	0.855544	2.96099e-05	256.052	259.237	133.996	134.011
ENSMUSG00000022800	Fyttd1	forty-two-three domain containing 1	0.855424	4.86868e-11	878.4	818.401	450.051	464.419
ENSMUSG00000006273	Atp6v1b2	ATPase, H+ transporting, lysosomal V1 subunit B2	0.855378	3.79961e-06	346.737	337.992	195.168	166.359
ENSMUSG00000031078	Cttn	cortactin	0.854971	5.38455e-07	440.978	397.059	227.21	217.191
ENSMUSG00000050668	Gpatch11	G patch domain containing 11	0.854916	0.00678589	97.7976	86.6311	32.0425	51.9872
ENSMUSG00000022035	Ccdc25	coiled-coil domain containing 25	0.854537	0.000257984	184.926	195.576	103.41	91.2664
ENSMUSG00000022676	Snai2	snail family zinc finger 2	0.853832	0.0195393	52.4551	49.2222	16.0212	24.2607
ENSMUSG00000041773	Enc1	ectodermal-neural cortex 1	0.853794	5.16751e-06	320.954	330.117	161.669	180.222
ENSMUSG00000031604	Msmo1	methylsterol monoxygenase 1	0.853688	6.96267e-16	1798.59	1831.72	1047.21	933.459
ENSMUSG00000022043	Trim35	tripartite motif-containing 35	0.852705	7.90149e-08	528.996	544.726	317.512	258.781
ENSMUSG00000032458	Copb2	coatomer protein complex, subunit beta 2 (beta prime)	0.852204	8.57023e-06	300.505	351.775	177.69	166.359
ENSMUSG00000026499	Acbd3	acyl-Coenzyme A binding domain containing 3	0.84981	0.000419915	191.15	171.293	100.497	84.3348
ENSMUSG00000047246	Hist1h2be	histone cluster 1, H2be	0.849194	4.28389e-07	525.44	465.314	234.493	291.128
ENSMUSG00000034187	Nsf	N-ethylmaleimide sensitive fusion protein	0.84832	1.7581e-07	466.761	450.875	254.883	236.831
ENSMUSG00000021109	Hif1a	hypoxia inducible factor 1, alpha subunit	0.846632	9.94725e-05	237.381	237.579	107.779	137.477
ENSMUSG00000015757	Ppil4	peptidylprolyl isomerase (cyclophilin)-like 4	0.846566	0.000184097	202.708	221.172	99.0403	118.993
ENSMUSG00000034509	Mad2l1bp	MAD2L1 binding protein	0.845604	0.0190944	64.902	45.2844	23.3036	21.9502
ENSMUSG00000041426	Hibch	3-hydroxyisobutyryl-Coenzyme A hydrolase	0.845321	0.0196267	48.8988	56.4415	18.9342	24.2607
ENSMUSG00000069308	Hist1h2bp	histone cluster 1, H2bp	0.844935	0.0227631	53.3441	45.9407	13.1083	25.416
ENSMUSG00000019494	Cops6	COP9 signalosome subunit 6	0.844782	8.37318e-05	248.939	229.047	115.062	132.856
ENSMUSG00000021403	Serpinb9b	serine (or cysteine) peptidase inhibitor, clade B, member 9b	0.843515	0.0185637	55.1223	53.8163	26.2166	19.6396
ENSMUSG00000026219	Trip12	thyroid hormone receptor interactor 12	0.843325	1.05553e-10	797.495	836.777	451.507	439.003
ENSMUSG00000020661	Dnmt3a	DNA methyltransferase 3A	0.842348	0.000133667	245.383	364.244	150.017	167.514
ENSMUSG00000044201	Cdc25c	cell division cycle 25C	0.840039	0.0115608	71.1255	82.037	43.6943	26.5712
ENSMUSG00000033166	Dis3	DIS3 homolog, exosome endoribonuclease and 3'-5' exoribonuclease	0.839854	3.54729e-07	481.875	445.625	266.535	233.365
ENSMUSG00000036943	Rab8b	RAB8B, member RAS oncogene family	0.838777	2.69654e-05	269.388	315.678	150.017	159.427
ENSMUSG00000023921	Mut	methylmalonyl-Coenzyme A mutase	0.838591	0.00620417	90.685	95.1629	42.2378	46.2108
ENSMUSG00000016382	Pls3	plastin 3 (T-isoform)	0.83814	3.20531e-05	309.396	263.831	155.843	146.719
ENSMUSG00000001380	Hars	histidyl-tRNA synthetase	0.837404	7.13769e-07	417.862	410.841	231.58	214.88
ENSMUSG00000031696	Vps35	VPS35 retromer complex component	0.837256	1.22709e-10	849.95	948.348	483.55	500.232
ENSMUSG00000055319	Sec23ip	Sec23 interacting protein	0.836619	6.10795e-05	264.943	239.548	131.083	134.011
ENSMUSG00000039253	Fn3krp	fructosamine 3 kinase related protein	0.836602	0.006253	103.132	87.9437	42.2378	48.5214
ENSMUSG00000024097	Srsf7	serine/arginine-rich splicing factor 7	0.836109	3.18464e-11	881.067	896.5	489.376	485.214
ENSMUSG00000053510	Nrd1	nardilysin, N-arginine dibasic convertase, NRD convertase 1	0.834023	4.51874e-06	396.525	341.274	199.537	195.241
ENSMUSG00000061615	Hist1h2ab	histone cluster 1, H2ab	0.833176	1.58419e-05	302.283	317.647	151.473	177.912
ENSMUSG00000007338	Mrpl49	mitochondrial ribosomal protein L49	0.832776	4.91672e-05	282.724	253.33	150.017	134.011
ENSMUSG00000026134	Prim2	DNA primase, p58 subunit	0.831869	0.000515781	225.823	173.262	107.779	98.1981
ENSMUSG00000037896	Rcor1	REST corepressor 1	0.831197	9.96716e-07	398.303	437.093	222.841	228.744
ENSMUSG00000010453	Kansl3	KAT8 regulatory NSL complex subunit 3	0.830146	7.28402e-07	472.096	490.253	228.667	289.973
ENSMUSG00000031353	Rbbp7	retinoblastoma binding protein 7, chromatin remodeling factor	0.830117	2.67252e-08	669.469	651.702	320.425	397.413
ENSMUSG00000025909	Sntg1	syntrophin, gamma 1	0.829907	0.0328846	24.0049	22.3141	5.8259	5.77636
ENSMUSG00000037463	Fbxo27	F-box protein 27	0.82952	1	17.7814	9.18814	0	0
ENSMUSG00000061576	Dpp6	dipeptidylpeptidase 6	0.829414	0.0308046	29.3393	16.4074	2.91295	6.93163
ENSMUSG00000028494	Plin2	perilipin 2	0.828284	0.00277712	176.036	121.415	64.0849	83.1795
ENSMUSG00000030663	1110004F10Rik	RIKEN cDNA 1110004F10 gene	0.828226	0.000657107	202.708	164.074	91.7579	97.0428
ENSMUSG00000032030	Cul5	cullin 5	0.828021	1.78577e-07	490.766	533.569	262.166	294.594
ENSMUSG00000037315	Jade3	jade family PHD finger 3	0.827112	0.00145261	152.031	155.542	65.5414	90.1112
ENSMUSG00000022889	Mrpl39	mitochondrial ribosomal protein L39	0.826989	0.000760016	159.143	185.075	91.7579	86.6453
ENSMUSG00000036282	Naa30	N(alpha)-acetyltransferase 30, NatC catalytic subunit	0.826518	4.23417e-05	267.61	327.492	166.038	152.496
ENSMUSG00000022905	Kpna1	karyopherin (importin) alpha 1	0.826357	5.76519e-07	466.761	516.505	241.775	291.128
ENSMUSG00000040124	Gorab	golgin, RAB6-interacting	0.826142	3.89261e-05	275.611	271.05	138.365	152.496
ENSMUSG00000041438	Utp4	UTP4 small subunit processome component	0.82613	1.21868e-06	405.415	401.653	224.297	213.725
ENSMUSG00000063358	Mapk1	mitogen-activated protein kinase 1	0.825732	1.44491e-12	1156.68	1199.05	627.741	675.834
ENSMUSG00000116564	Riok2	RIO kinase 2	0.824851	0.000154629	215.155	235.61	119.431	118.993
ENSMUSG00000028948	Nol9	nucleolar protein 9	0.821752	1.4731e-05	309.396	338.649	186.429	164.049
ENSMUSG00000055301	Adh7	alcohol dehydrogenase 7 (class IV), mu or sigma polypeptide	0.819665	1.79183e-07	505.88	586.729	295.664	303.836
ENSMUSG00000031278	Acsl4	acyl-CoA synthetase long-chain family member 4	0.818606	1.0224e-06	413.417	458.751	238.862	237.986
ENSMUSG00000031585	Gtf2e2	general transcription factor II E, polypeptide 2 (beta subunit)	0.818404	6.44106e-05	274.722	252.018	136.909	144.409
ENSMUSG00000036822	Topors	topoisomerase I binding, arginine/serine-rich	0.817353	2.67989e-06	376.965	409.529	222.841	206.794
ENSMUSG00000046785	Epm2aip1	EPM2A (laforin) interacting protein 1	0.817319	0.000103511	240.049	275.644	148.56	128.235
ENSMUSG00000038774	Ascc3	activating signal cointegrator 1 complex subunit 3	0.816989	3.84967e-05	300.505	355.712	199.537	155.962
ENSMUSG00000028405	Aco1	aconitase 1	0.815686	2.99609e-05	287.169	290.083	152.93	158.272
ENSMUSG00000024759	Atl3	atlastin GTPase 3	0.815589	2.89758e-09	711.255	761.96	425.291	392.792
ENSMUSG00000089762	Ier5l	immediate early response 5-like	0.815119	7.76701e-06	405.415	345.212	212.645	195.241
ENSMUSG00000022360	Atad2	ATPase family, AAA domain containing 2	0.814203	1.07909e-09	794.828	870.905	485.006	442.469
ENSMUSG00000070697	Utp3	UTP3 small subunit processome component	0.813563	0.00155947	152.92	151.604	69.9108	86.6453
ENSMUSG00000035958	Tdp2	tyrosyl-DNA phosphodiesterase 2	0.81223	0.000619854	183.148	179.169	94.6709	95.8875
ENSMUSG00000049502	Dtx3l	deltex 3-like, E3 ubiquitin ligase	0.810808	0.0387299	31.1174	30.1896	7.28238	12.708
ENSMUSG00000000399	Ndufa9	NADH:ubiquinone oxidoreductase subunit A9	0.810679	7.25325e-05	373.409	277.613	177.69	172.135
ENSMUSG00000050213	Snip1	Smad nuclear interacting protein 1	0.810672	0.00182139	177.814	138.478	75.7367	86.6453
ENSMUSG00000022151	Ttc33	tetratricopeptide repeat domain 33	0.810664	0.00447062	123.581	107.633	59.7155	56.6083
ENSMUSG00000010025	Aldh3a2	aldehyde dehydrogenase family 3, subfamily A2	0.81038	0.000111875	254.274	242.173	141.278	125.925
ENSMUSG00000006699	Cdc42	cell division cycle 42	0.810099	4.02243e-07	510.326	473.189	284.013	258.781
ENSMUSG00000020534	Shmt1	serine hydroxymethyltransferase 1 (soluble)	0.80959	0.00524074	114.69	105.664	50.9766	58.9188
ENSMUSG00000026193	Fn1	fibronectin 1	0.809581	1.74283e-07	550.334	609.699	348.098	295.749
ENSMUSG00000015880	Ncapg	non-SMC condensin I complex, subunit G	0.809309	2.39484e-06	391.19	400.997	212.645	221.812
ENSMUSG00000024791	Cdca5	cell division cycle associated 5	0.808859	0.00268403	143.14	129.29	62.6284	76.2479
ENSMUSG00000038205	Prkab2	protein kinase, AMP-activated, beta 2 non-catalytic subunit	0.80876	0.0149559	68.4583	76.7866	33.4989	34.6581
ENSMUSG00000034311	Kif4	kinesin family member 4	0.808162	8.27629e-05	259.608	260.55	148.56	132.856
ENSMUSG00000114456	Hist1h2bh	histone cluster 1, H2bh	0.808026	0.000150818	227.602	261.862	135.452	128.235
ENSMUSG00000003271	Sult2b1	sulfotransferase family, cytosolic, 2B, member 1	0.80796	0.0316536	779.713	418.717	279.643	188.309
ENSMUSG00000074221	Zfp568	zinc finger protein 568	0.807202	6.43139e-06	356.517	363.588	189.342	204.483
ENSMUSG00000049300	Prmt6	protein arginine N-methyltransferase 6	0.807098	0.00715854	93.3522	106.32	49.5202	49.6767
ENSMUSG00000038806	Sde2	SDE2 telomere maintenance homolog (S. pombe)	0.806263	0.00210218	186.704	137.822	91.7579	76.2479
ENSMUSG00000060121	Gemin2	gem nuclear organelle associated protein 2	0.805477	0.0135273	94.2413	70.2237	43.6943	34.6581
ENSMUSG00000021147	Wdr37	WD repeat domain 37	0.805224	0.00121208	164.478	173.918	77.1932	99.3533
ENSMUSG00000032459	Mrps22	mitochondrial ribosomal protein S22	0.804475	0.00725629	91.5741	114.852	50.9766	51.9872
ENSMUSG00000022913	Psmg1	proteasome (prosome, macropain) assembly chaperone 1	0.804429	0.00227589	131.582	156.198	74.2802	75.0926
ENSMUSG00000033751	Gadd45gip1	growth arrest and DNA-damage-inducible, gamma interacting protein 1	0.803957	0.00114083	190.261	157.511	96.1274	86.6453
ENSMUSG00000020321	Mdh1	malate dehydrogenase 1, NAD (soluble)	0.802762	2.11093e-06	420.53	400.997	224.297	228.744
ENSMUSG00000066113	Adamtsl1	ADAMTS-like 1	0.802613	0.0316536	25.783	15.7511	7.28238	1.15527
ENSMUSG00000034088	Hdlbp	high density lipoprotein (HDL) binding protein	0.802031	5.29754e-13	1289.15	1307.34	726.781	738.218
ENSMUSG00000016526	Dyrk3	dual-specificity tyrosine-(Y)-phosphorylation regulated kinase 3	0.801292	0.0280871	48.0097	57.7541	18.9342	26.5712
ENSMUSG00000024425	Ndfip1	Nedd4 family interacting protein 1	0.800834	0.000115795	266.721	279.582	128.17	166.359
ENSMUSG00000049164	Zfp518a	zinc finger protein 518A	0.800302	0.000323026	208.931	213.296	113.605	113.217
ENSMUSG00000032366	Tpm1	tropomyosin 1, alpha	0.799551	3.93937e-19	5585.13	5290.4	2926.06	3250.93
ENSMUSG00000021254	Gpatch2l	G patch domain containing 2 like	0.798775	0.00285532	128.026	142.416	69.9108	70.4715
ENSMUSG00000019256	Ahr	aryl-hydrocarbon receptor	0.798606	0.0186203	72.0146	63.6607	32.0425	31.1923
ENSMUSG00000022351	Sqle	squalene epoxidase	0.797241	1.88734e-12	1295.37	1236.46	728.238	704.715
ENSMUSG00000046862	Pramef8	PRAME family member 8	0.796608	0.00171643	156.476	149.636	78.6497	82.0243
ENSMUSG00000028745	Capzb	capping protein (actin filament) muscle Z-line, beta	0.794931	0.000119644	286.28	255.299	133.996	159.427
ENSMUSG00000026615	Eprs	glutamyl-prolyl-tRNA synthetase	0.794505	3.97926e-11	1058.88	1027.76	607.35	574.17
ENSMUSG00000053334	Ficd	FIC domain containing	0.794045	0.0441712	29.3393	29.5333	4.36943	13.8633
ENSMUSG00000054648	Zfp869	zinc finger protein 869	0.793481	0.00442223	130.693	114.852	62.6284	63.5399
ENSMUSG00000057367	Birc2	baculoviral IAP repeat-containing 2	0.793226	0.000932433	195.595	177.2	110.692	88.9559
ENSMUSG00000005262	Ufd1	ubiquitin recognition factor in ER-associated degradation 1	0.792225	0.00010959	272.944	251.361	144.191	142.098
ENSMUSG00000002718	Cse1l	chromosome segregation 1-like (S. cerevisiae)	0.791614	3.96743e-11	1081.11	1149.17	658.327	608.828
ENSMUSG00000031577	Tti2	TELO2 interacting protein 2	0.791514	0.0115367	99.5757	82.6933	50.9766	39.2792
ENSMUSG00000030203	Dusp16	dual specificity phosphatase 16	0.791311	0.000409037	229.38	234.954	104.866	144.409
ENSMUSG00000032939	Nup93	nucleoporin 93	0.79094	3.85482e-05	322.732	297.958	161.669	179.067
ENSMUSG00000001280	Sp1	trans-acting transcription factor 1	0.790903	6.11765e-06	443.645	570.978	262.166	301.526
ENSMUSG00000021248	Tmed10	transmembrane p24 trafficking protein 10	0.790264	0.00270448	136.028	143.729	72.8238	73.9374
ENSMUSG00000027429	Sec23b	SEC23 homolog B, COPII coat complex component	0.790239	0.000175541	240.938	241.517	133.996	129.39
ENSMUSG00000026553	Copa	coatomer protein complex subunit alpha	0.790115	1.82409e-07	570.782	588.041	300.034	348.892
ENSMUSG00000015961	Adss	adenylosuccinate synthetase, non muscle	0.789946	1.05864e-09	813.498	815.776	458.79	463.264
ENSMUSG00000020358	Hnrnpab	heterogeneous nuclear ribonucleoprotein A/B	0.788968	8.13958e-18	3991.03	3729.07	2120.63	2294.37
ENSMUSG00000074220	Zfp382	zinc finger protein 382	0.786424	0.0118569	100.465	81.3807	43.6943	46.2108
ENSMUSG00000025007	Aldh18a1	aldehyde dehydrogenase 18 family, member A1	0.785313	7.54659e-07	485.432	475.158	276.73	263.402
ENSMUSG00000047514	Tspyl1	testis-specific protein, Y-encoded-like 1	0.784765	0.00259754	152.92	141.104	71.3673	83.1795
ENSMUSG00000011958	Bnip2	BCL2/adenovirus E1B interacting protein 2	0.783702	4.90665e-08	613.458	616.918	351.011	345.426
ENSMUSG00000024781	Lipa	lysosomal acid lipase A	0.783503	0.000498213	233.825	199.514	120.887	114.372
ENSMUSG00000015619	Gata3	GATA binding protein 3	0.782553	0.0395706	15.1142	22.3141	4.36943	3.46581
ENSMUSG00000031983	2310022B05Rik	RIKEN cDNA 2310022B05 gene	0.782469	1.44912e-05	343.181	385.246	200.994	205.638
ENSMUSG00000024271	Elp2	elongator acetyltransferase complex subunit 2	0.781742	0.000348409	215.155	238.235	129.626	118.993
ENSMUSG00000021178	Psmc1	protease (prosome, macropain) 26S subunit, ATPase 1	0.781576	0.000158216	248.05	265.8	148.56	135.167
ENSMUSG00000029455	Aldh2	aldehyde dehydrogenase 2, mitochondrial	0.781459	0.000146506	261.386	255.299	150.017	135.167
ENSMUSG00000017548	Suz12	SUZ12 polycomb repressive complex 2 subunit	0.780011	1.3012e-09	973.53	877.468	538.896	516.406
ENSMUSG00000059743	Fdps	farnesyl diphosphate synthetase	0.779774	0.0406095	50.6769	34.7837	17.4777	17.3291
ENSMUSG00000031299	Pdha1	pyruvate dehydrogenase E1 alpha 1	0.779737	0.000262877	240.049	258.581	152.93	122.459
ENSMUSG00000035666	Gtf3c4	general transcription factor IIIC, polypeptide 4	0.779149	9.76382e-08	590.342	584.76	334.989	331.563
ENSMUSG00000016510	Mtif3	mitochondrial translational initiation factor 3	0.778214	0.0222018	65.7911	70.88	29.1295	35.8134
ENSMUSG00000037149	Ddx1	DEAD (Asp-Glu-Ala-Asp) box polypeptide 1	0.777774	1.44161e-07	573.449	567.04	324.794	322.321
ENSMUSG00000017697	Ada	adenosine deaminase	0.777138	0.0241946	79.1271	59.7229	39.3248	26.5712
ENSMUSG00000000168	Dlat	dihydrolipoamide S-acetyltransferase (E2 component of pyruvate dehydrogenase complex)	0.776803	0.000130939	291.615	257.268	155.843	147.875
ENSMUSG00000040034	Nup43	nucleoporin 43	0.776263	0.00503679	119.135	128.634	64.0849	65.8505
ENSMUSG00000050945	Zfp438	zinc finger protein 438	0.775498	0.0491834	38.23	24.9393	5.8259	15.0185
ENSMUSG00000090877	Hspa1b	heat shock protein 1B	0.775091	0.0375328	56.0113	40.6904	23.3036	18.4843
ENSMUSG00000059708	Akap17b	A kinase (PRKA) anchor protein 17B	0.77439	0.0493714	24.0049	26.2518	8.73885	6.93163
ENSMUSG00000025995	Wdr75	WD repeat domain 75	0.774228	5.937e-06	400.081	458.751	235.949	248.383
ENSMUSG00000024943	Smc5	structural maintenance of chromosomes 5	0.774059	4.63331e-06	439.2	514.536	289.839	250.694
ENSMUSG00000033845	Mrpl15	mitochondrial ribosomal protein L15	0.771854	0.00020968	261.386	242.173	142.735	136.322
ENSMUSG00000029462	Vps29	VPS29 retromer complex component	0.771323	0.000241638	250.717	253.33	126.713	151.341
ENSMUSG00000031422	Morf4l2	mortality factor 4 like 2	0.77103	0.00028886	257.83	240.204	123.8	150.185
ENSMUSG00000061559	Wdr61	WD repeat domain 61	0.770741	0.00093196	207.153	183.763	110.692	102.819
ENSMUSG00000057069	Ero1lb	ERO1-like beta (S. cerevisiae)	0.770446	0.0495393	27.5611	21.0015	8.73885	5.77636
ENSMUSG00000003808	Farsa	phenylalanyl-tRNA synthetase, alpha subunit	0.770284	0.000207807	248.939	268.425	154.386	134.011
ENSMUSG00000048832	Vps37c	vacuolar protein sorting 37C	0.769411	0.00166813	182.259	161.449	96.1274	90.1112
ENSMUSG00000018427	Ypel2	yippee like 2	0.769408	0.049761	16.8923	43.9718	11.6518	8.0869
ENSMUSG00000010755	Cars	cysteinyl-tRNA synthetase	0.769378	1.84659e-06	479.208	492.222	297.121	256.47
ENSMUSG00000024335	Brd2	bromodomain containing 2	0.769109	6.1617e-16	2428.05	2343.63	1396.76	1371.31
ENSMUSG00000040463	Mybbp1a	MYB binding protein (P160) 1a	0.768946	1.74592e-06	481.875	490.253	256.34	294.594
ENSMUSG00000048833	Slc39a9	solute carrier family 39 (zinc transporter), member 9	0.768284	0.00291124	172.479	181.794	119.431	72.7821
ENSMUSG00000027067	Ssrp1	structure specific recognition protein 1	0.767188	1.20656e-08	730.815	733.083	418.008	422.829
ENSMUSG00000030522	Mtmr10	myotubularin related protein 10	0.76545	0.000835239	194.706	200.827	107.779	109.751
ENSMUSG00000021103	Mnat1	menage a trois 1	0.765422	0.00540987	124.47	126.665	69.9108	63.5399
ENSMUSG00000024975	Pdcd4	programmed cell death 4	0.765407	0.0400885	44.4534	49.2222	20.3907	20.7949
ENSMUSG00000020780	Srp68	signal recognition particle 68	0.765199	0.000161951	261.386	266.456	147.104	147.875
ENSMUSG00000027555	Car13	carbonic anhydrase 13	0.764854	0.00537539	125.359	133.884	77.1932	61.2294
ENSMUSG00000030225	Dera	deoxyribose-phosphate aldolase (putative)	0.764709	0.000593875	242.716	205.421	120.887	125.925
ENSMUSG00000031400	G6pdx	glucose-6-phosphate dehydrogenase X-linked	0.764331	0.000616413	211.598	240.861	138.365	113.217
ENSMUSG00000032370	Lactb	lactamase, beta	0.764083	0.003278	167.145	158.824	106.323	70.4715
ENSMUSG00000028063	Lmna	lamin A	0.763907	3.04228e-13	2196	2006.95	1275.87	1166.82
ENSMUSG00000032047	Acat1	acetyl-Coenzyme A acetyltransferase 1	0.763801	0.0014021	176.925	188.357	91.7579	107.44
ENSMUSG00000027162	Lin7c	lin-7 homolog C (C. elegans)	0.763691	1.09505e-09	1017.09	1161.64	613.176	645.797
ENSMUSG00000005470	Asf1b	anti-silencing function 1B histone chaperone	0.762444	0.000840415	207.153	231.016	138.365	105.13
ENSMUSG00000037236	Matr3	matrin 3	0.760644	1.75589e-10	1050.88	1029.73	605.894	600.741
ENSMUSG00000026473	Glul	glutamate-ammonia ligase (glutamine synthetase)	0.760556	0.0277596	63.1239	72.8489	40.7813	25.416
ENSMUSG00000059811	Atl2	atlastin GTPase 2	0.759984	0.000301534	240.049	244.798	138.365	132.856
ENSMUSG00000055333	Fat2	FAT atypical cadherin 2	0.758716	0.0507071	32.8955	42.6592	13.1083	17.3291
ENSMUSG00000043336	Filip1l	filamin A interacting protein 1-like	0.758255	0.043184	622.348	1840.91	313.142	382.395
ENSMUSG00000024740	Ddb1	damage specific DNA binding protein 1	0.757927	4.17659e-12	1439.4	1441.88	870.972	809.845
ENSMUSG00000034460	Six4	sine oculis-related homeobox 4	0.757786	0.00120655	181.37	213.953	115.062	103.974
ENSMUSG00000020246	Hcfc2	host cell factor C2	0.756591	0.00307191	151.142	151.604	78.6497	85.4901
ENSMUSG00000067367	Lyar	Ly1 antibody reactive clone	0.755719	2.06616e-05	360.073	365.557	206.819	206.794
ENSMUSG00000020541	Tom1l1	target of myb1-like 1 (chicken)	0.75557	0.0251322	68.4583	72.1926	32.0425	36.9687
ENSMUSG00000042726	Trafd1	TRAF type zinc finger domain containing 1	0.755407	0.0447605	41.7862	50.5348	24.7601	16.1738
ENSMUSG00000022023	Wbp4	WW domain binding protein 4	0.754757	0.00158199	170.701	196.233	103.41	99.3533
ENSMUSG00000005362	Crbn	cereblon	0.754304	0.00479973	132.471	143.073	68.4543	79.7137
ENSMUSG00000025487	Psmd13	proteasome (prosome, macropain) 26S subunit, non-ATPase, 13	0.754268	3.17077e-05	443.645	391.152	206.819	265.712
ENSMUSG00000071078	Nr2c2ap	nuclear receptor 2C2-associated protein	0.753771	0.0233778	102.243	64.9733	42.2378	40.4345
ENSMUSG00000055850	Rnf181	ring finger protein 181	0.753428	0.00185338	182.259	168.012	100.497	92.4217
ENSMUSG00000033991	Ttc37	tetratricopeptide repeat domain 37	0.752692	2.74621e-06	467.65	527.006	292.752	280.731
ENSMUSG00000018604	Tbx3	T-box 3	0.752681	0.0372153	49.7879	62.3481	23.3036	28.8818
ENSMUSG00000045176	Borcs6	BLOC-1 related complex subunit 6	0.751741	0.0449348	47.1207	45.2844	18.9342	21.9502
ENSMUSG00000029545	Acads	acyl-Coenzyme A dehydrogenase, short chain	0.750871	0.027399	72.0146	65.6296	37.8684	30.0371
ENSMUSG00000057236	Rbbp4	retinoblastoma binding protein 4, chromatin remodeling factor	0.750748	1.43471e-06	495.211	537.506	298.577	298.06
ENSMUSG00000027881	Prpf38b	PRP38 pre-mRNA processing factor 38 (yeast) domain containing B	0.750457	0.000642862	213.377	261.206	131.083	135.167
ENSMUSG00000020423	Btg2	B cell translocation gene 2, anti-proliferative	0.750441	0.0145488	94.2413	91.8814	46.6072	49.6767
ENSMUSG00000020495	Smg8	smg-8 homolog, nonsense mediated mRNA decay factor (C. elegans)	0.749478	0.00947714	118.246	112.883	71.3673	51.9872
ENSMUSG00000026547	Tagln2	transgelin 2	0.749215	1.17917e-11	1375.39	1341.47	777.758	813.311
ENSMUSG00000016319	Slc25a5	solute carrier family 25 (mitochondrial carrier, adenine nucleotide translocator), member 5	0.748532	0.00267531	153.809	175.887	90.3015	91.2664
ENSMUSG00000029110	Rnf4	ring finger protein 4	0.748074	2.18824e-07	603.678	609.699	351.011	353.513
ENSMUSG00000042133	Ppig	peptidyl-prolyl isomerase G (cyclophilin G)	0.747985	0.00265332	161.811	175.231	103.41	83.1795
ENSMUSG00000027971	Ndst4	N-deacetylase/N-sulfotransferase (heparin glucosaminyl) 4	0.747826	1	21.3377	9.18814	1.45648	2.31054
ENSMUSG00000024151	Msh2	mutS homolog 2	0.747431	0.00899629	109.355	119.446	58.259	63.5399
ENSMUSG00000014550	Rbsn	rabenosyn, RAB effector	0.74625	3.91074e-05	343.181	371.464	215.558	195.241
ENSMUSG00000028696	Ipp	IAP promoted placental gene	0.745523	0.0148663	93.3522	95.1629	52.4331	46.2108
ENSMUSG00000028032	Papss1	3'-phosphoadenosine 5'-phosphosulfate synthase 1	0.745494	7.34266e-06	432.977	420.686	247.601	244.918
ENSMUSG00000006262	Mob1b	MOB kinase activator 1B	0.745366	4.02243e-07	586.785	646.452	349.554	367.376
ENSMUSG00000028367	Txn1	thioredoxin 1	0.74522	2.6486e-10	1306.93	1259.43	699.108	802.914
ENSMUSG00000027306	Nusap1	nucleolar and spindle associated protein 1	0.744737	0.0014364	202.708	185.732	116.518	100.509
ENSMUSG00000067787	Blcap	bladder cancer associated protein	0.744546	0.000556237	256.941	221.828	135.452	134.011
ENSMUSG00000025894	Aasdhppt	aminoadipate-semialdehyde dehydrogenase-phosphopantetheinyl transferase	0.743745	0.000189196	317.398	271.707	164.582	169.825
ENSMUSG00000034403	Pja1	praja ring finger ubiquitin ligase 1	0.74337	0.00845038	142.251	110.258	65.5414	69.3163
ENSMUSG00000018446	C1qbp	complement component 1, q subcomponent binding protein	0.743348	0.0015135	241.827	245.455	170.408	103.974
ENSMUSG00000011960	Ccnt1	cyclin T1	0.74327	9.38294e-07	536.998	589.354	333.533	322.321
ENSMUSG00000022673	Mcm4	minichromosome maintenance complex component 4	0.742677	5.68176e-05	331.623	390.496	209.732	205.638
ENSMUSG00000005312	Ubqln1	ubiquilin 1	0.742329	2.04159e-06	496.1	500.754	282.556	295.749
ENSMUSG00000028232	Tmem68	transmembrane protein 68	0.742211	0.0363479	64.013	62.3481	21.8471	38.124
ENSMUSG00000017144	Rnd3	Rho family GTPase 3	0.741659	0.00100101	205.375	227.078	110.692	131.701
ENSMUSG00000030536	Iqgap1	IQ motif containing GTPase activating protein 1	0.741616	2.00791e-08	763.71	798.056	460.246	455.177
ENSMUSG00000027332	Ivd	isovaleryl coenzyme A dehydrogenase	0.740961	0.00928208	120.024	112.227	58.259	65.8505
ENSMUSG00000046062	Ppp1r15b	protein phosphatase 1, regulatory subunit 15B	0.740932	3.85188e-09	961.973	980.506	605.894	537.201
ENSMUSG00000021357	Exoc2	exocyst complex component 2	0.740873	0.00216071	167.145	187.044	100.497	97.0428
ENSMUSG00000022682	Rrn3	RRN3 RNA polymerase I transcription factor homolog (yeast)	0.740844	1.70409e-09	1017.98	1050.73	573.851	640.02
ENSMUSG00000031453	Rasa3	RAS p21 protein activator 3	0.740465	5.15765e-05	352.071	332.742	200.994	192.93
ENSMUSG00000031246	Sh3bgrl	SH3-binding domain glutamic acid-rich protein like	0.739662	2.75766e-05	399.192	375.401	238.862	209.104
ENSMUSG00000048439	Nupl2	nucleoporin like 2	0.739147	0.0349053	59.5676	65.6296	34.9554	26.5712
ENSMUSG00000018648	Dusp14	dual specificity phosphatase 14	0.738899	0.00562021	136.917	135.853	71.3673	77.4032
ENSMUSG00000018286	Psmb6	proteasome (prosome, macropain) subunit, beta type 6	0.738375	0.000304677	266.721	259.893	158.756	142.098
ENSMUSG00000011427	Zfp790	zinc finger protein 790	0.737564	0.0170661	90.685	91.8814	49.5202	46.2108
ENSMUSG00000037204	Atg101	autophagy related 101	0.73735	0.00947714	137.806	111.57	75.7367	58.9188
ENSMUSG00000029860	Zyx	zyxin	0.736634	3.30006e-07	661.467	740.958	436.943	387.016
ENSMUSG00000007670	Khsrp	KH-type splicing regulatory protein	0.73655	0.00074551	249.828	217.89	125.257	138.633
ENSMUSG00000095217	Hist1h2bn	histone cluster 1, H2bn	0.736509	0.0210988	77.349	95.8192	42.2378	47.3661
ENSMUSG00000038299	Wdr36	WD repeat domain 36	0.736463	0.000266115	324.51	295.99	203.907	152.496
ENSMUSG00000028114	Mettl14	methyltransferase like 14	0.735842	0.018093	91.5741	92.5377	55.3461	41.5898
ENSMUSG00000019143	Hars2	histidyl-tRNA synthetase 2	0.735023	0.011098	115.579	105.664	59.7155	58.9188
ENSMUSG00000052920	Prkg1	protein kinase, cGMP-dependent, type I	0.734447	0.0489442	333.401	176.544	113.605	116.682
ENSMUSG00000020530	Ggnbp2	gametogenetin binding protein 2	0.734396	1.58419e-05	396.525	412.154	233.036	236.831
ENSMUSG00000060093	Hist1h4a	histone cluster 1, H4a	0.733828	0.00956776	121.802	131.916	55.3461	80.869
ENSMUSG00000015932	Dstn	destrin	0.732349	1.74078e-06	593.009	588.698	311.686	377.774
ENSMUSG00000026238	Ptma	prothymosin alpha	0.732022	5.6322e-08	819.722	753.428	479.18	448.245
ENSMUSG00000032231	Anxa2	annexin A2	0.731169	2.11854e-16	3598.95	3417.33	2103.15	2082.95
ENSMUSG00000050721	Plekho2	pleckstrin homology domain containing, family O member 2	0.730249	0.000294521	305.84	311.084	205.363	151.341
ENSMUSG00000007739	Cct4	chaperonin containing Tcp1, subunit 4 (delta)	0.730016	5.9988e-11	1368.28	1412.35	790.866	859.522
ENSMUSG00000021866	Anxa11	annexin A11	0.72895	0.0445138	59.5676	52.5037	21.8471	31.1923
ENSMUSG00000016554	Eif3d	eukaryotic translation initiation factor 3, subunit D	0.728849	1.51612e-07	734.371	690.423	401.987	436.693
ENSMUSG00000041308	Sntb2	syntrophin, basic 2	0.728812	1.29473e-06	542.332	550.632	317.512	324.631
ENSMUSG00000021468	Sptlc1	serine palmitoyltransferase, long chain base subunit 1	0.728524	0.00285736	167.145	177.856	90.3015	102.819
ENSMUSG00000020430	Pes1	pescadillo ribosomal biogenesis factor 1	0.728338	0.000794069	240.049	219.859	135.452	127.08
ENSMUSG00000028651	Ppie	peptidylprolyl isomerase E (cyclophilin E)	0.725475	0.0169638	105.799	90.5689	52.4331	51.9872
ENSMUSG00000020840	Blmh	bleomycin hydrolase	0.724832	0.00230435	192.928	175.887	109.236	99.3533
ENSMUSG00000020952	Scfd1	Sec1 family domain containing 1	0.724571	0.00471327	146.696	155.542	84.4756	84.3348
ENSMUSG00000018882	Mrpl45	mitochondrial ribosomal protein L45	0.722333	0.0106484	118.246	116.821	61.172	67.0057
ENSMUSG00000018796	Acsl1	acyl-CoA synthetase long-chain family member 1	0.719921	0.00306972	170.701	192.951	91.7579	113.217
ENSMUSG00000029610	Aimp2	aminoacyl tRNA synthetase complex-interacting multifunctional protein 2	0.719833	0.00308142	174.257	168.012	97.5838	95.8875
ENSMUSG00000047407	Tgif1	TGFB-induced factor homeobox 1	0.719488	0.00415879	200.04	182.45	132.539	84.3348
ENSMUSG00000025066	Sfr1	SWI5 dependent recombination repair 1	0.71913	1.51123e-06	557.446	596.573	330.62	352.358
ENSMUSG00000049657	Zbtb5	zinc finger and BTB domain containing 5	0.719117	0.0182535	108.466	90.5689	58.259	48.5214
ENSMUSG00000028525	Pde4b	phosphodiesterase 4B, cAMP specific	0.719064	0.022414	98.6866	86.6311	58.259	40.4345
ENSMUSG00000041708	Mpped1	metallophosphoesterase domain containing 1	0.719041	0.0535534	53.3441	49.2222	17.4777	30.0371
ENSMUSG00000024603	Dctn4	dynactin 4	0.719033	0.0034374	170.701	166.043	100.497	90.1112
ENSMUSG00000032834	Pwp2	PWP2 periodic tryptophan protein homolog (yeast)	0.718966	0.000388849	280.946	267.113	170.408	147.875
ENSMUSG00000025235	Bbs4	Bardet-Biedl syndrome 4 (human)	0.718787	0.0702694	34.6737	29.5333	11.6518	13.8633
ENSMUSG00000005609	Ctr9	CTR9 homolog, Paf1/RNA polymerase II complex component	0.718636	0.00404703	160.032	160.793	93.2144	87.8006
ENSMUSG00000035495	Tstd2	thiosulfate sulfurtransferase (rhodanese)-like domain containing 2	0.718592	0.00106042	222.267	228.391	119.431	138.633
ENSMUSG00000051675	Trim32	tripartite motif-containing 32	0.718133	0.0077826	131.582	136.51	80.1061	69.3163
ENSMUSG00000020456	Ogdh	oxoglutarate (alpha-ketoglutarate) dehydrogenase (lipoamide)	0.717589	0.00030051	288.947	284.832	154.386	177.912
ENSMUSG00000048371	Pdp2	pyruvate dehyrogenase phosphatase catalytic subunit 2	0.71747	0.00799061	133.36	147.667	90.3015	67.0057
ENSMUSG00000039770	Ypel5	yippee like 5	0.716916	0.0160306	101.354	103.038	53.8896	56.6083
ENSMUSG00000031843	Mphosph6	M phase phosphoprotein 6	0.716451	0.033243	85.3506	67.5985	46.6072	32.3476
ENSMUSG00000020255	D10Wsu102e	DNA segment, Chr 10, Wayne State University 102, expressed	0.715715	7.76864e-05	355.628	427.905	225.754	234.52
ENSMUSG00000023999	Kif6	kinesin family member 6	0.715575	1	19.5595	7.87555	0	2.31054
ENSMUSG00000020397	Med7	mediator complex subunit 7	0.715359	0.0118893	129.804	122.727	55.3461	82.0243
ENSMUSG00000028348	Cavin4	caveolae associated 4	0.714884	0.0360016	84.4615	79.4118	58.259	26.5712
ENSMUSG00000020420	Zfp607a	zinc finger protein 607A	0.713558	0.0460543	64.902	54.4726	34.9554	24.2607
ENSMUSG00000055531	Cpsf6	cleavage and polyadenylation specific factor 6	0.713419	3.41379e-08	817.054	819.714	490.832	488.68
ENSMUSG00000028273	Pdlim5	PDZ and LIM domain 5	0.712834	0.000307808	294.282	286.145	157.299	180.222
ENSMUSG00000062127	Cttnbp2nl	CTTNBP2 N-terminal like	0.712759	0.0141986	103.132	127.978	58.259	68.161
ENSMUSG00000001924	Uba1	ubiquitin-like modifier activating enzyme 1	0.712415	3.81023e-08	855.284	811.838	501.028	496.767
ENSMUSG00000031402	Mpp1	membrane protein, palmitoylated	0.711844	0.00282836	189.372	213.953	133.996	98.1981
ENSMUSG00000018666	Cbx1	chromobox 1	0.71148	0.000304925	388.523	299.927	202.45	198.707
ENSMUSG00000021712	Trim23	tripartite motif-containing 23	0.711063	0.0111935	119.135	120.758	66.9979	65.8505
ENSMUSG00000021996	Esd	esterase D/formylglutathione hydrolase	0.711057	6.38682e-08	829.501	802.65	509.766	469.04
ENSMUSG00000047084	Ngrn	neugrin, neurite outgrowth associated	0.710981	0.0313836	95.1304	73.5052	53.8896	34.6581
ENSMUSG00000024078	Ttc27	tetratricopeptide repeat domain 27	0.710827	0.00165703	207.153	203.452	122.344	114.372
ENSMUSG00000027809	Etfdh	electron transferring flavoprotein, dehydrogenase	0.709958	0.0270848	90.685	78.7555	49.5202	40.4345
ENSMUSG00000050846	Zfp623	zinc finger protein 623	0.709891	0.0106994	138.695	122.071	83.0191	62.3846
ENSMUSG00000034998	Foxn2	forkhead box N2	0.709888	0.000268881	285.391	304.521	176.234	169.825
ENSMUSG00000049950	Rpp38	ribonuclease P/MRP 38 subunit	0.709678	0.0444217	61.3458	63.6607	37.8684	25.416
ENSMUSG00000078619	Smarcd2	SWI/SNF related, matrix associated, actin dependent regulator of chromatin, subfamily d, member 2	0.709137	0.00852625	147.585	141.76	96.1274	67.0057
ENSMUSG00000029198	Grpel1	GrpE-like 1, mitochondrial	0.707313	0.000834072	280.057	234.954	150.017	149.03
ENSMUSG00000030890	Ilk	integrin linked kinase	0.70728	0.00771718	171.59	147.667	71.3673	106.285
ENSMUSG00000041763	Tpp2	tripeptidyl peptidase II	0.707242	1.28324e-05	448.98	464.001	276.73	266.868
ENSMUSG00000063894	Zkscan8	zinc finger with KRAB and SCAN domains 8	0.707143	0.0127295	119.135	125.353	78.6497	57.7636
ENSMUSG00000034663	Bmp2k	BMP2 inducible kinase	0.707111	0.00068803	248.939	257.268	139.822	154.806
ENSMUSG00000036572	Upf3b	UPF3 regulator of nonsense transcripts homolog B (yeast)	0.706265	0.0469872	59.5676	60.3792	26.2166	33.5029
ENSMUSG00000026192	Atic	5-aminoimidazole-4-carboxamide ribonucleotide formyltransferase/IMP cyclohydrolase	0.706207	7.65901e-06	515.66	586.072	349.554	309.613
ENSMUSG00000026977	March7	membrane-associated ring finger (C3HC4) 7	0.705878	1.70783e-05	439.2	439.718	259.253	263.402
ENSMUSG00000022009	Nufip1	nuclear fragile X mental retardation protein interacting protein 1	0.70587	0.00184521	219.6	215.921	109.236	140.943
ENSMUSG00000042787	Exog	endo/exonuclease (5'-3'), endonuclease G-like	0.705378	0.0199568	107.577	91.8814	53.8896	54.2977
ENSMUSG00000037887	Dusp8	dual specificity phosphatase 8	0.705068	0.0635537	48.0097	42.6592	26.2166	16.1738
ENSMUSG00000021823	Vcl	vinculin	0.705012	6.1594e-08	1033.99	1126.86	712.216	592.654
ENSMUSG00000024792	Zfpl1	zinc finger like protein 1	0.704844	0.0713713	41.7862	43.3155	10.1953	26.5712
ENSMUSG00000075031	Hist1h2bb	histone cluster 1, H2bb	0.70472	5.81922e-05	423.197	405.591	219.928	269.178
ENSMUSG00000022781	Pak2	p21 (RAC1) activated kinase 2	0.704247	3.20047e-07	707.699	784.93	455.877	442.469
ENSMUSG00000029407	Uso1	USO1 vesicle docking factor	0.703334	7.20389e-05	408.972	425.936	278.187	219.502
ENSMUSG00000009070	Rsph14	radial spoke head homolog 14 (Chlamydomonas)	0.703277	1	16.0032	6.56296	0	0
ENSMUSG00000040599	Mis12	MIS12 kinetochore complex component	0.70313	0.00010797	350.293	348.493	198.081	214.88
ENSMUSG00000036057	Ptpn23	protein tyrosine phosphatase, non-receptor type 23	0.702975	0.00055987	273.833	292.708	184.972	149.03
ENSMUSG00000026078	Pdcl3	phosducin-like 3	0.702826	0.00157872	218.711	208.046	125.257	122.459
ENSMUSG00000027088	Phospho2	phosphatase, orphan 2	0.702682	0.0105797	144.918	128.634	64.0849	87.8006
ENSMUSG00000021810	Ecd	ecdysoneless cell cycle regulator	0.701847	0.00026344	302.283	298.615	177.69	176.757
ENSMUSG00000066392	Nrxn3	neurexin III	0.700694	0.0810778	33.7846	23.6267	7.28238	13.8633
ENSMUSG00000071646	Mta2	metastasis-associated gene family, member 2	0.699945	1.08923e-06	637.462	617.575	367.032	387.016
ENSMUSG00000040560	Wdr7	WD repeat domain 7	0.699854	0.0225457	97.7976	91.8814	52.4331	50.8319
ENSMUSG00000021973	Micu2	mitochondrial calcium uptake 2	0.699766	0.0100338	158.254	126.665	71.3673	87.8006
ENSMUSG00000053801	Grwd1	glutamate-rich WD repeat containing 1	0.699209	9.60658e-05	479.208	389.84	240.318	273.799
ENSMUSG00000003200	Sh3gl1	SH3-domain GRB2-like 1	0.699154	0.000992903	261.386	240.204	133.996	158.272
ENSMUSG00000030275	Etnk1	ethanolamine kinase 1	0.698522	4.21321e-07	764.599	895.844	506.853	496.767
ENSMUSG00000040667	Nup88	nucleoporin 88	0.698389	0.000142485	330.734	355.712	209.732	198.707
ENSMUSG00000034120	Srsf2	serine/arginine-rich splicing factor 2	0.698197	3.10743e-11	1635.89	1711.62	1042.84	996.999
ENSMUSG00000020152	Actr2	ARP2 actin-related protein 2	0.697309	8.60595e-06	514.771	597.886	327.707	340.805
ENSMUSG00000020015	Cdk17	cyclin-dependent kinase 17	0.696527	3.39532e-05	409.861	427.249	249.057	251.849
ENSMUSG00000037474	Dtl	denticleless E3 ubiquitin protein ligase	0.696381	1.89717e-05	448.98	450.875	275.274	264.557
ENSMUSG00000032435	Dync1li1	dynein cytoplasmic 1 light intermediate chain 1	0.696347	0.00045812	296.949	284.832	186.429	158.272
ENSMUSG00000034459	Ifit1	interferon-induced protein with tetratricopeptide repeats 1	0.695844	0.0809189	35.5628	27.5644	17.4777	8.0869
ENSMUSG00000034394	Lif	leukemia inhibitory factor	0.695263	0.0250584	85.3506	105.007	49.5202	54.2977
ENSMUSG00000039456	Morc3	microrchidia 3	0.6952	1.59775e-05	458.76	497.472	295.664	279.576
ENSMUSG00000055371	Stam2	signal transducing adaptor molecule (SH3 domain and ITAM motif) 2	0.695101	0.00152375	217.822	225.766	135.452	124.769
ENSMUSG00000021814	Anxa7	annexin A7	0.695024	2.50726e-05	450.758	494.191	302.947	265.712
ENSMUSG00000094441	Zfp955a	zinc finger protein 955A	0.694984	0.0548988	63.1239	52.5037	34.9554	23.1054
ENSMUSG00000027737	Slc7a11	solute carrier family 7 (cationic amino acid transporter, y+ system), member 11	0.694562	8.31686e-05	363.629	397.715	230.123	225.278
ENSMUSG00000040102	Klhl42	kelch-like 42	0.694541	5.16822e-06	569.004	561.133	316.055	362.755
ENSMUSG00000026926	Pmpca	peptidase (mitochondrial processing) alpha	0.694455	4.33647e-05	407.194	434.468	265.079	240.296
ENSMUSG00000060261	Gtf2i	general transcription factor II I	0.694059	0.000591563	287.169	306.49	198.081	154.806
ENSMUSG00000028212	Ccne2	cyclin E2	0.69374	8.27629e-05	369.853	382.621	217.015	232.21
ENSMUSG00000004071	Cdip1	cell death inducing Trp53 target 1	0.693734	0.00073891	264.053	262.518	166.038	145.564
ENSMUSG00000048787	Dcun1d3	DCN1, defective in cullin neddylation 1, domain containing 3 (S. cerevisiae)	0.69231	0.0100805	135.138	132.572	75.7367	76.2479
ENSMUSG00000021114	Atp6v1d	ATPase, H+ transporting, lysosomal V1 subunit D	0.691636	0.0140529	118.246	121.415	64.0849	70.4715
ENSMUSG00000078812	Eif5a	eukaryotic translation initiation factor 5A	0.691195	8.56083e-11	1635	1548.2	959.817	985.446
ENSMUSG00000029173	Sepsecs	Sep (O-phosphoserine) tRNA:Sec (selenocysteine) tRNA synthase	0.690655	0.0364966	76.4599	83.3496	34.9554	49.6767
ENSMUSG00000079834	Tmlhe	trimethyllysine hydroxylase, epsilon	0.69042	0.0703025	38.23	55.1289	26.2166	18.4843
ENSMUSG00000054715	Zscan22	zinc finger and SCAN domain containing 22	0.690318	0.0386318	80.9053	71.5363	46.6072	34.6581
ENSMUSG00000027346	Gpcpd1	glycerophosphocholine phosphodiesterase 1	0.690262	0.00729351	153.809	150.948	94.6709	80.869
ENSMUSG00000020386	Sar1b	secretion associated Ras related GTPase 1B	0.689822	0.00487027	183.148	174.575	90.3015	115.527
ENSMUSG00000041684	Bivm	basic, immunoglobulin-like variable motif containing	0.689721	0.00307969	200.04	196.233	128.17	103.974
ENSMUSG00000016409	Nkap	NFKB activating protein	0.689151	0.0356165	81.7943	75.474	45.1507	39.2792
ENSMUSG00000038650	Rnh1	ribonuclease/angiogenin inhibitor 1	0.68754	5.36424e-06	631.239	555.883	361.206	356.979
ENSMUSG00000020063	Sirt1	sirtuin 1	0.68752	0.00212848	216.933	206.077	120.887	127.08
ENSMUSG00000024079	Eif2ak2	eukaryotic translation initiation factor 2-alpha kinase 2	0.687108	0.0063397	180.481	174.575	122.344	84.3348
ENSMUSG00000034259	Exosc4	exosome component 4	0.686701	0.00912594	157.365	143.729	74.2802	97.0428
ENSMUSG00000032097	Ddx6	DEAD (Asp-Glu-Ala-Asp) box polypeptide 6	0.686696	0.000180339	366.296	331.43	208.276	209.104
ENSMUSG00000041671	Pyroxd1	pyridine nucleotide-disulphide oxidoreductase domain 1	0.686624	0.0546538	61.3458	64.9733	23.3036	40.4345
ENSMUSG00000021731	Mrps30	mitochondrial ribosomal protein S30	0.68609	0.00576287	168.034	179.825	87.3885	113.217
ENSMUSG00000031161	Hdac6	histone deacetylase 6	0.686021	0.0281011	96.0194	88.6	45.1507	55.453
ENSMUSG00000026355	Mcm6	minichromosome maintenance complex component 6	0.685776	3.06375e-06	588.564	607.074	378.684	348.892
ENSMUSG00000022973	Synj1	synaptojanin 1	0.685282	0.0174092	114.69	128.634	81.5626	56.6083
ENSMUSG00000037845	Fdxacb1	ferredoxin-fold anticodon binding domain containing 1	0.6849	0.0880211	28.4502	29.5333	13.1083	10.3974
ENSMUSG00000005897	Nr2c1	nuclear receptor subfamily 2, group C, member 1	0.68343	0.0213691	104.91	103.038	59.7155	56.6083
ENSMUSG00000040044	Orc3	origin recognition complex, subunit 3	0.683378	0.00487027	184.926	206.077	133.996	95.8875
ENSMUSG00000027433	Xrn2	5'-3' exoribonuclease 2	0.683232	9.05476e-05	406.304	428.561	276.73	228.744
ENSMUSG00000032254	Kif23	kinesin family member 23	0.683096	0.00115907	240.049	257.268	141.278	153.651
ENSMUSG00000053390	Zfp952	zinc finger protein 952	0.683018	0.026941	88.0178	103.695	56.8025	49.6767
ENSMUSG00000027193	Api5	apoptosis inhibitor 5	0.682945	0.00016727	345.848	376.058	228.667	206.794
ENSMUSG00000051391	Ywhag	tyrosine 3-monooxygenase/tryptophan 5-monooxygenase activation protein, gamma polypeptide	0.682827	4.70794e-06	600.121	672.047	364.119	408.966
ENSMUSG00000022246	Rai14	retinoic acid induced 14	0.682506	2.964e-07	753.041	763.929	470.442	457.487
ENSMUSG00000028975	Pex14	peroxisomal biogenesis factor 14	0.682315	0.00390668	190.261	258.581	120.887	142.098
ENSMUSG00000006740	Kif5b	kinesin family member 5B	0.681795	3.43314e-09	1156.68	1209.55	718.042	735.908
ENSMUSG00000096210	H1f0	H1 histone family, member 0	0.680924	2.05552e-07	1042.88	968.037	560.743	666.592
ENSMUSG00000026341	Actr3	ARP3 actin-related protein 3	0.680916	1.38609e-05	615.236	547.351	323.338	380.084
ENSMUSG00000020986	Sec23a	SEC23 homolog A, COPII coat complex component	0.680882	0.0116623	128.915	146.354	85.932	72.7821
ENSMUSG00000039485	Tspyl4	TSPY-like 4	0.680779	0.0911197	29.3393	20.3452	7.28238	10.3974
ENSMUSG00000048285	Frmd6	FERM domain containing 6	0.680705	0.000791993	272.055	277.613	151.473	175.601
ENSMUSG00000024304	Cdh2	cadherin 2	0.680428	0.000838277	261.386	282.207	152.93	170.98
ENSMUSG00000021948	Prkcd	protein kinase C, delta	0.680169	0.0433242	66.6802	85.9748	36.4119	45.0556
ENSMUSG00000025001	Hells	helicase, lymphoid specific	0.679795	2.56502e-08	1025.99	1079.61	617.546	674.678
ENSMUSG00000020561	Twistnb	twist basic helix-loop-helix transcription factor 1 neighbor	0.679493	0.0164651	111.134	131.916	72.8238	65.8505
ENSMUSG00000036208	Nepro	nucleolus and neural progenitor protein	0.679268	0.00540056	172.479	211.327	99.0403	124.769
ENSMUSG00000032407	U2surp	U2 snRNP-associated SURP domain containing	0.679049	1.23242e-05	538.776	578.197	367.032	315.389
ENSMUSG00000039067	Psmd7	proteasome (prosome, macropain) 26S subunit, non-ATPase, 7	0.679041	0.00317776	234.714	261.862	115.062	175.601
ENSMUSG00000020256	Aldh1l2	aldehyde dehydrogenase 1 family, member L2	0.678825	2.34532e-05	461.427	485.003	294.208	281.886
ENSMUSG00000035845	Alg12	asparagine-linked glycosylation 12 (alpha-1,6-mannosyltransferase)	0.67824	0.0477224	71.1255	65.6296	37.8684	34.6581
ENSMUSG00000037815	Ctnna1	catenin (cadherin associated protein), alpha 1	0.677833	0.000123526	380.521	450.875	260.709	243.762
ENSMUSG00000058013	Sept11	septin 11	0.677544	1.58061e-08	1179.79	1279.12	801.061	716.268
ENSMUSG00000022353	Mtss1	metastasis suppressor 1	0.677338	0.0255461	155.587	649.733	39.3248	75.0926
ENSMUSG00000028057	Rit1	Ras-like without CAAX 1	0.676783	0.024217	94.2413	118.133	56.8025	62.3846
ENSMUSG00000024539	Ptpn2	protein tyrosine phosphatase, non-receptor type 2	0.676364	0.0086354	152.92	148.323	84.4756	90.1112
ENSMUSG00000048087	Gm4737	predicted gene 4737	0.676295	0.0930813	24.0049	25.5955	11.6518	6.93163
ENSMUSG00000005882	Uqcc1	ubiquinol-cytochrome c reductase complex assembly factor 1	0.676099	0.00570752	187.594	163.418	104.866	100.509
ENSMUSG00000002844	Adprh	ADP-ribosylarginine hydrolase	0.676089	0.0298347	99.5757	86.6311	50.9766	51.9872
ENSMUSG00000037001	Zfp39	zinc finger protein 39	0.676015	0.0757522	46.2316	45.2844	26.2166	18.4843
ENSMUSG00000036376	Abt1	activator of basal transcription 1	0.67535	0.0468146	75.5709	68.2548	33.4989	42.745
ENSMUSG00000028030	Tbck	TBC1 domain containing kinase	0.675295	0.00431109	192.928	202.139	132.539	101.664
ENSMUSG00000030282	Cmas	cytidine monophospho-N-acetylneuraminic acid synthetase	0.675064	0.00345973	198.262	198.201	125.257	109.751
ENSMUSG00000070284	Gmppb	GDP-mannose pyrophosphorylase B	0.674686	0.0614334	58.6785	55.1289	32.0425	26.5712
ENSMUSG00000009647	Mcu	mitochondrial calcium uniporter	0.674545	0.00114341	272.055	254.643	170.408	145.564
ENSMUSG00000025578	Cbx8	chromobox 8	0.674378	0.0555798	79.1271	54.4726	33.4989	35.8134
ENSMUSG00000036613	Eipr1	EARP complex and GARP complex interacting protein 1	0.6743	0.0370291	103.132	75.474	43.6943	53.1425
ENSMUSG00000036777	Anln	anillin, actin binding protein	0.67429	1.78539e-07	954.86	1109.8	649.588	623.846
ENSMUSG00000031207	Msn	moesin	0.673988	0.000241638	358.295	385.902	249.057	203.328
ENSMUSG00000024077	Strn	striatin, calmodulin binding protein	0.67395	0.000877684	262.275	274.332	161.669	160.583
ENSMUSG00000053536	Cstf2t	cleavage stimulation factor, 3' pre-RNA subunit 2, tau	0.673162	0.00171402	235.603	303.209	155.843	166.359
ENSMUSG00000060803	Gstp1	glutathione S-transferase, pi 1	0.67267	0.014554	130.693	126.009	68.4543	78.5584
ENSMUSG00000026819	Slc25a25	solute carrier family 25 (mitochondrial carrier, phosphate carrier), member 25	0.672275	0.0220152	117.357	101.726	62.6284	61.2294
ENSMUSG00000017756	Slc12a7	solute carrier family 12, member 7	0.671937	0.0480087	70.2364	76.7866	32.0425	46.2108
ENSMUSG00000030347	D6Wsu163e	DNA segment, Chr 6, Wayne State University 163, expressed	0.671794	0.0321607	127.137	82.6933	56.8025	58.9188
ENSMUSG00000028187	Rpf1	ribosome production factor 1 homolog	0.671433	0.00728919	173.368	154.886	96.1274	95.8875
ENSMUSG00000031298	Adgrg2	adhesion G protein-coupled receptor G2	0.671326	1	16.0032	10.5007	2.91295	1.15527
ENSMUSG00000020649	Rrm2	ribonucleotide reductase M2	0.67092	0.000226372	350.293	364.244	231.58	203.328
ENSMUSG00000000902	Smarcb1	SWI/SNF related, matrix associated, actin dependent regulator of chromatin, subfamily b, member 1	0.670872	0.00169504	246.272	263.831	171.864	135.167
ENSMUSG00000041712	Ubr7	ubiquitin protein ligase E3 component n-recognin 7 (putative)	0.669632	0.000950276	301.394	271.707	157.299	185.999
ENSMUSG00000004069	Dnaja3	DnaJ heat shock protein family (Hsp40) member A3	0.668884	0.000669562	284.502	305.834	187.885	169.825
ENSMUSG00000026796	Fam129b	family with sequence similarity 129, member B	0.668237	5.11688e-09	1181.57	1222.02	738.433	753.237
ENSMUSG00000021706	Zfyve16	zinc finger, FYVE domain containing 16	0.668234	0.0304686	87.1287	113.539	52.4331	60.0741
ENSMUSG00000004771	Rab11a	RAB11A, member RAS oncogene family	0.668194	0.00306172	209.82	204.108	126.713	120.148
ENSMUSG00000021650	Ptcd2	pentatricopeptide repeat domain 2	0.667766	0.043627	70.2364	91.2252	40.7813	47.3661
ENSMUSG00000071637	Cebpd	CCAAT/enhancer binding protein (C/EBP), delta	0.667404	0.0986893	19.5595	26.9081	8.73885	8.0869
ENSMUSG00000069793	Slfn9	schlafen 9	0.666448	0.00982359	145.807	153.573	88.845	86.6453
ENSMUSG00000049643	2310022A10Rik	RIKEN cDNA 2310022A10 gene	0.666302	0.0372711	103.132	77.4429	52.4331	47.3661
ENSMUSG00000048732	Klhl11	kelch-like 11	0.665999	0.000602031	326.288	293.364	196.624	179.067
ENSMUSG00000021532	Fastkd3	FAST kinase domains 3	0.665938	0.0166982	135.138	117.477	71.3673	73.9374
ENSMUSG00000033009	Ogfod1	2-oxoglutarate and iron-dependent oxygenase domain containing 1	0.66497	0.00141162	299.616	247.424	166.038	162.893
ENSMUSG00000034263	Ints14	integrator complex subunit 14	0.664946	0.00448796	202.708	184.419	119.431	110.906
ENSMUSG00000020457	Drg1	developmentally regulated GTP binding protein 1	0.66454	2.12887e-05	569.004	511.911	317.512	345.426
ENSMUSG00000038828	Tmem214	transmembrane protein 214	0.663438	0.0084134	168.034	160.136	106.323	87.8006
ENSMUSG00000019947	Arid5b	AT rich interactive domain 5B (MRF1-like)	0.662993	0.000497744	314.73	379.995	218.471	205.638
ENSMUSG00000046994	Mars2	methionine-tRNA synthetase 2 (mitochondrial)	0.661788	0.00872178	153.809	173.918	90.3015	102.819
ENSMUSG00000020458	Rtn4	reticulon 4	0.661718	7.91531e-10	1447.4	1447.13	894.276	912.664
ENSMUSG00000003541	Ier3	immediate early response 3	0.660088	0.00430848	195.595	215.921	135.452	112.061
ENSMUSG00000020186	Csrp2	cysteine and glycine-rich protein 2	0.660057	1.22161e-05	675.692	578.853	385.966	388.171
ENSMUSG00000079083	Jrkl	Jrk-like	0.659995	0.0528792	70.2364	74.1615	46.6072	32.3476
ENSMUSG00000038446	Cdc40	cell division cycle 40	0.659808	0.00861211	164.478	162.105	104.866	88.9559
ENSMUSG00000092009	Myh15	myosin, heavy chain 15	0.659756	1	5.33441	15.7511	0	0
ENSMUSG00000031578	Mak16	MAK16 homolog	0.65957	2.59841e-06	697.03	759.991	428.204	474.816
ENSMUSG00000063888	Rpl7l1	ribosomal protein L7-like 1	0.659088	0.000139326	401.859	404.278	231.58	262.247
ENSMUSG00000036712	Cyld	CYLD lysine 63 deubiquitinase	0.658793	1.72624e-05	539.665	600.511	368.488	338.494
ENSMUSG00000050244	Heatr1	HEAT repeat containing 1	0.658695	6.30793e-05	444.534	437.093	266.535	276.11
ENSMUSG00000026718	Stam	signal transducing adaptor molecule (SH3 domain and ITAM motif) 1	0.658634	0.00723277	196.484	197.545	141.278	94.7322
ENSMUSG00000005936	Kctd20	potassium channel tetramerisation domain containing 20	0.658427	0.00238304	224.934	265.144	157.299	139.788
ENSMUSG00000045252	Zfp574	zinc finger protein 574	0.658061	0.00575548	208.042	176.544	120.887	108.595
ENSMUSG00000022637	Cblb	Casitas B-lineage lymphoma b	0.657762	0.0594751	170.701	281.551	128.17	114.372
ENSMUSG00000036940	Kdm1a	lysine (K)-specific demethylase 1A	0.65764	0.00107049	303.172	286.801	199.537	160.583
ENSMUSG00000050335	Lgals3	lectin, galactose binding, soluble 3	0.656967	2.86025e-10	1803.92	1704.4	1118.57	1081.33
ENSMUSG00000078970	Wdr92	WD repeat domain 92	0.656684	0.0353043	90.685	97.1318	46.6072	58.9188
ENSMUSG00000004127	Trmt10a	tRNA methyltransferase 10A	0.656665	0.034766	88.9069	103.038	48.0637	60.0741
ENSMUSG00000060098	Prmt7	protein arginine N-methyltransferase 7	0.656615	0.00132446	285.391	254.643	166.038	161.738
ENSMUSG00000006169	Clint1	clathrin interactor 1	0.656526	0.00110804	277.389	267.769	168.951	162.893
ENSMUSG00000021779	Thrb	thyroid hormone receptor beta	0.656242	1	19.5595	7.87555	0	3.46581
ENSMUSG00000025287	Acot9	acyl-CoA thioesterase 9	0.656102	0.00556899	192.039	180.481	109.236	113.217
ENSMUSG00000049907	Rasl11b	RAS-like, family 11, member B	0.655939	1	13.336	8.53185	1.45648	0
ENSMUSG00000018322	Tomm34	translocase of outer mitochondrial membrane 34	0.655733	0.00524142	197.373	187.701	123.8	107.44
ENSMUSG00000034101	Ctnnd1	catenin (cadherin associated protein), delta 1	0.655264	0.0671697	65.7911	54.4726	33.4989	30.0371
ENSMUSG00000060534	Dcc	deleted in colorectal carcinoma	0.654853	1	17.7814	12.4696	5.8259	0
ENSMUSG00000019948	Actr6	ARP6 actin-related protein 6	0.654793	0.0621619	60.4567	67.5985	37.8684	31.1923
ENSMUSG00000022280	Rnf19a	ring finger protein 19A	0.654714	0.0027469	231.158	253.987	164.582	130.546
ENSMUSG00000058267	Mrps14	mitochondrial ribosomal protein S14	0.653763	0.00277661	235.603	217.89	133.996	139.788
ENSMUSG00000006134	Crkl	v-crk avian sarcoma virus CT10 oncogene homolog-like	0.653627	0.00055623	326.288	382.621	234.493	202.172
ENSMUSG00000031487	Brf2	BRF2, RNA polymerase III transcription initiation factor 50kDa subunit	0.65334	0.0633481	56.0113	75.474	34.9554	35.8134
ENSMUSG00000040711	Sh3pxd2b	SH3 and PX domains 2B	0.653176	2.55149e-07	912.185	992.32	614.633	578.791
ENSMUSG00000036752	Tubb4b	tubulin, beta 4B class IVB	0.653082	0.000919216	280.057	316.335	186.429	179.067
ENSMUSG00000036955	Kif1bp	KIF1 binding protein	0.653044	0.0214288	133.36	112.227	75.7367	67.0057
ENSMUSG00000063550	Nup98	nucleoporin 98	0.652904	1.82241e-05	530.774	571.634	351.011	335.029
ENSMUSG00000074748	Atxn7l3b	ataxin 7-like 3B	0.652806	4.40278e-06	653.466	708.143	407.813	440.158
ENSMUSG00000041460	Cacna2d4	calcium channel, voltage-dependent, alpha 2/delta subunit 4	0.652563	0.0208844	53.3441	11.8133	2.91295	2.31054
ENSMUSG00000035351	Nup37	nucleoporin 37	0.652289	0.00193096	263.164	237.579	151.473	152.496
ENSMUSG00000052997	Uba2	ubiquitin-like modifier activating enzyme 2	0.651864	2.79145e-08	1140.68	1094.05	707.847	694.318
ENSMUSG00000026622	Nek2	NIMA (never in mitosis gene a)-related expressed kinase 2	0.650521	0.00971637	164.478	158.824	90.3015	101.664
ENSMUSG00000025184	R3hcc1l	R3H domain and coiled-coil containing 1 like	0.649763	0.0235792	126.248	117.477	59.7155	80.869
ENSMUSG00000038121	Fam210a	family with sequence similarity 210, member A	0.649421	0.0015221	253.385	278.926	160.212	165.204
ENSMUSG00000015837	Sqstm1	sequestosome 1	0.649317	3.18031e-05	802.829	628.075	447.138	441.314
ENSMUSG00000033502	Cdc14a	CDC14 cell division cycle 14A	0.648637	0.0474368	79.1271	80.0681	45.1507	43.9003
ENSMUSG00000027859	Ngf	nerve growth factor	0.648215	0.03782	83.5725	122.071	61.172	56.6083
ENSMUSG00000037916	Ndufv1	NADH:ubiquinone oxidoreductase core subunit V1	0.648214	0.0034969	255.163	210.671	138.365	143.254
ENSMUSG00000058587	Tmod3	tropomodulin 3	0.648133	0.000161062	404.526	407.56	265.079	239.141
ENSMUSG00000023883	Phf10	PHD finger protein 10	0.648067	0.000161265	413.417	475.158	292.752	259.936
ENSMUSG00000041794	Myrip	myosin VIIA and Rab interacting protein	0.648055	0.073241	72.9036	49.8785	33.4989	31.1923
ENSMUSG00000015776	Med22	mediator complex subunit 22	0.647598	0.000164144	424.086	399.028	241.775	266.868
ENSMUSG00000028837	Psmb2	proteasome (prosome, macropain) subunit, beta type 2	0.647575	0.00104259	288.947	295.99	167.495	190.62
ENSMUSG00000001767	Crnkl1	crooked neck pre-mRNA splicing factor 1	0.646854	0.0336259	111.134	91.8814	59.7155	56.6083
ENSMUSG00000041303	Gtf3c3	general transcription factor IIIC, polypeptide 3	0.646231	0.0150759	150.253	133.228	84.4756	83.1795
ENSMUSG00000042148	Cox10	heme A:farnesyltransferase cytochrome c oxidase assembly factor 10	0.646094	0.0218947	139.584	122.071	64.0849	87.8006
ENSMUSG00000036533	Cdc42ep3	CDC42 effector protein (Rho GTPase binding) 3	0.645047	0.00582194	216.044	202.139	107.779	143.254
ENSMUSG00000024231	Cul2	cullin 2	0.645025	0.0128574	150.253	193.607	88.845	115.527
ENSMUSG00000033021	Gmppa	GDP-mannose pyrophosphorylase A	0.644914	0.0639711	65.7911	64.9733	37.8684	33.5029
ENSMUSG00000031355	Arhgap6	Rho GTPase activating protein 6	0.644312	0.0289294	99.5757	126.009	65.5414	65.8505
ENSMUSG00000041781	Cpsf2	cleavage and polyadenylation specific factor 2	0.644043	0.000110249	422.308	437.749	265.079	270.333
ENSMUSG00000028252	Ccnc	cyclin C	0.644034	0.00198291	247.161	282.207	154.386	169.825
ENSMUSG00000022016	Akap11	A kinase (PRKA) anchor protein 11	0.643579	0.000290818	376.965	434.468	237.405	265.712
ENSMUSG00000095325	Zfp870	zinc finger protein 870	0.643501	0.111802	26.6721	36.7526	18.9342	9.24217
ENSMUSG00000031529	Tnks	tankyrase, TRF1-interacting ankyrin-related ADP-ribose polymerase	0.643491	7.00156e-06	671.247	693.705	458.79	399.724
ENSMUSG00000041153	Osgin2	oxidative stress induced growth inhibitor family member 2	0.643013	0.0243801	118.246	114.852	66.9979	69.3163
ENSMUSG00000027132	Katnbl1	katanin p80 subunit B like 1	0.642794	0.00617364	195.595	188.357	109.236	122.459
ENSMUSG00000028180	Zranb2	zinc finger, RAN-binding domain containing 2	0.642449	2.50505e-05	536.109	529.631	330.62	336.184
ENSMUSG00000056832	Ttc26	tetratricopeptide repeat domain 26	0.642365	0.0970095	52.4551	37.4089	26.2166	18.4843
ENSMUSG00000021281	Tnfaip2	tumor necrosis factor, alpha-induced protein 2	0.64225	0.0203221	125.359	143.073	90.3015	69.3163
ENSMUSG00000027722	Spata5	spermatogenesis associated 5	0.642215	0.00425068	212.487	240.861	152.93	124.769
ENSMUSG00000029513	Prkab1	protein kinase, AMP-activated, beta 1 non-catalytic subunit	0.642127	0.0143093	144.029	156.198	80.1061	98.1981
ENSMUSG00000036430	Tbcc	tubulin-specific chaperone C	0.642112	0.0241807	130.693	112.883	77.1932	65.8505
ENSMUSG00000005506	Celf1	CUGBP, Elav-like family member 1	0.641054	2.59073e-06	785.937	721.269	470.442	477.127
ENSMUSG00000032344	Cgas	cyclic GMP-AMP synthase	0.640412	0.0144627	155.587	168.012	78.6497	113.217
ENSMUSG00000026083	Eif5b	eukaryotic translation initiation factor 5B	0.640305	0.00898515	187.594	177.2	125.257	95.8875
ENSMUSG00000025791	Pgm1	phosphoglucomutase 2	0.638945	0.0249122	116.468	118.133	69.9108	68.161
ENSMUSG00000022962	Gart	phosphoribosylglycinamide formyltransferase	0.638774	0.000365253	381.411	358.994	241.775	219.502
ENSMUSG00000033732	Sf3b3	splicing factor 3b, subunit 3	0.638634	4.33086e-09	1526.53	1507.51	1003.51	924.217
ENSMUSG00000032602	Slc25a20	solute carrier family 25 (mitochondrial carnitine/acylcarnitine translocase), member 20	0.638437	0.0874973	57.7895	45.9407	24.7601	28.8818
ENSMUSG00000030180	Kdm5a	lysine (K)-specific demethylase 5A	0.638412	0.000102719	464.094	463.345	310.229	271.489
ENSMUSG00000032475	Nck1	non-catalytic region of tyrosine kinase adaptor protein 1	0.63835	0.0535534	96.9085	76.1303	59.7155	38.124
ENSMUSG00000038028	Tigar	Trp53 induced glycolysis repulatory phosphatase	0.638224	0.0565175	67.5692	93.8503	49.5202	41.5898
ENSMUSG00000078676	Casc3	cancer susceptibility candidate 3	0.637646	0.0112957	161.811	165.387	107.779	90.1112
ENSMUSG00000056999	Ide	insulin degrading enzyme	0.637585	7.98207e-05	515.66	625.45	374.314	343.116
ENSMUSG00000041360	Pum3	pumilio RNA-binding family member 3	0.637133	0.000793759	371.631	367.526	263.622	197.551
ENSMUSG00000020888	Dvl2	dishevelled segment polarity protein 2	0.636796	0.0189957	160.921	130.603	97.5838	76.2479
ENSMUSG00000026098	Pms1	PMS1 homolog 1, mismatch repair system component	0.636469	0.0477279	81.7943	91.2252	55.3461	43.9003
ENSMUSG00000029283	Cdc7	cell division cycle 7 (S. cerevisiae)	0.636406	0.00297511	232.936	257.268	161.669	140.943
ENSMUSG00000030718	Ppme1	protein phosphatase methylesterase 1	0.636176	0.010197	159.143	194.264	109.236	105.13
ENSMUSG00000032998	Foxj3	forkhead box J3	0.635905	0.0642027	228.491	271.05	173.321	103.974
ENSMUSG00000041747	Utp15	UTP15 small subunit processome component	0.635526	0.000834072	307.618	321.585	200.994	190.62
ENSMUSG00000031381	Piga	phosphatidylinositol glycan anchor biosynthesis, class A	0.635424	0.0269445	134.249	113.539	62.6284	82.0243
ENSMUSG00000034931	Dhx8	DEAH (Asp-Glu-Ala-His) box polypeptide 8	0.635286	0.0129626	158.254	150.948	96.1274	90.1112
ENSMUSG00000046591	Ticrr	TOPBP1-interacting checkpoint and replication regulator	0.63509	0.0090397	193.817	189.013	135.452	98.1981
ENSMUSG00000033918	Parl	presenilin associated, rhomboid-like	0.634988	0.0170389	147.585	134.541	81.5626	86.6453
ENSMUSG00000034066	Farp2	FERM, RhoGEF and pleckstrin domain protein 2	0.634975	0.00041119	416.973	507.973	320.425	259.936
ENSMUSG00000029657	Hsph1	heat shock 105kDa/110kDa protein 1	0.634715	0.00182283	285.391	258.581	164.582	170.98
ENSMUSG00000020361	Hspa4	heat shock protein 4	0.634698	1.91271e-09	1708.79	1854.69	1153.53	1118.3
ENSMUSG00000034940	Synrg	synergin, gamma	0.634538	0.0332751	97.7976	131.916	72.8238	62.3846
ENSMUSG00000032279	Idh3a	isocitrate dehydrogenase 3 (NAD+) alpha	0.634088	0.0346637	111.134	129.29	52.4331	86.6453
ENSMUSG00000022109	Med4	mediator complex subunit 4	0.633583	0.0577541	84.4615	70.2237	46.6072	40.4345
ENSMUSG00000059208	Hnrnpm	heterogeneous nuclear ribonucleoprotein M	0.633325	0.000114235	456.981	478.44	313.142	276.11
ENSMUSG00000022961	Son	Son DNA binding protein	0.633072	1.30075e-06	1090	1247.62	803.974	682.765
ENSMUSG00000047735	Samd9l	sterile alpha motif domain containing 9-like	0.632798	0.0743576	56.9004	73.5052	40.7813	31.1923
ENSMUSG00000047123	Ticam1	toll-like receptor adaptor molecule 1	0.632642	0.0954602	44.4534	53.8163	21.8471	28.8818
ENSMUSG00000020600	Slc7a15	solute carrier family 7 (cationic amino acid transporter, y+ system), member 15	0.632493	0.0899823	152.92	54.4726	20.3907	38.124
ENSMUSG00000025026	Add3	adducin 3 (gamma)	0.632458	0.00099379	297.838	318.96	193.711	190.62
ENSMUSG00000026019	Wdr12	WD repeat domain 12	0.632037	0.00622358	193.817	200.17	122.344	118.993
ENSMUSG00000042055	Wdr11	WD repeat domain 11	0.631978	0.0114248	181.37	156.198	104.866	99.3533
ENSMUSG00000026675	Hsd17b7	hydroxysteroid (17-beta) dehydrogenase 7	0.631771	0.0100962	188.483	211.327	145.648	99.3533
ENSMUSG00000026305	Lrrfip1	leucine rich repeat (in FLII) interacting protein 1	0.631737	0.00027949	421.419	385.902	263.622	242.607
ENSMUSG00000031618	Nr3c2	nuclear receptor subfamily 3, group C, member 2	0.631179	0.122713	30.2283	19.0326	8.73885	10.3974
ENSMUSG00000027660	Skil	SKI-like	0.630332	0.0129647	152.92	162.105	96.1274	94.7322
ENSMUSG00000046201	Scaf8	SR-related CTD-associated factor 8	0.630276	0.00170681	286.28	356.369	214.102	187.154
ENSMUSG00000046056	Sbsn	suprabasin	0.630155	0.0800557	80.0162	52.5037	30.586	40.4345
ENSMUSG00000025609	Mkln1	muskelin 1, intracellular mediator containing kelch motifs	0.629517	0.000555457	339.624	362.932	225.754	214.88
ENSMUSG00000038102	Trappc11	trafficking protein particle complex 11	0.629434	0.00455064	223.156	251.361	129.626	161.738
ENSMUSG00000033364	Usp37	ubiquitin specific peptidase 37	0.628809	0.000131576	472.096	496.816	332.076	280.731
ENSMUSG00000027566	Psma7	proteasome (prosome, macropain) subunit, alpha type 7	0.627987	2.28611e-07	1288.26	1151.8	744.259	808.69
ENSMUSG00000035437	Rabgap1	RAB GTPase activating protein 1	0.62747	0.000387114	376.965	380.652	250.514	226.433
ENSMUSG00000022744	Cldnd1	claudin domain containing 1	0.627346	0.00144769	313.841	280.238	184.972	184.843
ENSMUSG00000027610	Gss	glutathione synthetase	0.627251	0.00516109	209.82	212.64	131.083	129.39
ENSMUSG00000033933	Vhl	von Hippel-Lindau tumor suppressor	0.627102	0.00184396	324.51	310.428	167.495	225.278
ENSMUSG00000040857	Erf	Ets2 repressor factor	0.627061	0.000422768	398.303	360.963	234.493	241.452
ENSMUSG00000025940	Tmem70	transmembrane protein 70	0.625899	0.00595318	214.266	223.141	117.975	150.185
ENSMUSG00000024563	Smad2	SMAD family member 2	0.625667	0.00349386	228.491	249.393	150.017	146.719
ENSMUSG00000032309	Fbxo22	F-box protein 22	0.625406	0.00464533	227.602	215.921	142.735	131.701
ENSMUSG00000003123	Lipe	lipase, hormone sensitive	0.624994	0.12845	28.4502	23.6267	8.73885	12.708
ENSMUSG00000078941	Ak6	TATA-box binding protein associated factor 9	0.624918	0.0489546	81.7943	98.4444	53.8896	50.8319
ENSMUSG00000029028	Lrrc47	leucine rich repeat containing 47	0.624917	0.00921057	196.484	196.889	101.953	137.477
ENSMUSG00000038462	Uqcrfs1	ubiquinol-cytochrome c reductase, Rieske iron-sulfur polypeptide 1	0.6249	0.00142354	316.509	284.176	186.429	188.309
ENSMUSG00000056737	Capg	capping protein (actin filament), gelsolin-like	0.624501	0.00777453	234.714	187.701	136.909	122.459
ENSMUSG00000030256	Bhlhe41	basic helix-loop-helix family, member e41	0.623965	0.128166	20.4486	38.7215	13.1083	12.708
ENSMUSG00000020755	Sap30bp	SAP30 binding protein	0.623707	0.00509515	214.266	217.89	138.365	129.39
ENSMUSG00000032586	Traip	TRAF-interacting protein	0.623207	0.0631857	88.0178	77.4429	34.9554	57.7636
ENSMUSG00000024527	Afg3l2	AFG3-like AAA ATPase 2	0.622787	0.0270777	131.582	116.164	71.3673	76.2479
ENSMUSG00000009575	Cbx5	chromobox 5	0.622308	2.00791e-08	1455.41	1531.8	1002.06	918.441
ENSMUSG00000025781	Atp5c1	ATP synthase, H+ transporting, mitochondrial F1 complex, gamma polypeptide 1	0.622169	4.13674e-05	571.671	538.163	361.206	344.271
ENSMUSG00000047557	Lxn	latexin	0.621568	0.00146646	309.396	397.059	218.471	225.278
ENSMUSG00000059810	Rgs3	regulator of G-protein signaling 3	0.621541	0.107918	40.8972	48.5659	21.8471	24.2607
ENSMUSG00000046798	Cldn12	claudin 12	0.62143	0.000240642	408.083	450.219	270.904	272.644
ENSMUSG00000004535	Tax1bp1	Tax1 (human T cell leukemia virus type I) binding protein 1	0.621283	3.37986e-05	562.781	605.761	359.749	383.55
ENSMUSG00000029176	Anapc4	anaphase promoting complex subunit 4	0.620684	0.000425509	382.3	373.432	231.58	244.918
ENSMUSG00000026740	Dnajc1	DnaJ heat shock protein family (Hsp40) member C1	0.620428	0.00696904	212.487	203.452	141.278	116.682
ENSMUSG00000068335	Dok1	docking protein 1	0.620338	9.38739e-05	601.9	539.475	394.705	331.563
ENSMUSG00000035441	Myo1d	myosin ID	0.619139	0.0073998	198.262	195.576	120.887	122.459
ENSMUSG00000031373	Car5b	carbonic anhydrase 5b, mitochondrial	0.618397	0.0705351	66.6802	77.4429	45.1507	36.9687
ENSMUSG00000031979	Cog2	component of oligomeric golgi complex 2	0.618234	0.0164651	183.148	145.041	97.5838	101.664
ENSMUSG00000033760	Rbm4b	RNA binding motif protein 4B	0.618018	0.0902693	56.9004	57.7541	36.4119	26.5712
ENSMUSG00000048490	Nrip1	nuclear receptor interacting protein 1	0.618008	0.0139134	154.698	178.513	99.0403	105.13
ENSMUSG00000023150	Ivns1abp	influenza virus NS1A binding protein	0.617953	3.47916e-06	770.823	765.241	480.637	502.543
ENSMUSG00000005698	Ctcf	CCCTC-binding factor	0.617327	0.000455448	384.967	371.464	234.493	243.762
ENSMUSG00000010911	Apip	APAF1 interacting protein	0.617254	0.100764	55.1223	49.8785	21.8471	33.5029
ENSMUSG00000044786	Zfp36	zinc finger protein 36	0.616682	0.0122896	173.368	166.043	101.953	106.285
ENSMUSG00000073542	Cep76	centrosomal protein 76	0.615894	0.0412086	96.9085	110.258	65.5414	57.7636
ENSMUSG00000039737	Prkrip1	Prkr interacting protein 1 (IL11 inducible)	0.615473	0.0759974	94.2413	61.6918	50.9766	36.9687
ENSMUSG00000074513	Arfip1	ADP-ribosylation factor interacting protein 1	0.615189	0.132576	24.0049	40.0341	14.5648	15.0185
ENSMUSG00000019802	Sec63	SEC63-like (S. cerevisiae)	0.614738	0.000659168	368.964	373.432	253.427	218.346
ENSMUSG00000020737	Jpt1	Jupiter microtubule associated homolog 1	0.614345	0.000168532	482.764	450.219	286.926	306.147
ENSMUSG00000035164	Zc3h12c	zinc finger CCCH type containing 12C	0.614281	0.0211776	153.809	166.043	117.975	78.5584
ENSMUSG00000017999	Ddx27	DEAD (Asp-Glu-Ala-Asp) box polypeptide 27	0.613945	0.000103511	590.342	509.286	356.836	344.271
ENSMUSG00000079184	Mphosph8	M-phase phosphoprotein 8	0.613639	0.0238947	145.807	127.978	80.1061	85.4901
ENSMUSG00000000561	Wdr77	WD repeat domain 77	0.613148	0.000774607	352.96	411.498	231.58	253.004
ENSMUSG00000031534	Smim19	small integral membrane protein 19	0.612821	0.126606	182.259	130.603	49.5202	100.509
ENSMUSG00000038909	Kat7	K(lysine) acetyltransferase 7	0.612818	0.00142354	321.843	318.96	184.972	218.346
ENSMUSG00000027304	Rtf1	RTF1, Paf1/RNA polymerase II complex component	0.612673	0.0092477	199.151	196.889	109.236	135.167
ENSMUSG00000032096	Arcn1	archain 1	0.612448	0.000742934	351.182	370.807	217.015	240.296
ENSMUSG00000024054	Smchd1	SMC hinge domain containing 1	0.612192	3.86175e-05	595.676	572.29	387.422	361.6
ENSMUSG00000050697	Prkaa1	protein kinase, AMP-activated, alpha 1 catalytic subunit	0.611966	0.00148739	332.512	421.998	256.34	222.967
ENSMUSG00000042599	Kdm7a	lysine (K)-specific demethylase 7A	0.61163	0.00982159	180.481	208.046	115.062	125.925
ENSMUSG00000031622	Sin3b	transcriptional regulator, SIN3B (yeast)	0.611433	0.000543191	395.636	368.838	250.514	235.675
ENSMUSG00000034430	Zxdc	ZXD family zinc finger C	0.61134	0.00117544	318.287	328.148	212.645	197.551
ENSMUSG00000073176	Zfp449	zinc finger protein 449	0.611168	0.128691	35.5628	35.44	17.4777	17.3291
ENSMUSG00000060301	2610008E11Rik	RIKEN cDNA 2610008E11 gene	0.611113	0.076628	68.4583	69.5674	37.8684	40.4345
ENSMUSG00000025651	Uqcrc1	ubiquinol-cytochrome c reductase core protein 1	0.610755	0.00131339	327.177	332.086	227.21	191.775
ENSMUSG00000029191	Rfc1	replication factor C (activator 1) 1	0.610336	0.00218913	296.949	364.901	192.255	225.278
ENSMUSG00000038848	Ythdf1	YTH N6-methyladenosine RNA binding protein 1	0.610241	0.00074551	347.626	380.652	237.405	226.433
ENSMUSG00000021149	Gtpbp4	GTP binding protein 4	0.610153	0.000702831	384.078	351.118	235.949	231.054
ENSMUSG00000026843	Fubp3	far upstream element (FUSE) binding protein 3	0.610025	0.00170681	320.954	299.927	182.059	209.104
ENSMUSG00000042770	Hebp1	heme binding protein 1	0.609868	0.13888	27.5611	25.5955	11.6518	11.5527
ENSMUSG00000094338	Hist1h2bl	histone cluster 1, H2bl	0.609213	0.106248	41.7862	80.7244	29.1295	36.9687
ENSMUSG00000024997	Prdx3	peroxiredoxin 3	0.608973	0.00166446	297.838	314.366	203.907	184.843
ENSMUSG00000035158	Mitf	melanogenesis associated transcription factor	0.608838	0.00476765	232.936	286.801	171.864	155.962
ENSMUSG00000025950	Idh1	isocitrate dehydrogenase 1 (NADP+), soluble	0.608697	0.00941712	187.594	198.201	125.257	115.527
ENSMUSG00000032423	Syncrip	synaptotagmin binding, cytoplasmic RNA interacting protein	0.608598	0.0019592	312.952	369.495	240.318	194.086
ENSMUSG00000003660	Snrnp200	small nuclear ribonucleoprotein 200 (U5)	0.607851	0.00104821	334.29	349.806	205.363	228.744
ENSMUSG00000026104	Stat1	signal transducer and activator of transcription 1	0.607387	0.0581183	86.2397	85.3185	50.9766	49.6767
ENSMUSG00000028884	Rpa2	replication protein A2	0.606372	0.0100962	203.597	200.17	109.236	140.943
ENSMUSG00000020022	Ndufa12	NADH:ubiquinone oxidoreductase subunit A12	0.606338	0.0363736	138.695	106.32	75.7367	71.6268
ENSMUSG00000030717	Nupr1	nuclear protein transcription regulator 1	0.606334	0.00152606	369.853	311.741	208.276	222.967
ENSMUSG00000077450	Rab11b	RAB11B, member RAS oncogene family	0.606087	0.127028	44.4534	34.7837	20.3907	19.6396
ENSMUSG00000022749	Tbc1d23	TBC1 domain family, member 23	0.606063	0.0233085	142.251	138.478	90.3015	82.0243
ENSMUSG00000028138	Adh5	alcohol dehydrogenase 5 (class III), chi polypeptide	0.605976	0.00331356	270.277	261.862	155.843	179.067
ENSMUSG00000024006	Stk38	serine/threonine kinase 38	0.605935	0.0273486	128.026	137.166	87.3885	75.0926
ENSMUSG00000049521	Cdc42ep1	CDC42 effector protein (Rho GTPase binding) 1	0.605836	0.0601752	85.3506	106.32	69.9108	43.9003
ENSMUSG00000029003	Mad2l2	MAD2 mitotic arrest deficient-like 2	0.605827	0.143117	28.4502	24.9393	5.8259	16.1738
ENSMUSG00000027774	Gfm1	G elongation factor, mitochondrial 1	0.605697	0.0131693	170.701	225.11	117.975	128.235
ENSMUSG00000027108	Ola1	Obg-like ATPase 1	0.605236	9.13139e-05	527.218	517.161	345.185	326.942
ENSMUSG00000048387	Osr1	odd-skipped related transcription factor 1	0.604552	0.00528784	247.161	267.113	139.822	182.533
ENSMUSG00000021715	Cwc27	CWC27 spliceosome-associated protein	0.604491	0.0894655	68.4583	57.7541	34.9554	35.8134
ENSMUSG00000029703	Lrwd1	leucine-rich repeats and WD repeat domain containing 1	0.602449	0.0497935	105.799	95.8192	52.4331	67.0057
ENSMUSG00000016487	Ppfibp1	PTPRF interacting protein, binding protein 1 (liprin beta 1)	0.602272	2.48813e-05	646.353	654.983	403.444	436.693
ENSMUSG00000008348	Ubc	ubiquitin C	0.601887	0.0129846	205.375	170.637	120.887	113.217
ENSMUSG00000029599	Ddx54	DEAD (Asp-Glu-Ala-Asp) box polypeptide 54	0.601851	0.0110823	203.597	187.044	133.996	110.906
ENSMUSG00000031242	2610002M06Rik	RIKEN cDNA 2610002M06 gene	0.601634	0.0904394	57.7895	69.5674	36.4119	35.8134
ENSMUSG00000036323	Srp72	signal recognition particle 72	0.601473	0.000165067	472.985	511.911	314.599	320.01
ENSMUSG00000027797	Dclk1	doublecortin-like kinase 1	0.601345	5.95749e-07	1712.35	1885.54	1286.07	1059.38
ENSMUSG00000031134	Rbmx	RNA binding motif protein, X chromosome	0.600351	0.0106914	210.709	187.044	133.996	115.527
ENSMUSG00000026761	Orc4	origin recognition complex, subunit 4	0.600029	0.000883316	360.073	370.807	247.601	221.812
ENSMUSG00000038705	Gmeb2	glucocorticoid modulatory element binding protein 2	0.599767	0.0103351	193.817	202.795	135.452	114.372
ENSMUSG00000025355	Mmp19	matrix metallopeptidase 19	0.599711	0.14221	32.0065	31.5022	18.9342	11.5527
ENSMUSG00000028893	Sesn2	sestrin 2	0.599679	0.00875015	228.491	208.046	152.93	122.459
ENSMUSG00000056158	Car10	carbonic anhydrase 10	0.599286	1	11.5579	6.56296	0	0
ENSMUSG00000021226	Acot2	acyl-CoA thioesterase 2	0.598577	0.137747	39.119	34.7837	14.5648	21.9502
ENSMUSG00000020889	Nr1d1	nuclear receptor subfamily 1, group D, member 1	0.598569	0.0390407	106.688	149.636	81.5626	75.0926
ENSMUSG00000027803	Wwtr1	WW domain containing transcription regulator 1	0.598051	0.000841855	357.406	367.526	234.493	231.054
ENSMUSG00000026123	Plekhb2	pleckstrin homology domain containing, family B (evectins) member 2	0.597432	0.0322752	128.915	131.916	90.3015	70.4715
ENSMUSG00000070348	Ccnd1	cyclin D1	0.597286	3.97818e-08	1451.85	1483.23	986.034	934.614
ENSMUSG00000059203	Il1rapl2	interleukin 1 receptor accessory protein-like 2	0.596788	0.126173	19.5595	11.8133	2.91295	5.77636
ENSMUSG00000003464	Pex19	peroxisomal biogenesis factor 19	0.596135	0.0105589	200.04	212.64	145.648	115.527
ENSMUSG00000029684	Wasl	Wiskott-Aldrich syndrome-like (human)	0.595748	0.00222008	291.615	311.741	199.537	187.154
ENSMUSG00000005034	Prkacb	protein kinase, cAMP dependent, catalytic, beta	0.59516	0.00117167	391.19	408.872	291.295	225.278
ENSMUSG00000020280	Pus10	pseudouridylate synthase 10	0.594709	0.00720435	230.269	213.953	141.278	139.788
ENSMUSG00000087141	Plcxd2	phosphatidylinositol-specific phospholipase C, X domain containing 2	0.594585	0.0780097	69.3474	82.6933	45.1507	43.9003
ENSMUSG00000018068	Ints2	integrator complex subunit 2	0.594503	0.000366952	444.534	424.624	275.274	285.352
ENSMUSG00000032115	Hyou1	hypoxia up-regulated 1	0.594384	6.73989e-05	581.451	561.789	368.488	373.153
ENSMUSG00000036966	Spryd3	SPRY domain containing 3	0.594168	0.0350813	138.695	129.29	66.9979	95.8875
ENSMUSG00000023110	Prmt5	protein arginine N-methyltransferase 5	0.59389	0.00640978	226.713	280.238	155.843	166.359
ENSMUSG00000032724	Abtb2	ankyrin repeat and BTB (POZ) domain containing 2	0.5937	0.0201012	157.365	154.886	97.5838	97.0428
ENSMUSG00000022314	Rad21	RAD21 cohesin complex component	0.593512	3.44329e-05	787.715	744.24	546.178	452.866
ENSMUSG00000027593	Raly	hnRNP-associated with lethal yellow	0.593427	0.151052	33.7846	22.9704	11.6518	13.8633
ENSMUSG00000026342	Slc35f5	solute carrier family 35, member F5	0.593274	0.0283044	138.695	137.166	78.6497	91.2664
ENSMUSG00000019998	Stx7	syntaxin 7	0.592729	0.024403	144.918	146.354	94.6709	86.6453
ENSMUSG00000051147	Nat2	N-acetyltransferase 2 (arylamine N-acetyltransferase)	0.591778	0.135233	39.119	42.0029	20.3907	21.9502
ENSMUSG00000039115	Itga9	integrin alpha 9	0.591448	0.125199	73.7927	40.0341	23.3036	36.9687
ENSMUSG00000051223	Bzw1	basic leucine zipper and W2 domains 1	0.59121	2.79111e-05	651.687	658.921	429.66	425.14
ENSMUSG00000053091	Lins1	lines homolog 1	0.591066	0.0572697	97.7976	106.32	74.2802	49.6767
ENSMUSG00000010097	Nxf1	nuclear RNA export factor 1	0.590765	0.00159729	379.632	343.243	254.883	211.415
ENSMUSG00000028431	Elp1	elongator complex protein 1	0.590646	0.00133455	364.518	372.776	262.166	214.88
ENSMUSG00000006932	Ctnnb1	catenin (cadherin associated protein), beta 1	0.590641	2.32392e-08	1630.55	1567.89	1050.12	1051.3
ENSMUSG00000032410	Xrn1	5'-3' exoribonuclease 1	0.590331	0.0135071	178.703	189.013	116.518	115.527
ENSMUSG00000026788	Zbtb43	zinc finger and BTB domain containing 43	0.590113	0.029343	132.471	146.354	80.1061	92.4217
ENSMUSG00000042032	Mat2b	methionine adenosyltransferase II, beta	0.58959	0.013993	176.925	191.638	112.149	120.148
ENSMUSG00000003131	Pafah1b2	platelet-activating factor acetylhydrolase, isoform 1b, subunit 2	0.589468	3.49471e-05	776.157	817.089	467.529	569.549
ENSMUSG00000051124	Gimap9	GTPase, IMAP family member 9	0.589107	0.125899	62.2348	40.0341	24.7601	30.0371
ENSMUSG00000028873	Cdca8	cell division cycle associated 8	0.589069	0.0182223	201.819	162.761	123.8	105.13
ENSMUSG00000072582	Ptrh2	peptidyl-tRNA hydrolase 2	0.589044	0.0337342	133.36	135.197	71.3673	93.577
ENSMUSG00000004044	Cavin1	caveolae associated 1	0.588916	9.79502e-05	742.373	618.887	434.03	450.556
ENSMUSG00000021965	Ska3	spindle and kinetochore associated complex subunit 3	0.588628	0.0302172	130.693	142.416	81.5626	87.8006
ENSMUSG00000010392	Gosr1	golgi SNAP receptor complex member 1	0.58822	0.00511579	253.385	250.705	152.93	168.67
ENSMUSG00000007812	Zfp655	zinc finger protein 655	0.588029	0.00390865	288.058	376.058	225.754	202.172
ENSMUSG00000098188	Sowahc	sosondowah ankyrin repeat domain family member C	0.587301	0.0721427	84.4615	80.7244	50.9766	47.3661
ENSMUSG00000038888	Ctu1	cytosolic thiouridylase subunit 1	0.587127	0.107862	53.3441	64.317	32.0425	34.6581
ENSMUSG00000063077	Kif1b	kinesin family member 1B	0.586782	0.000217371	480.097	507.317	324.794	318.855
ENSMUSG00000001089	Luzp1	leucine zipper protein 1	0.585866	0.00027604	472.096	471.877	298.577	315.389
ENSMUSG00000032042	Srpr	signal recognition particle receptor ('docking protein')	0.585534	0.0288585	150.253	133.884	90.3015	86.6453
ENSMUSG00000004665	Cnn2	calponin 2	0.585402	0.000218021	559.224	507.973	367.032	329.252
ENSMUSG00000031327	Chic1	cysteine-rich hydrophobic domain 1	0.585137	0.116241	60.4567	53.16	24.7601	38.124
ENSMUSG00000037730	Mynn	myoneurin	0.584618	0.022414	165.367	154.886	109.236	92.4217
ENSMUSG00000044149	Nkrf	NF-kappaB repressing factor	0.584581	0.0495296	113.801	102.382	69.9108	62.3846
ENSMUSG00000023940	Sgo1	shugoshin 1	0.584495	0.010148	202.708	248.08	138.365	149.03
ENSMUSG00000054808	Actn4	actinin alpha 4	0.584163	0.000476588	470.317	464.658	332.076	278.42
ENSMUSG00000031669	Gins3	GINS complex subunit 3 (Psf3 homolog)	0.583975	0.0306239	140.473	145.041	100.497	78.5584
ENSMUSG00000049504	Proser1	proline and serine rich 1	0.58395	0.148948	36.4518	38.0652	14.5648	23.1054
ENSMUSG00000029655	N4bp2l2	NEDD4 binding protein 2-like 2	0.583427	0.00159729	335.179	388.527	238.862	231.054
ENSMUSG00000030641	Ddias	DNA damage-induced apoptosis suppressor	0.583389	0.0140529	189.372	190.326	129.626	112.061
ENSMUSG00000026181	Ppm1f	protein phosphatase 1F (PP2C domain containing)	0.583374	0.00104821	393.858	367.526	257.796	236.831
ENSMUSG00000021972	Hmbox1	homeobox containing 1	0.583324	0.0219763	153.809	171.95	96.1274	108.595
ENSMUSG00000027255	Arfgap2	ADP-ribosylation factor GTPase activating protein 2	0.582697	0.0293783	175.147	135.853	90.3015	102.819
ENSMUSG00000013736	Trnt1	tRNA nucleotidyl transferase, CCA-adding, 1	0.581785	0.000913297	376.965	418.061	257.796	259.936
ENSMUSG00000005204	Senp3	SUMO/sentrin specific peptidase 3	0.581552	0.00489214	254.274	273.019	176.234	164.049
ENSMUSG00000027751	Supt20	suppressor of Ty 20	0.581507	0.01555	180.481	215.265	138.365	114.372
ENSMUSG00000027035	Cers6	ceramide synthase 6	0.581494	4.41631e-05	769.045	843.34	578.221	484.059
ENSMUSG00000021061	Sptb	spectrin beta, erythrocytic	0.581111	0.154278	31.1174	39.3778	14.5648	20.7949
ENSMUSG00000025912	Mybl1	myeloblastosis oncogene-like 1	0.58105	0.0511612	106.688	129.29	59.7155	84.3348
ENSMUSG00000028609	Magoh	mago homolog, exon junction complex core component	0.580196	0.0285439	167.145	164.73	126.713	83.1795
ENSMUSG00000029635	Cdk8	cyclin-dependent kinase 8	0.579684	0.156299	591.231	1377.57	458.79	477.127
ENSMUSG00000031711	Zfp330	zinc finger protein 330	0.579488	0.046357	111.134	117.477	66.9979	73.9374
ENSMUSG00000031532	Saraf	store-operated calcium entry-associated regulatory factor	0.579476	0.0156761	208.931	186.388	141.278	110.906
ENSMUSG00000042064	Myo3b	myosin IIIB	0.579428	1	18.6704	11.8133	7.28238	1.15527
ENSMUSG00000080717	B230307C23Rik	RIKEN cDNA B230307C23 gene	0.579233	0.131192	45.3425	53.8163	23.3036	31.1923
ENSMUSG00000046909	Tefm	transcription elongation factor, mitochondrial	0.578855	0.09784	72.0146	66.2859	46.6072	34.6581
ENSMUSG00000027012	Dync1i2	dynein cytoplasmic 1 intermediate chain 2	0.578446	0.0110769	224.045	219.203	160.212	124.769
ENSMUSG00000012640	Zfp715	zinc finger protein 715	0.578251	0.0278013	140.473	159.48	91.7579	97.0428
ENSMUSG00000024477	Pggt1b	protein geranylgeranyltransferase type I, beta subunit	0.577694	0.0663494	88.0178	106.32	66.9979	51.9872
ENSMUSG00000003435	Supt5	suppressor of Ty 5	0.577398	0.00125381	363.629	413.467	260.709	247.228
ENSMUSG00000027671	Actl6a	actin-like 6A	0.576963	0.0056775	250.717	256.612	166.038	161.738
ENSMUSG00000029777	Gars	glycyl-tRNA synthetase	0.576745	8.65636e-07	1312.27	1236.46	885.537	804.069
ENSMUSG00000030298	Sec13	SEC13 homolog, nuclear pore and COPII coat complex component	0.576707	0.00478073	298.727	261.206	184.972	176.757
ENSMUSG00000074194	Zfp791	zinc finger protein 791	0.576359	0.154475	15.1142	24.9393	11.6518	3.46581
ENSMUSG00000045983	Eif4g1	eukaryotic translation initiation factor 4, gamma 1	0.575883	5.1337e-08	1843.04	1835	1286.07	1159.89
ENSMUSG00000037526	Atg14	autophagy related 14	0.575418	0.125509	54.2332	51.8474	33.4989	26.5712
ENSMUSG00000042751	Nmnat2	nicotinamide nucleotide adenylyltransferase 2	0.575366	0.129545	54.2332	48.5659	33.4989	24.2607
ENSMUSG00000062908	Acadm	acyl-Coenzyme A dehydrogenase, medium chain	0.575129	0.0364891	145.807	128.634	77.1932	93.577
ENSMUSG00000036932	Aifm1	apoptosis-inducing factor, mitochondrion-associated 1	0.575032	0.0571027	114.69	98.4444	59.7155	70.4715
ENSMUSG00000032643	Fhl3	four and a half LIM domains 3	0.574878	0.0107663	205.375	221.172	135.452	138.633
ENSMUSG00000029446	Psph	phosphoserine phosphatase	0.574723	0.00250041	360.073	312.397	218.471	218.346
ENSMUSG00000020198	Ap3d1	adaptor-related protein complex 3, delta 1 subunit	0.574691	0.000194947	555.668	532.256	340.815	373.153
ENSMUSG00000018800	Abca5	ATP-binding cassette, sub-family A (ABC1), member 5	0.574651	0.03498	131.582	137.822	87.3885	82.0243
ENSMUSG00000022895	Ets2	E26 avian leukemia oncogene 2, 3' domain	0.574346	0.0436577	116.468	126.665	72.8238	78.5584
ENSMUSG00000001768	Rin2	Ras and Rab interactor 2	0.572931	0.0141849	190.261	199.514	125.257	124.769
ENSMUSG00000020777	Acox1	acyl-Coenzyme A oxidase 1, palmitoyl	0.572874	0.0283724	144.029	160.136	91.7579	100.509
ENSMUSG00000066037	Hnrnpr	heterogeneous nuclear ribonucleoprotein R	0.572853	0.0220098	170.701	178.513	125.257	98.1981
ENSMUSG00000017677	Wsb1	WD repeat and SOCS box-containing 1	0.572492	0.000600844	446.313	444.312	308.773	277.265
ENSMUSG00000021273	Fdft1	farnesyl diphosphate farnesyl transferase 1	0.572171	0.00693319	264.943	281.551	200.994	154.806
ENSMUSG00000034152	Exoc3	exocyst complex component 3	0.572139	0.0320751	142.251	145.041	97.5838	84.3348
ENSMUSG00000039219	Arid4b	AT rich interactive domain 4B (RBP1-like)	0.571916	0.034008	144.029	140.447	80.1061	98.1981
ENSMUSG00000029432	Nipsnap2	nipsnap homolog 2	0.571758	0.0265264	149.364	174.575	110.692	95.8875
ENSMUSG00000063810	Alms1	ALMS1, centrosome and basal body associated	0.571514	0.0303135	155.587	180.481	126.713	87.8006
ENSMUSG00000023067	Cdkn1a	cyclin-dependent kinase inhibitor 1A (P21)	0.571196	0.125782	64.902	49.8785	27.673	36.9687
ENSMUSG00000058355	Abce1	ATP-binding cassette, sub-family E (OABP), member 1	0.571191	1.17926e-06	1490.08	1680.12	993.316	1113.68
ENSMUSG00000074030	Exoc8	exocyst complex component 8	0.571118	0.0239812	167.145	158.167	107.779	99.3533
ENSMUSG00000036513	Commd2	COMM domain containing 2	0.570887	0.0351183	144.029	143.073	103.41	78.5584
ENSMUSG00000022094	Slc39a14	solute carrier family 39 (zinc transporter), member 14	0.57082	0.00336659	319.176	408.216	246.144	229.899
ENSMUSG00000027706	Sec62	SEC62 homolog (S. cerevisiae)	0.570168	0.00459561	291.615	277.613	196.624	174.446
ENSMUSG00000030516	Tjp1	tight junction protein 1	0.569925	0.0034969	298.727	360.307	218.471	212.57
ENSMUSG00000029094	Afap1	actin filament associated protein 1	0.569915	0.0284868	168.034	175.887	131.083	88.9559
ENSMUSG00000050965	Prkca	protein kinase C, alpha	0.569869	0.000408795	467.65	503.379	311.686	328.097
ENSMUSG00000015804	Med28	mediator complex subunit 28	0.569732	0.00945003	228.491	222.484	147.104	144.409
ENSMUSG00000079278	Tmem233	transmembrane protein 233	0.568584	0.144601	17.7814	13.1259	7.28238	2.31054
ENSMUSG00000030122	Ptms	parathymosin	0.568202	5.27556e-07	1738.13	1537.7	1063.23	1118.3
ENSMUSG00000020592	Sdc1	syndecan 1	0.568168	0.000240301	624.126	551.945	407.813	369.687
ENSMUSG00000066979	Bub3	BUB3 mitotic checkpoint protein	0.567834	0.00118715	498.768	419.373	279.643	321.165
ENSMUSG00000019261	Map1s	microtubule-associated protein 1S	0.567768	0.0111155	228.491	210.015	138.365	144.409
ENSMUSG00000043668	Tox3	TOX high mobility group box family member 3	0.566958	1	11.5579	10.5007	2.91295	1.15527
ENSMUSG00000040302	Rbm48	RNA binding motif protein 48	0.566895	0.123694	56.9004	57.0978	33.4989	32.3476
ENSMUSG00000026411	Tmem9	transmembrane protein 9	0.566816	0.0566919	153.809	110.258	97.5838	67.0057
ENSMUSG00000025981	Coq10b	coenzyme Q10B	0.56678	0.0724049	103.132	90.5689	68.4543	50.8319
ENSMUSG00000020211	Sf3a2	splicing factor 3a, subunit 2	0.566697	0.0467638	118.246	122.727	78.6497	72.7821
ENSMUSG00000052253	Zfp622	zinc finger protein 622	0.566637	0.0458824	202.708	124.696	106.323	98.1981
ENSMUSG00000029681	Bcl7b	B cell CLL/lymphoma 7B	0.566478	0.0454991	145.807	117.477	90.3015	75.0926
ENSMUSG00000030145	Zfp248	zinc finger protein 248	0.566196	0.0926209	89.796	69.5674	48.0637	47.3661
ENSMUSG00000025217	Btrc	beta-transducin repeat containing protein	0.566074	0.075634	99.5757	95.1629	72.8238	47.3661
ENSMUSG00000030982	Vps35l	VPS35 endosomal protein sorting factor like	0.565577	0.00684796	253.385	259.237	158.756	174.446
ENSMUSG00000054693	Adam10	a disintegrin and metallopeptidase domain 10	0.565459	0.0041817	288.947	297.958	200.994	183.688
ENSMUSG00000024493	Lars	leucyl-tRNA synthetase	0.565346	0.000884617	470.317	464.001	275.274	338.494
ENSMUSG00000028633	Ctps	cytidine 5'-triphosphate synthase	0.565068	4.2448e-05	693.474	706.175	461.703	469.04
ENSMUSG00000022772	Senp5	SUMO/sentrin specific peptidase 5	0.564867	0.00147721	403.637	499.441	310.229	286.507
ENSMUSG00000006191	Cdkal1	CDK5 regulatory subunit associated protein 1-like 1	0.5647	0.0183628	213.377	181.794	116.518	136.322
ENSMUSG00000024382	Ercc3	excision repair cross-complementing rodent repair deficiency, complementation group 3	0.564644	0.0697922	96.9085	101.726	52.4331	69.3163
ENSMUSG00000039183	Nubp2	nucleotide binding protein 2	0.564591	0.0567106	108.466	114.196	77.1932	62.3846
ENSMUSG00000020402	Vdac1	voltage-dependent anion channel 1	0.564531	0.000428847	500.546	478.44	336.446	311.923
ENSMUSG00000048756	Foxo3	forkhead box O3	0.564529	0.0175548	181.37	206.733	119.431	130.546
ENSMUSG00000039419	Cntnap2	contactin associated protein-like 2	0.564513	0.171498	43.5644	27.5644	10.1953	24.2607
ENSMUSG00000023330	Dtwd1	DTW domain containing 1	0.564352	0.0485927	130.693	123.384	66.9979	91.2664
ENSMUSG00000068739	Sars	seryl-aminoacyl-tRNA synthetase	0.564121	5.44965e-05	721.924	682.548	480.637	454.022
ENSMUSG00000079215	Zfp664	zinc finger protein 664	0.564028	0.00609508	262.275	265.8	177.69	167.514
ENSMUSG00000031840	Rab3a	RAB3A, member RAS oncogene family	0.563913	0.169285	25.783	14.4385	8.73885	6.93163
ENSMUSG00000033454	Zbtb1	zinc finger and BTB domain containing 1	0.563505	0.0105589	221.378	225.11	145.648	144.409
ENSMUSG00000059263	Usp47	ubiquitin specific peptidase 47	0.563469	1.28872e-05	857.951	933.909	594.242	601.896
ENSMUSG00000038095	Sbno1	strawberry notch 1	0.563107	4.65117e-05	746.818	836.777	547.635	509.475
ENSMUSG00000022641	Bbx	bobby sox HMG box containing	0.563097	0.000639227	443.645	446.281	294.208	294.594
ENSMUSG00000021189	Atxn3	ataxin 3	0.563023	0.0219997	169.812	179.825	107.779	116.682
ENSMUSG00000027479	Mapre1	microtubule-associated protein, RP/EB family, member 1	0.563014	5.92637e-05	669.469	685.173	460.246	442.469
ENSMUSG00000026563	Tada1	transcriptional adaptor 1	0.562669	0.0119752	241.827	211.984	138.365	154.806
ENSMUSG00000029726	Mepce	methylphosphate capping enzyme	0.562283	0.0613195	135.138	109.601	93.2144	60.0741
ENSMUSG00000005103	Wdr1	WD repeat domain 1	0.561698	1.54417e-05	838.392	897.813	592.785	568.393
ENSMUSG00000033909	Usp36	ubiquitin specific peptidase 36	0.561694	0.00101169	403.637	421.342	278.187	268.023
ENSMUSG00000037443	Cep85	centrosomal protein 85	0.561545	0.0490468	139.584	112.883	78.6497	79.7137
ENSMUSG00000091474	2610021A01Rik		0.561441	0.031362	144.029	185.732	106.323	105.13
ENSMUSG00000027284	Cdan1	congenital dyserythropoietic anemia, type I (human)	0.561391	0.0417689	136.028	127.978	80.1061	86.6453
ENSMUSG00000024360	Etf1	eukaryotic translation termination factor 1	0.5612	6.36208e-07	1313.15	1390.69	886.993	925.372
ENSMUSG00000030751	Psma1	proteasome (prosome, macropain) subunit, alpha type 1	0.561003	0.00216716	345.848	379.995	228.667	249.539
ENSMUSG00000021665	Hexb	hexosaminidase B	0.560995	0.135208	103.132	364.901	61.172	82.0243
ENSMUSG00000019822	Smpd2	sphingomyelin phosphodiesterase 2, neutral	0.560885	0.162204	40.0081	38.0652	24.7601	17.3291
ENSMUSG00000030647	Ndufc2	NADH:ubiquinone oxidoreductase subunit C2	0.560782	0.00667076	298.727	294.021	166.038	219.502
ENSMUSG00000025962	Fastkd2	FAST kinase domains 2	0.560161	0.0267466	158.254	168.012	101.953	107.44
ENSMUSG00000015357	Clpx	caseinolytic mitochondrial matrix peptidase chaperone subunit	0.559546	0.00863302	253.385	245.455	151.473	173.291
ENSMUSG00000001441	Npepps	aminopeptidase puromycin sensitive	0.559353	0.00679843	271.166	254.643	171.864	172.135
ENSMUSG00000035783	Acta2	actin, alpha 2, smooth muscle, aorta	0.558974	0.159133	41.7862	40.6904	21.8471	23.1054
ENSMUSG00000020571	Pdia6	protein disulfide isomerase associated 6	0.557802	1.27119e-05	865.953	870.249	572.395	590.344
ENSMUSG00000054455	Vapb	vesicle-associated membrane protein, associated protein B and C	0.557639	0.000384381	589.453	555.226	346.641	412.432
ENSMUSG00000025162	Csnk1d	casein kinase 1, delta	0.557273	0.000153029	628.572	647.764	454.42	399.724
ENSMUSG00000003031	Cdkn1b	cyclin-dependent kinase inhibitor 1B	0.556243	0.00511579	287.169	347.181	208.276	210.259
ENSMUSG00000033577	Myo6	myosin VI	0.555472	0.163153	44.4534	41.3467	17.4777	28.8818
ENSMUSG00000000787	Ddx3x	DEAD/H (Asp-Glu-Ala-Asp/His) box polypeptide 3, X-linked	0.555337	0.000127591	756.598	924.065	576.764	549.909
ENSMUSG00000074170	Plekhf1	pleckstrin homology domain containing, family F (with FYVE domain) member 1	0.55499	0.0989667	91.5741	70.2237	49.5202	48.5214
ENSMUSG00000027439	Gzf1	GDNF-inducible zinc finger protein 1	0.554865	0.0235969	172.479	183.107	122.344	108.595
ENSMUSG00000023087	Noct	nocturnin	0.554565	0.00670611	280.057	361.619	208.276	214.88
ENSMUSG00000031485	Plpbp	pyridoxal phosphate binding protein	0.554296	0.0119286	251.606	228.391	141.278	170.98
ENSMUSG00000031201	Brcc3	BRCA1/BRCA2-containing complex, subunit 3	0.554279	0.0388628	133.36	157.511	91.7579	94.7322
ENSMUSG00000038671	Arfrp1	ADP-ribosylation factor related protein 1	0.554278	0.0341055	148.475	150.948	99.0403	93.577
ENSMUSG00000096879	Gm4858	predicted gene 4858	0.553744	1	10.6688	5.90666	0	0
ENSMUSG00000042515	Mum1l1	melanoma associated antigen (mutated) 1-like 1	0.55365	0.0136473	208.042	242.173	145.648	149.03
ENSMUSG00000035769	Xylb	xylulokinase homolog (H. influenzae)	0.553616	0.183996	33.7846	21.0015	13.1083	12.708
ENSMUSG00000020705	Ddx42	DEAD (Asp-Glu-Ala-Asp) box polypeptide 42	0.553607	0.00134677	396.525	426.592	284.013	264.557
ENSMUSG00000024404	Riok3	RIO kinase 3	0.553549	0.00189618	365.407	376.714	241.775	250.694
ENSMUSG00000071722	Spin4	spindlin family, member 4	0.553504	0.141382	61.3458	57.7541	46.6072	23.1054
ENSMUSG00000041040	Fam117b	family with sequence similarity 117, member B	0.553492	0.0218947	176.925	187.701	116.518	120.148
ENSMUSG00000027678	Ncoa3	nuclear receptor coactivator 3	0.553441	0.00297511	335.179	328.804	221.384	218.346
ENSMUSG00000015202	Cnksr3	Cnksr family member 3	0.55318	0.0910009	76.4599	112.227	53.8896	62.3846
ENSMUSG00000000600	Krit1	KRIT1, ankyrin repeat containing	0.553095	0.0306116	159.143	170.637	117.975	95.8875
ENSMUSG00000047881	Rell1	RELT-like 1	0.553094	0.14633	51.566	49.8785	30.586	27.7265
ENSMUSG00000063052	Lrrc40	leucine rich repeat containing 40	0.552904	0.023588	187.594	176.544	128.17	108.595
ENSMUSG00000002416	Ndufb2	NADH:ubiquinone oxidoreductase subunit B2	0.552861	0.150317	60.4567	42.6592	32.0425	26.5712
ENSMUSG00000038046	Mrm3	mitochondrial rRNA methyltransferase 3	0.552775	0.136912	56.9004	64.317	26.2166	43.9003
ENSMUSG00000002963	Pnkp	polynucleotide kinase 3'- phosphatase	0.552445	0.0660796	116.468	100.413	72.8238	63.5399
ENSMUSG00000020869	Lrrc59	leucine rich repeat containing 59	0.552316	7.77788e-06	1233.14	1157.05	745.715	859.522
ENSMUSG00000030861	Acadsb	acyl-Coenzyme A dehydrogenase, short/branched chain	0.552179	0.0348816	142.251	173.262	101.953	101.664
ENSMUSG00000030447	Cyfip1	cytoplasmic FMR1 interacting protein 1	0.551733	0.00028652	551.223	544.069	374.314	359.289
ENSMUSG00000038365	Fbxo25	F-box protein 25	0.551325	0.0951	77.349	95.8192	61.172	46.2108
ENSMUSG00000050627	Gpd1l	glycerol-3-phosphate dehydrogenase 1-like	0.551243	0.0207663	192.928	184.419	117.975	127.08
ENSMUSG00000000340	Dbt	dihydrolipoamide branched chain transacylase E2	0.551034	0.098269	83.5725	77.4429	53.8896	45.0556
ENSMUSG00000057409	Zfp53	zinc finger protein 53	0.550848	0.0340634	152.031	154.886	104.866	93.577
ENSMUSG00000028617	Lrrc42	leucine rich repeat containing 42	0.550564	0.157938	54.2332	41.3467	32.0425	21.9502
ENSMUSG00000032480	Dhx30	DEAH (Asp-Glu-Ala-His) box polypeptide 30	0.549935	0.0208126	199.151	183.763	119.431	129.39
ENSMUSG00000001891	Ugp2	UDP-glucose pyrophosphorylase 2	0.549921	0.0132503	221.378	233.641	138.365	159.427
ENSMUSG00000024370	Cdc23	CDC23 cell division cycle 23	0.549801	0.0202053	204.486	183.763	128.17	124.769
ENSMUSG00000063800	Prpf38a	PRP38 pre-mRNA processing factor 38 (yeast) domain containing A	0.549671	0.0316536	184.037	151.604	107.779	108.595
ENSMUSG00000032040	Dcps	decapping enzyme, scavenger	0.549287	0.140129	60.4567	53.16	37.8684	28.8818
ENSMUSG00000017221	Psmd3	proteasome (prosome, macropain) 26S subunit, non-ATPase, 3	0.548964	0.00523527	320.954	288.114	198.081	204.483
ENSMUSG00000022462	Slc38a2	solute carrier family 38, member 2	0.548909	3.81023e-08	2094.65	2222.87	1478.32	1449.87
ENSMUSG00000032763	Ilvbl	ilvB (bacterial acetolactate synthase)-like	0.548683	0.132704	71.1255	59.7229	29.1295	47.3661
ENSMUSG00000052572	Dlg2	discs large MAGUK scaffold protein 2	0.548474	0.186926	25.783	17.0637	10.1953	8.0869
ENSMUSG00000029557	Mrm2	mitochondrial rRNA methyltransferase 2	0.548109	0.187924	31.1174	26.2518	14.5648	13.8633
ENSMUSG00000037214	Thap1	THAP domain containing, apoptosis associated protein 1	0.548076	0.150666	52.4551	51.8474	36.4119	24.2607
ENSMUSG00000046691	Chtf8	CTF8, chromosome transmission fidelity factor 8	0.54799	0.00232686	384.967	357.025	240.318	253.004
ENSMUSG00000027030	Stk39	serine/threonine kinase 39	0.547784	0.0361626	152.031	181.138	93.2144	121.303
ENSMUSG00000017764	Zswim1	zinc finger SWIM-type containing 1	0.547352	0.0743576	96.0194	106.32	62.6284	64.6952
ENSMUSG00000025240	Sacm1l	SAC1 suppressor of actin mutations 1-like (yeast)	0.547055	0.00615231	276.5	304.521	195.168	190.62
ENSMUSG00000053465	Hs6st3	heparan sulfate 6-O-sulfotransferase 3	0.54703	1	16.8923	5.90666	2.91295	1.15527
ENSMUSG00000028833	Ncdn	neurochondrin	0.546861	0.0227631	178.703	217.89	125.257	134.011
ENSMUSG00000028397	Kdm4c	lysine (K)-specific demethylase 4C	0.54662	0.0434605	152.92	141.104	81.5626	106.285
ENSMUSG00000079009	Gm14139	predicted gene 14139	0.546105	0.176885	33.7846	42.0029	20.3907	20.7949
ENSMUSG00000027498	Cstf1	cleavage stimulation factor, 3' pre-RNA, subunit 1	0.545202	0.00570752	285.391	305.178	193.711	198.707
ENSMUSG00000050079	Rspry1	ring finger and SPRY domain containing 1	0.544221	0.0246458	195.595	198.858	148.56	110.906
ENSMUSG00000031631	Cfap97	cilia and flagella associated protein 97	0.544109	0.0423421	135.138	176.544	99.0403	102.819
ENSMUSG00000015971	Actr8	ARP8 actin-related protein 8	0.543947	0.108901	84.4615	70.88	45.1507	49.6767
ENSMUSG00000021711	Trappc13	trafficking protein particle complex 13	0.543869	0.0072646	267.61	287.458	186.429	182.533
ENSMUSG00000054428	Atpif1	ATPase inhibitory factor 1	0.543685	0.0364891	151.142	178.513	119.431	95.8875
ENSMUSG00000034111	Tmed8	transmembrane p24 trafficking protein 8	0.543562	0.0261571	177.814	183.107	109.236	125.925
ENSMUSG00000022205	Sub1	SUB1 homolog (S. cerevisiae)	0.543334	0.00274227	351.182	393.121	246.144	251.849
ENSMUSG00000001999	Blvra	biliverdin reductase A	0.543207	0.115379	69.3474	82.6933	39.3248	53.1425
ENSMUSG00000020167	Tcf3	transcription factor 3	0.542913	3.23951e-07	1987.96	1967.58	1261.31	1424.45
ENSMUSG00000029345	Tfip11	tuftelin interacting protein 11	0.542425	0.102627	96.0194	77.4429	62.6284	45.0556
ENSMUSG00000029761	Cald1	caldesmon 1	0.542361	2.52044e-06	1183.35	1221.37	808.344	824.864
ENSMUSG00000050471	Fam118b	family with sequence similarity 118, member B	0.541879	0.0809371	96.0194	98.4444	62.6284	60.0741
ENSMUSG00000047423	AI837181	expressed sequence AI837181	0.541647	0.0889821	89.796	91.2252	56.8025	56.6083
ENSMUSG00000035476	Tab3	TGF-beta activated kinase 1/MAP3K7 binding protein 3	0.541645	0.0454991	133.36	177.2	94.6709	106.285
ENSMUSG00000028729	Ebna1bp2	EBNA1 binding protein 2	0.541595	0.00149898	448.091	415.435	275.274	302.681
ENSMUSG00000024844	Banf1	barrier to autointegration factor 1	0.541238	0.0404322	174.257	142.416	110.692	94.7322
ENSMUSG00000046167	Gldn	gliomedin	0.541219	1	8.00162	9.18814	0	1.15527
ENSMUSG00000040018	Cox15	cytochrome c oxidase assembly protein 15	0.541101	0.0160118	226.713	213.296	136.909	152.496
ENSMUSG00000038550	Ciart	circadian associated repressor of transcription	0.54105	0.195677	22.2267	21.6578	11.6518	8.0869
ENSMUSG00000051705	Senp8	SUMO/sentrin specific peptidase 8	0.540926	0.19084	196.484	83.3496	52.4331	73.9374
ENSMUSG00000026014	Raph1	Ras association (RalGDS/AF-6) and pleckstrin homology domains 1	0.540916	0.0360965	158.254	158.824	94.6709	110.906
ENSMUSG00000032567	Aste1	asteroid homolog 1	0.540587	0.14302	64.902	59.0666	46.6072	27.7265
ENSMUSG00000028161	Ppp3ca	protein phosphatase 3, catalytic subunit, alpha isoform	0.540276	0.000250893	584.118	605.761	404.9	399.724
ENSMUSG00000020070	Rufy2	RUN and FYVE domain-containing 2	0.53982	0.0657436	107.577	128.634	69.9108	80.869
ENSMUSG00000024378	Stard4	StAR-related lipid transfer (START) domain containing 4	0.539664	0.00845038	261.386	294.677	182.059	188.309
ENSMUSG00000040562	Gstm2	glutathione S-transferase, mu 2	0.539542	0.173146	46.2316	39.3778	26.2166	21.9502
ENSMUSG00000001983	Taco1	translational activator of mitochondrially encoded cytochrome c oxidase I	0.539291	0.117275	72.9036	72.1926	45.1507	43.9003
ENSMUSG00000038533	Cbfa2t2	CBFA2/RUNX1 translocation partner 2	0.539128	0.0086354	274.722	267.769	190.798	170.98
ENSMUSG00000032044	Rpusd4	RNA pseudouridylate synthase domain containing 4	0.539003	0.126285	66.6802	69.5674	45.1507	38.124
ENSMUSG00000033885	Pxk	PX domain containing serine/threonine kinase	0.538868	0.0314125	174.257	162.761	109.236	110.906
ENSMUSG00000029146	Snx17	sorting nexin 17	0.53872	0.00350487	361.851	334.711	231.58	234.52
ENSMUSG00000050587	Lrrc4c	leucine rich repeat containing 4C	0.538596	1	15.1142	13.1259	4.36943	4.62108
ENSMUSG00000031935	Med17	mediator complex subunit 17	0.538422	0.0255749	177.814	199.514	131.083	117.838
ENSMUSG00000069565	Dazap1	DAZ associated protein 1	0.538316	0.00285532	379.632	377.37	273.817	235.675
ENSMUSG00000037415	Ranbp10	RAN binding protein 10	0.538285	0.102627	91.5741	82.6933	64.0849	45.0556
ENSMUSG00000006498	Ptbp1	polypyrimidine tract binding protein 1	0.538242	0.00026344	712.144	829.558	560.743	486.369
ENSMUSG00000021501	Caml	calcium modulating ligand	0.538029	0.0703025	115.579	108.289	78.6497	64.6952
ENSMUSG00000037104	Socs5	suppressor of cytokine signaling 5	0.537711	0.0105491	264.943	250.705	161.669	180.222
ENSMUSG00000018199	Trove2	TROVE domain family, member 2	0.537398	0.00861093	298.727	341.274	184.972	240.296
ENSMUSG00000040618	Pck2	phosphoenolpyruvate carboxykinase 2 (mitochondrial)	0.536887	0.0262714	212.487	196.233	155.843	114.372
ENSMUSG00000029388	Eif2b1	eukaryotic translation initiation factor 2B, subunit 1 (alpha)	0.536814	0.0215731	211.598	203.452	122.344	150.185
ENSMUSG00000020733	Slc9a3r1	solute carrier family 9 (sodium/hydrogen exchanger), member 3 regulator 1	0.536565	0.0750761	116.468	109.601	59.7155	83.1795
ENSMUSG00000002017	Fam98a	family with sequence similarity 98, member A	0.536527	0.0699613	104.91	120.102	71.3673	72.7821
ENSMUSG00000053552	Ebf4	early B cell factor 4	0.535782	1	7.11255	8.53185	0	0
ENSMUSG00000024500	Ppp2r2b	protein phosphatase 2, regulatory subunit B, beta	0.535777	0.201009	33.7846	17.0637	5.8259	16.1738
ENSMUSG00000064037	Gpn1	GPN-loop GTPase 1	0.535438	0.0202963	216.044	208.046	126.713	152.496
ENSMUSG00000028322	Exosc3	exosome component 3	0.535319	0.0354857	157.365	168.012	101.953	110.906
ENSMUSG00000031523	Dlc1	deleted in liver cancer 1	0.534991	0.0142274	237.381	288.114	190.798	160.583
ENSMUSG00000027185	Nat10	N-acetyltransferase 10	0.534887	0.00982159	286.28	255.955	174.777	185.999
ENSMUSG00000079614	Seh1l	SEH1-like (S. cerevisiae	0.534684	0.0027469	367.185	379.339	244.688	257.625
ENSMUSG00000022329	Stk3	serine/threonine kinase 3	0.53443	0.00195458	406.304	466.627	301.49	288.818
ENSMUSG00000024120	Lrpprc	leucine-rich PPR-motif containing	0.534122	0.00362434	376.965	357.681	266.535	228.744
ENSMUSG00000019773	Fbxo5	F-box protein 5	0.534067	0.00890803	265.832	276.301	184.972	177.912
ENSMUSG00000074364	Ehd2	EH-domain containing 2	0.534041	0.0142976	226.713	253.33	152.93	166.359
ENSMUSG00000022557	Bop1	block of proliferation 1	0.534003	0.00243305	377.854	403.622	256.34	270.333
ENSMUSG00000025153	Fasn	fatty acid synthase	0.533915	9.05969e-06	1040.21	1082.23	716.586	732.442
ENSMUSG00000038402	Foxf2	forkhead box F2	0.533719	0.140437	58.6785	75.474	33.4989	47.3661
ENSMUSG00000014609	Chrne	cholinergic receptor, nicotinic, epsilon polypeptide	0.533388	1	15.1142	10.5007	0	5.77636
ENSMUSG00000031403	Dkc1	dyskeratosis congenita 1, dyskerin	0.533173	0.00146121	426.753	468.595	305.86	300.371
ENSMUSG00000027206	Cops2	COP9 signalosome subunit 2	0.532762	1.80008e-05	939.746	966.068	643.762	657.349
ENSMUSG00000025626	Phf6	PHD finger protein 6	0.532645	0.0333822	166.256	225.766	128.17	130.546
ENSMUSG00000028007	Snx7	sorting nexin 7	0.532558	0.0257362	198.262	183.763	132.539	120.148
ENSMUSG00000041112	Elmo1	engulfment and cell motility 1	0.532299	0.196765	32.8955	34.1274	16.0212	19.6396
ENSMUSG00000037826	Ppm1k	protein phosphatase 1K (PP2C domain containing)	0.532185	0.202518	36.4518	22.3141	18.9342	10.3974
ENSMUSG00000018921	Pelp1	proline, glutamic acid and leucine rich protein 1	0.532099	0.0210015	244.494	201.483	155.843	139.788
ENSMUSG00000029591	Ung	uracil DNA glycosylase	0.531209	0.0688334	114.69	116.164	78.6497	70.4715
ENSMUSG00000032235	Ice2	interactor of little elongation complex ELL subunit 2	0.530884	0.057929	121.802	139.135	81.5626	87.8006
ENSMUSG00000054717	Hmgb2	high mobility group box 2	0.530683	0.140992	66.6802	61.6918	43.6943	34.6581
ENSMUSG00000021243	Fcf1	FCF1 rRNA processing protein	0.530389	0.163567	58.6785	46.597	30.586	31.1923
ENSMUSG00000016024	Lbp	lipopolysaccharide binding protein	0.529953	1	9.77976	5.90666	0	0
ENSMUSG00000020612	Prkar1a	protein kinase, cAMP dependent regulatory, type I, alpha	0.529223	0.00545398	328.955	312.397	217.015	214.88
ENSMUSG00000024026	Glo1	glyoxalase 1	0.529138	0.00649137	318.287	299.271	200.994	213.725
ENSMUSG00000032220	Myo1e	myosin IE	0.529127	0.0251521	207.153	232.329	168.951	124.769
ENSMUSG00000026888	Grb14	growth factor receptor bound protein 14	0.52899	0.136639	65.7911	66.9422	42.2378	39.2792
ENSMUSG00000072946	Ptgr2	prostaglandin reductase 2	0.528028	0.079295	102.243	114.852	74.2802	65.8505
ENSMUSG00000060131	Atp8b4	ATPase, class I, type 8B, member 4	0.527976	0.0296864	175.147	198.858	129.626	118.993
ENSMUSG00000024900	Cpt1a	carnitine palmitoyltransferase 1a, liver	0.52788	0.0174197	216.933	246.111	148.56	160.583
ENSMUSG00000033105	Lss	lanosterol synthase	0.527871	0.0100338	290.726	261.206	186.429	183.688
ENSMUSG00000052713	Zfp608	zinc finger protein 608	0.527659	0.0742308	121.802	112.227	65.5414	84.3348
ENSMUSG00000036167	Pphln1	periphilin 1	0.527448	0.0109635	257.83	263.831	173.321	176.757
ENSMUSG00000074088	Snrnp40	small nuclear ribonucleoprotein 40 (U5)	0.527339	0.0184646	217.822	224.453	139.822	154.806
ENSMUSG00000014771	Pdcd2	programmed cell death 2	0.527193	0.0549997	149.364	133.228	81.5626	101.664
ENSMUSG00000027575	Arfgap1	ADP-ribosylation factor GTPase activating protein 1	0.527141	0.0118104	284.502	261.862	166.038	198.707
ENSMUSG00000037216	Lipt1	lipoyltransferase 1	0.526194	0.167499	66.6802	45.9407	27.673	38.124
ENSMUSG00000008892	Vdac3	voltage-dependent anion channel 3	0.525697	0.0865572	96.9085	108.945	62.6284	69.3163
ENSMUSG00000022536	Glyr1	glyoxylate reductase 1 homolog (Arabidopsis)	0.525518	0.005911	381.411	320.929	231.58	241.452
ENSMUSG00000066568	Lsm14a	LSM14A mRNA processing body assembly factor	0.525214	0.000744499	534.33	512.567	355.38	358.134
ENSMUSG00000004460	Dnajb11	DnaJ heat shock protein family (Hsp40) member B11	0.524561	0.000892434	519.216	502.066	359.749	337.339
ENSMUSG00000022951	Rcan1	regulator of calcineurin 1	0.524309	0.0776836	112.912	112.883	65.5414	79.7137
ENSMUSG00000025228	Actr1a	ARP1 actin-related protein 1A, centractin alpha	0.524244	0.00216071	446.313	408.872	297.121	284.197
ENSMUSG00000022698	Naa50	N(alpha)-acetyltransferase 50, NatE catalytic subunit	0.523863	7.0128e-05	842.837	897.157	623.371	573.015
ENSMUSG00000003282	Plag1	pleiomorphic adenoma gene 1	0.523761	0.171061	56.0113	53.16	42.2378	23.1054
ENSMUSG00000023259	Slc26a6	solute carrier family 26, member 6	0.523664	0.205953	32.0065	40.0341	13.1083	25.416
ENSMUSG00000038417	Fig4	FIG4 phosphoinositide 5-phosphatase	0.523648	0.0676105	131.582	143.729	109.236	71.6268
ENSMUSG00000037316	Bag4	BCL2-associated athanogene 4	0.523488	0.00717417	301.394	341.93	227.21	209.104
ENSMUSG00000064302	Clasp1	CLIP associating protein 1	0.523277	0.00200978	415.195	442.344	286.926	296.905
ENSMUSG00000046694	Tent5b	terminal nucleotidyltransferase 5B	0.523129	0.106739	118.246	80.7244	66.9979	58.9188
ENSMUSG00000021282	Eif5	eukaryotic translation initiation factor 5	0.523	4.67537e-07	1717.68	1708.99	1195.77	1169.13
ENSMUSG00000026648	Dclre1c	DNA cross-link repair 1C	0.522948	0.196319	32.8955	47.9096	26.2166	19.6396
ENSMUSG00000020720	Psmd12	proteasome (prosome, macropain) 26S subunit, non-ATPase, 12	0.522455	0.00678432	350.293	305.834	221.384	221.812
ENSMUSG00000036850	Mrpl41	mitochondrial ribosomal protein L41	0.522403	0.184425	62.2348	36.7526	29.1295	27.7265
ENSMUSG00000022571	Pycrl	pyrroline-5-carboxylate reductase-like	0.522376	0.105282	97.7976	87.2874	50.9766	65.8505
ENSMUSG00000005410	Mcm5	minichromosome maintenance complex component 5	0.521836	0.000409367	617.903	587.385	415.095	410.121
ENSMUSG00000021713	Ppwd1	peptidylprolyl isomerase domain and WD repeat containing 1	0.521765	0.110004	98.6866	80.0681	53.8896	58.9188
ENSMUSG00000002949	Timm44	translocase of inner mitochondrial membrane 44	0.521343	0.0425817	172.479	151.604	107.779	106.285
ENSMUSG00000037434	Slc30a1	solute carrier family 30 (zinc transporter), member 1	0.521033	0.0207393	229.38	210.015	150.017	144.409
ENSMUSG00000025997	Ikzf2	IKAROS family zinc finger 2	0.52049	0.071164	36.4518	234.298	18.9342	21.9502
ENSMUSG00000031256	Cstf2	cleavage stimulation factor, 3' pre-RNA subunit 2	0.520416	0.00964781	277.389	295.99	186.429	201.017
ENSMUSG00000053470	Kdm3a	lysine (K)-specific demethylase 3A	0.520405	0.0130638	257.83	283.52	198.081	168.67
ENSMUSG00000029249	Rest	RE1-silencing transcription factor	0.520337	0.00186072	435.644	433.812	292.752	300.371
ENSMUSG00000022752	Tomm70a	translocase of outer mitochondrial membrane 70A	0.520299	2.12887e-05	1370.94	1615.14	1064.68	996.999
ENSMUSG00000026034	Clk1	CDC-like kinase 1	0.520048	0.00606564	358.295	339.961	259.253	216.036
ENSMUSG00000021076	Actr10	ARP10 actin-related protein 10	0.5196	0.0400047	167.145	165.387	103.41	116.682
ENSMUSG00000024660	Incenp	inner centromere protein	0.519567	0.0231789	207.153	210.671	144.191	136.322
ENSMUSG00000021112	Mpp5	membrane protein, palmitoylated 5 (MAGUK p55 subfamily member 5)	0.519423	0.0219845	206.264	229.704	150.017	143.254
ENSMUSG00000025899	Alkbh8	alkB homolog 8, tRNA methyltransferase	0.519221	0.0703798	126.248	117.477	83.0191	76.2479
ENSMUSG00000027247	Arhgap1	Rho GTPase activating protein 1	0.519207	0.0919262	93.3522	133.228	72.8238	73.9374
ENSMUSG00000030557	Mef2a	myocyte enhancer factor 2A	0.51894	0.0120509	275.611	282.864	170.408	205.638
ENSMUSG00000004394	Tmed4	transmembrane p24 trafficking protein 4	0.518733	0.0530209	144.029	141.104	93.2144	94.7322
ENSMUSG00000070420	Zscan25	zinc finger and SCAN domain containing 25	0.518668	0.14295	74.6818	63.0044	43.6943	41.5898
ENSMUSG00000036478	Btg1	B cell translocation gene 1, anti-proliferative	0.518503	0.0070956	323.621	305.834	217.015	210.259
ENSMUSG00000026037	Orc2	origin recognition complex, subunit 2	0.518453	8.75283e-05	798.384	804.619	560.743	544.133
ENSMUSG00000026980	Ly75	lymphocyte antigen 75	0.518406	0.0022866	445.424	465.314	337.902	286.507
ENSMUSG00000031360	Ctps2	cytidine 5'-triphosphate synthase 2	0.518285	0.0854175	139.584	102.382	69.9108	85.4901
ENSMUSG00000038429	Usp5	ubiquitin specific peptidase 5 (isopeptidase T)	0.517948	0.00819799	292.504	314.366	205.363	206.794
ENSMUSG00000036223	Ska1	spindle and kinetochore associated complex subunit 1	0.517929	0.0660756	122.692	130.603	83.0191	83.1795
ENSMUSG00000022945	Chaf1b	chromatin assembly factor 1, subunit B (p60)	0.517867	0.0579024	147.585	130.603	90.3015	92.4217
ENSMUSG00000053841	Txlna	taxilin alpha	0.517802	0.0176584	241.827	232.985	170.408	150.185
ENSMUSG00000054079	Utp18	UTP18 small subunit processome component	0.517556	0.014211	245.383	269.738	168.951	179.067
ENSMUSG00000029787	Avl9	AVL9 cell migration associated	0.517437	0.033031	187.594	183.107	115.062	131.701
ENSMUSG00000049225	Pdp1	pyruvate dehyrogenase phosphatase catalytic subunit 1	0.516766	0.154278	56.9004	72.1926	39.3248	40.4345
ENSMUSG00000042046	Dstyk	dual serine/threonine and tyrosine protein kinase	0.516529	0.0251736	232.936	198.201	145.648	143.254
ENSMUSG00000020079	Supv3l1	suppressor of var1, 3-like 1 (S. cerevisiae)	0.516126	0.0476005	175.147	147.01	110.692	102.819
ENSMUSG00000021704	Mtx3	metaxin 3	0.516108	0.0511924	147.585	146.354	97.5838	97.0428
ENSMUSG00000059552	Trp53	transformation related protein 53	0.516069	0.016603	260.497	271.05	203.907	157.117
ENSMUSG00000009030	Pdcl	phosducin-like	0.516056	0.106748	97.7976	88.6	65.5414	54.2977
ENSMUSG00000026637	Traf5	TNF receptor-associated factor 5	0.516053	0.155559	61.3458	66.9422	33.4989	45.0556
ENSMUSG00000052738	Suclg1	succinate-CoA ligase, GDP-forming, alpha subunit	0.515771	0.0766049	123.581	172.606	78.6497	114.372
ENSMUSG00000031010	Usp9x	ubiquitin specific peptidase 9, X chromosome	0.515668	8.6298e-05	900.627	1027.76	669.979	663.126
ENSMUSG00000056220	Pla2g4a	phospholipase A2, group IVA (cytosolic, calcium-dependent)	0.515649	0.178367	44.4534	63.6607	36.4119	28.8818
ENSMUSG00000031864	Ints10	integrator complex subunit 10	0.515317	0.0190581	234.714	225.11	151.473	158.272
ENSMUSG00000015766	Eps8	epidermal growth factor receptor pathway substrate 8	0.515035	4.25685e-05	924.632	983.132	653.957	665.436
ENSMUSG00000018848	Rars	arginyl-tRNA synthetase	0.515014	0.00292659	437.422	396.403	286.926	283.041
ENSMUSG00000028247	Coq3	coenzyme Q3 methyltransferase	0.514739	0.173465	56.0113	51.8474	36.4119	28.8818
ENSMUSG00000039754	Alkbh4	alkB homolog 4, lysine demethylase	0.51472	0.159601	69.3474	55.7852	42.2378	34.6581
ENSMUSG00000035297	Cops4	COP9 signalosome subunit 4	0.514416	0.0057516	330.734	349.15	234.493	229.899
ENSMUSG00000025195	Dnmbp	dynamin binding protein	0.513941	0.014368	265.832	261.862	164.582	191.775
ENSMUSG00000020491	2810021J22Rik	RIKEN cDNA 2810021J22 gene	0.513619	0.212264	15.1142	17.72	7.28238	5.77636
ENSMUSG00000027599	Armc1	armadillo repeat containing 1	0.513614	0.0182777	231.158	274.988	164.582	177.912
ENSMUSG00000021635	Rad17	RAD17 checkpoint clamp loader component	0.51355	0.0402192	187.594	162.105	115.062	117.838
ENSMUSG00000006219	Fblim1	filamin binding LIM protein 1	0.513505	1	14.2251	11.157	2.91295	4.62108
ENSMUSG00000060373	Hnrnpc	heterogeneous nuclear ribonucleoprotein C	0.513188	0.00990577	334.29	286.145	209.732	211.415
ENSMUSG00000006369	Fbln1	fibulin 1	0.513011	0.172672	56.9004	53.16	30.586	35.8134
ENSMUSG00000030619	Eed	embryonic ectoderm development	0.51289	0.0167486	236.492	254.643	170.408	162.893
ENSMUSG00000044442	N6amt1	N-6 adenine-specific DNA methyltransferase 1 (putative)	0.512192	0.183996	47.1207	51.8474	29.1295	30.0371
ENSMUSG00000023971	Rrp36	ribosomal RNA processing 36 homolog (S. cerevisiae)	0.51219	0.0765486	119.135	121.415	84.4756	73.9374
ENSMUSG00000031661	Nkd1	naked cuticle 1	0.512174	0.214527	8.89069	32.1585	8.73885	8.0869
ENSMUSG00000008658	Rbfox1	RNA binding protein, fox-1 homolog (C. elegans) 1	0.512163	0.224051	39.119	13.7822	7.28238	16.1738
ENSMUSG00000072501	Phf20l1	PHD finger protein 20-like 1	0.512113	0.00127452	540.554	517.818	388.879	340.805
ENSMUSG00000009293	Ube2g2	ubiquitin-conjugating enzyme E2G 2	0.511967	0.0210204	224.934	232.329	145.648	162.893
ENSMUSG00000024942	Capn1	calpain 1	0.511949	0.0128372	275.611	261.862	184.972	180.222
ENSMUSG00000019986	Ahi1	Abelson helper integration site 1	0.511926	0.156661	71.1255	58.4104	40.7813	39.2792
ENSMUSG00000038068	Rnf144b	ring finger protein 144B	0.511768	0.21091	38.23	36.0963	24.7601	17.3291
ENSMUSG00000043872	Zmym1	zinc finger, MYM domain containing 1	0.511742	0.0294945	191.15	207.39	138.365	130.546
ENSMUSG00000063334	Krr1	KRR1, small subunit (SSU) processome component, homolog (yeast)	0.511436	0.00389787	380.521	377.37	260.709	258.781
ENSMUSG00000057706	Mex3b	mex3 RNA binding family member B	0.511399	0.0986893	108.466	100.413	58.259	76.2479
ENSMUSG00000020271	Fbxw11	F-box and WD-40 domain protein 11	0.511395	8.34477e-05	922.853	1044.17	671.435	692.007
ENSMUSG00000016239	Lonrf3	LON peptidase N-terminal domain and ring finger 3	0.511393	0.178907	53.3441	51.1911	30.586	32.3476
ENSMUSG00000032902	Slc16a1	solute carrier family 16 (monocarboxylic acid transporters), member 1	0.51134	2.31277e-06	1594.99	1556.08	1131.68	1060.54
ENSMUSG00000024800	Rpp30	ribonuclease P/MRP 30 subunit	0.510892	0.0578428	160.921	158.167	126.713	86.6453
ENSMUSG00000016664	Pacsin2	protein kinase C and casein kinase substrate in neurons 2	0.510857	0.0014754	518.327	515.192	383.053	330.408
ENSMUSG00000045140	Pigw	phosphatidylinositol glycan anchor biosynthesis, class W	0.510741	0.18182	63.1239	44.6281	32.0425	32.3476
ENSMUSG00000003233	Dvl3	dishevelled segment polarity protein 3	0.510255	0.0511567	147.585	158.167	104.866	99.3533
ENSMUSG00000022454	Nell2	NEL-like 2	0.509705	1	16.8923	9.18814	1.45648	5.77636
ENSMUSG00000039536	Stau1	staufen double-stranded RNA binding protein 1	0.509387	0.0780048	144.029	120.102	100.497	73.9374
ENSMUSG00000036693	Nop14	NOP14 nucleolar protein	0.509349	0.0570858	145.807	146.354	104.866	90.1112
ENSMUSG00000021540	Smad5	SMAD family member 5	0.5089	0.00996541	320.065	320.929	243.231	196.396
ENSMUSG00000031197	Vbp1	von Hippel-Lindau binding protein 1	0.508425	0.0273637	206.264	208.702	147.104	134.011
ENSMUSG00000030060	Hmces	5-hydroxymethylcytosine (hmC) binding, ES cell specific	0.508055	0.107344	110.245	93.194	75.7367	56.6083
ENSMUSG00000036452	Arhgap26	Rho GTPase activating protein 26	0.507794	1	22.2267	7.21926	5.8259	3.46581
ENSMUSG00000021180	Rps6ka5	ribosomal protein S6 kinase, polypeptide 5	0.507733	0.228291	30.2283	26.9081	17.4777	12.708
ENSMUSG00000008333	Snrpb2	U2 small nuclear ribonucleoprotein B	0.507608	0.0552119	142.251	161.449	106.323	97.0428
ENSMUSG00000029464	Gpn3	GPN-loop GTPase 3	0.507559	0.0765658	131.582	116.821	81.5626	82.0243
ENSMUSG00000028792	Ak2	adenylate kinase 2	0.507471	0.0269237	254.274	208.046	166.038	146.719
ENSMUSG00000025968	Ndufs1	NADH:ubiquinone oxidoreductase core subunit S1	0.506488	0.0121295	306.729	274.332	203.907	192.93
ENSMUSG00000020170	Frs2	fibroblast growth factor receptor substrate 2	0.50634	0.000924735	539.665	563.758	381.597	382.395
ENSMUSG00000044948	Cfap43	inositol 1,4,5-triphosphate receptor interacting protein	0.506162	0.076145	121.802	128.634	88.845	77.4032
ENSMUSG00000024383	Map3k2	mitogen-activated protein kinase kinase kinase 2	0.506055	0.0119181	280.946	336.024	212.645	210.259
ENSMUSG00000046556	Zfp319	zinc finger protein 319	0.505996	0.173881	65.7911	53.16	32.0425	40.4345
ENSMUSG00000028059	Arhgef2	rho/rac guanine nucleotide exchange factor (GEF) 2	0.505838	0.00173874	468.539	498.129	332.076	336.184
ENSMUSG00000025260	Hsd17b10	hydroxysteroid (17-beta) dehydrogenase 10	0.505834	0.0894375	117.357	106.32	71.3673	75.0926
ENSMUSG00000028223	Decr1	2,4-dienoyl CoA reductase 1, mitochondrial	0.505743	0.146577	83.5725	71.5363	39.3248	57.7636
ENSMUSG00000038880	Mrps34	mitochondrial ribosomal protein S34	0.505685	0.170188	66.6802	54.4726	36.4119	38.124
ENSMUSG00000019795	Pcmt1	protein-L-isoaspartate (D-aspartate) O-methyltransferase 1	0.505336	0.00860063	380.521	327.492	260.709	225.278
ENSMUSG00000018572	Phf23	PHD finger protein 23	0.505061	0.00728339	337.846	328.148	235.949	221.812
ENSMUSG00000024966	Stip1	stress-induced phosphoprotein 1	0.504175	0.0012887	520.105	550.632	387.422	355.824
ENSMUSG00000059669	Taf1b	TATA-box binding protein associated factor, RNA polymerase I, B	0.504117	0.137658	84.4615	81.3807	64.0849	42.745
ENSMUSG00000030007	Cct7	chaperonin containing Tcp1, subunit 7 (eta)	0.503977	1.22161e-05	1326.49	1243.02	884.081	908.043
ENSMUSG00000004530	Coro1c	coronin, actin binding protein 1C	0.503615	0.00484676	369.853	376.058	257.796	256.47
ENSMUSG00000025225	Nfkb2	nuclear factor of kappa light polypeptide gene enhancer in B cells 2, p49/p100	0.503569	0.000643755	635.684	639.889	470.442	417.053
ENSMUSG00000029752	Asns	asparagine synthetase	0.503426	0.000629489	647.242	630.044	468.985	419.363
ENSMUSG00000061991	Hist1h2af	histone cluster 1, H2af	0.503233	0.0957541	110.245	104.351	72.8238	68.161
ENSMUSG00000034110	Kctd7	potassium channel tetramerisation domain containing 7	0.503103	0.229693	29.3393	39.3778	13.1083	24.2607
ENSMUSG00000034292	Traf3ip1	TRAF3 interacting protein 1	0.503046	0.13619	85.3506	75.474	49.5202	53.1425
ENSMUSG00000026509	Capn2	calpain 2	0.502841	0.00220733	527.218	469.252	330.62	356.979
ENSMUSG00000026820	Ptges2	prostaglandin E synthase 2	0.502582	0.148262	96.9085	65.6296	48.0637	54.2977
ENSMUSG00000025504	Eps8l2	EPS8-like 2	0.502193	0.0817343	114.69	131.259	78.6497	84.3348
ENSMUSG00000045282	Tmem86b	transmembrane protein 86B	0.502116	1	9.77976	9.84444	2.91295	1.15527
ENSMUSG00000018965	Ywhah	tyrosine 3-monooxygenase/tryptophan 5-monooxygenase activation protein, eta polypeptide	0.502014	0.0386671	248.939	198.858	128.17	172.135
ENSMUSG00000071662	Polr2g	polymerase (RNA) II (DNA directed) polypeptide G	0.501246	0.030248	224.045	203.452	155.843	135.167
ENSMUSG00000026942	Traf2	TNF receptor-associated factor 2	0.501091	0.0350737	188.483	219.203	129.626	146.719
ENSMUSG00000013593	Ndufs2	NADH:ubiquinone oxidoreductase core subunit S2	0.500908	0.00283058	440.089	429.874	304.403	298.06
ENSMUSG00000022325	Pop1	processing of precursor 1, ribonuclease P/MRP family, (S. cerevisiae)	0.500838	0.0404493	196.484	173.262	122.344	127.08
ENSMUSG00000021938	Pspc1	paraspeckle protein 1	0.500796	0.04587	167.145	170.637	113.605	114.372
ENSMUSG00000038451	Spsb2	splA/ryanodine receptor domain and SOCS box containing 2	0.50073	0.234021	39.119	23.6267	16.0212	17.3291
ENSMUSG00000007815	Rhoa	ras homolog family member A	0.500412	0.0402353	185.815	183.763	135.452	115.527
ENSMUSG00000019528	Gyg	glycogenin	0.499943	0.157684	61.3458	87.2874	50.9766	43.9003
ENSMUSG00000022494	Shisa9	shisa family member 9	0.499926	1	11.5579	7.87555	1.45648	2.31054
ENSMUSG00000025503	Taldo1	transaldolase 1	0.499859	0.038098	192.928	189.67	141.278	118.993
ENSMUSG00000058258	Idi1	isopentenyl-diphosphate delta isomerase	0.499711	0.240393	18.6704	26.9081	4.36943	16.1738
ENSMUSG00000017491	Rarb	retinoic acid receptor, beta	0.499503	1	18.6704	5.25037	0	4.62108
ENSMUSG00000028345	Tex10	testis expressed gene 10	0.498921	0.00937074	309.396	330.117	224.297	217.191
ENSMUSG00000022008	Gpalpp1	GPALPP motifs containing 1	0.498755	0.0672782	139.584	138.478	97.5838	88.9559
ENSMUSG00000003849	Nqo1	NAD(P)H dehydrogenase, quinone 1	0.498453	0.232744	36.4518	28.877	17.4777	18.4843
ENSMUSG00000042742	Bmt2	base methyltransferase of 25S rRNA 2	0.49837	0.0144461	282.724	299.927	218.471	183.688
ENSMUSG00000041645	Ddx24	DEAD (Asp-Glu-Ala-Asp) box polypeptide 24	0.498227	0.00800362	344.959	326.835	228.667	234.52
ENSMUSG00000020770	Unk	unkempt family zinc finger	0.498141	0.078732	126.248	127.978	80.1061	88.9559
ENSMUSG00000001016	Ilf2	interleukin enhancer binding factor 2	0.497775	0.0332239	232.047	195.576	139.822	150.185
ENSMUSG00000024507	Hsd17b4	hydroxysteroid (17-beta) dehydrogenase 4	0.497706	0.127129	80.9053	109.601	66.9979	57.7636
ENSMUSG00000049305	Ccdc71	coiled-coil domain containing 71	0.497669	0.114696	99.5757	93.194	61.172	64.6952
ENSMUSG00000042682	Selenok	selenoprotein K	0.497593	0.159975	69.3474	68.2548	40.7813	46.2108
ENSMUSG00000003348	Mob3a	MOB kinase activator 3A	0.497395	0.221082	49.7879	34.1274	20.3907	27.7265
ENSMUSG00000019920	Lims1	LIM and senescent cell antigen-like domains 1	0.497086	0.000611405	640.13	631.357	431.117	455.177
ENSMUSG00000003135	Cnot11	CCR4-NOT transcription complex, subunit 11	0.497068	0.0268642	214.266	255.955	161.669	160.583
ENSMUSG00000020917	Acly	ATP citrate lyase	0.496805	0.000411847	681.916	735.708	498.115	493.301
ENSMUSG00000006288	Ttc5	tetratricopeptide repeat domain 5	0.496655	0.192218	69.3474	45.2844	36.4119	33.5029
ENSMUSG00000039789	Zfp597	zinc finger protein 597	0.4964	0.0242251	223.156	246.111	158.756	162.893
ENSMUSG00000021213	Akr1c13	aldo-keto reductase family 1, member C13	0.496351	0.179849	62.2348	55.7852	36.4119	36.9687
ENSMUSG00000031901	Dus2	dihydrouridine synthase 2	0.496304	0.110349	123.581	94.5066	78.6497	64.6952
ENSMUSG00000022570	Tsta3	tissue specific transplantation antigen P35B	0.49617	0.140045	88.9069	79.4118	46.6072	61.2294
ENSMUSG00000027634	Ndrg3	N-myc downstream regulated gene 3	0.496166	0.0490468	172.479	182.45	135.452	106.285
ENSMUSG00000001158	Snrnp27	small nuclear ribonucleoprotein 27 (U4/U6.U5)	0.495999	0.110336	98.6866	101.07	65.5414	65.8505
ENSMUSG00000030058	Copg1	coatomer protein complex, subunit gamma 1	0.495817	0.00198305	506.769	534.881	339.359	384.705
ENSMUSG00000056121	Fez2	fasciculation and elongation protein zeta 2 (zygin II)	0.495815	0.0259257	224.934	235.61	147.104	167.514
ENSMUSG00000027286	Lrrc57	leucine rich repeat containing 57	0.495747	0.193952	51.566	61.6918	26.2166	42.745
ENSMUSG00000025862	Stag2	stromal antigen 2	0.495302	0.00144343	524.551	536.194	380.14	360.445
ENSMUSG00000021504	B4galt7	xylosylprotein beta1,4-galactosyltransferase, polypeptide 7 (galactosyltransferase I)	0.495126	0.174601	77.349	55.7852	46.6072	36.9687
ENSMUSG00000049252	Lrp1b	low density lipoprotein-related protein 1B (deleted in tumors)	0.494641	0.243041	34.6737	24.9393	13.1083	18.4843
ENSMUSG00000043241	Upf2	UPF2 regulator of nonsense transcripts homolog (yeast)	0.494571	0.0624637	150.253	151.604	110.692	93.577
ENSMUSG00000060216	Arrb2	arrestin, beta 2	0.494143	0.110037	104.91	106.32	80.1061	60.0741
ENSMUSG00000039384	Dusp10	dual specificity phosphatase 10	0.493999	0.00291326	511.215	482.378	375.771	317.7
ENSMUSG00000034574	Daam1	dishevelled associated activator of morphogenesis 1	0.493994	0.0926314	140.473	114.852	97.5838	72.7821
ENSMUSG00000031370	Zrsr2	zinc finger (CCCH type), RNA binding motif and serine/arginine rich 2	0.493936	0.0351229	222.267	203.452	129.626	159.427
ENSMUSG00000058569	Tmed9	transmembrane p24 trafficking protein 9	0.493516	0.0171122	275.611	259.237	182.059	185.999
ENSMUSG00000042363	Lgalsl	lectin, galactoside binding-like	0.493484	0.00889503	323.621	339.961	230.123	229.899
ENSMUSG00000026766	Mmadhc	methylmalonic aciduria (cobalamin deficiency) cblD type, with homocystinuria	0.493419	0.0449837	174.257	187.701	116.518	129.39
ENSMUSG00000034432	Cops8	COP9 signalosome subunit 8	0.493226	0.0115659	376.965	333.398	217.015	271.489
ENSMUSG00000051934	Spats2	spermatogenesis associated, serine-rich 2	0.492857	0.0091699	372.52	325.523	238.862	243.762
ENSMUSG00000034723	Tmx4	thioredoxin-related transmembrane protein 4	0.492713	0.040017	221.378	184.419	131.083	144.409
ENSMUSG00000027936	Crtc2	CREB regulated transcription coactivator 2	0.492385	0.0458047	170.701	194.92	129.626	120.148
ENSMUSG00000027962	Vcam1	vascular cell adhesion molecule 1	0.492187	0.114621	101.354	99.1007	71.3673	61.2294
ENSMUSG00000030002	Dusp11	dual specificity phosphatase 11 (RNA/RNP complex 1-interacting)	0.491901	0.00105668	612.568	614.293	457.333	403.19
ENSMUSG00000053774	Ubxn7	UBX domain protein 7	0.491498	0.00335478	431.198	461.376	316.055	307.302
ENSMUSG00000009555	Cdk9	cyclin-dependent kinase 9 (CDC2-related kinase)	0.491382	0.0809558	133.36	143.729	78.6497	106.285
ENSMUSG00000021408	Ripk1	receptor (TNFRSF)-interacting serine-threonine kinase 1	0.491184	0.0387738	187.594	200.827	135.452	130.546
ENSMUSG00000004789	Dlst	dihydrolipoamide S-succinyltransferase (E2 component of 2-oxo-glutarate complex)	0.490995	0.00350258	447.202	427.905	300.034	309.613
ENSMUSG00000021687	Scamp1	secretory carrier membrane protein 1	0.490201	0.0790668	127.137	141.76	96.1274	85.4901
ENSMUSG00000024993	Fam45a	family with sequence similarity 45, member A	0.490057	0.0922353	125.359	114.852	84.4756	76.2479
ENSMUSG00000024081	Cebpz	CCAAT/enhancer binding protein zeta	0.489685	0.0124857	295.171	312.397	212.645	209.104
ENSMUSG00000033581	Igf2bp2	insulin-like growth factor 2 mRNA binding protein 2	0.489602	0.000826237	607.234	628.732	435.486	432.071
ENSMUSG00000022031	Elp3	elongator acetyltransferase complex subunit 3	0.488658	0.063969	155.587	150.948	96.1274	110.906
ENSMUSG00000039428	Tmem135	transmembrane protein 135	0.488483	0.114417	94.2413	128.634	75.7367	72.7821
ENSMUSG00000029466	Anapc7	anaphase promoting complex subunit 7	0.487905	0.110089	102.243	109.601	74.2802	67.0057
ENSMUSG00000052763	Zfp212	Zinc finger protein 212	0.487739	0.204442	49.7879	53.16	34.9554	28.8818
ENSMUSG00000037103	Dcaf15	DDB1 and CUL4 associated factor 15	0.487632	0.0718226	150.253	139.135	104.866	91.2664
ENSMUSG00000033565	Rbfox2	RNA binding protein, fox-1 homolog (C. elegans) 2	0.487161	0.000258714	887.291	857.779	652.501	578.791
ENSMUSG00000001569	Nom1	nucleolar protein with MIF4G domain 1	0.486917	0.0590052	202.708	159.48	110.692	134.011
ENSMUSG00000022663	Atg3	autophagy related 3	0.48665	0.0340181	205.375	221.828	141.278	152.496
ENSMUSG00000017428	Psmd11	proteasome (prosome, macropain) 26S subunit, non-ATPase, 11	0.486572	0.0234593	241.827	248.08	168.951	169.825
ENSMUSG00000065979	Cpped1	calcineurin-like phosphoesterase domain containing 1	0.486395	0.0581183	173.368	164.73	101.953	127.08
ENSMUSG00000020918	Kat2a	K(lysine) acetyltransferase 2A	0.486317	0.0167091	310.285	284.832	224.297	189.464
ENSMUSG00000003662	Ciao1	cytosolic iron-sulfur protein assembly 1	0.48612	0.16867	79.1271	64.9733	42.2378	49.6767
ENSMUSG00000021360	Gcnt2	glucosaminyl (N-acetyl) transferase 2, I-branching enzyme	0.485751	0.24066	39.119	33.4711	24.7601	17.3291
ENSMUSG00000003527	Ess2	ess-2 splicing factor	0.485677	0.151058	74.6818	87.2874	53.8896	51.9872
ENSMUSG00000028140	Mrpl9	mitochondrial ribosomal protein L9	0.485648	0.0297072	246.272	219.859	152.93	167.514
ENSMUSG00000025027	Xpnpep1	X-prolyl aminopeptidase (aminopeptidase P) 1, soluble	0.485599	0.0162222	289.836	276.301	195.168	197.551
ENSMUSG00000042105	Inpp5f	inositol polyphosphate-5-phosphatase F	0.485573	0.0588941	161.811	191.638	106.323	134.011
ENSMUSG00000023988	Bysl	bystin-like	0.485553	0.0566436	184.037	162.105	107.779	127.08
ENSMUSG00000049090	Zadh2	zinc binding alcohol dehydrogenase, domain containing 2	0.485265	0.194294	56.9004	59.0666	32.0425	40.4345
ENSMUSG00000048546	Tob2	transducer of ERBB2, 2	0.485099	0.0232679	241.827	280.238	182.059	180.222
ENSMUSG00000034653	Ythdc2	YTH domain containing 2	0.484959	0.154849	72.9036	85.3185	52.4331	50.8319
ENSMUSG00000043061	Tmem18	transmembrane protein 18	0.484702	0.0773959	149.364	136.51	106.323	87.8006
ENSMUSG00000019505	Ubb	ubiquitin B	0.484448	0.177444	61.3458	71.5363	43.6943	41.5898
ENSMUSG00000029135	Fosl2	fos-like antigen 2	0.4841	0.000123604	931.744	961.474	686	653.884
ENSMUSG00000054408	Spcs3	signal peptidase complex subunit 3 homolog (S. cerevisiae)	0.483915	0.000611405	761.043	820.37	598.611	519.872
ENSMUSG00000035754	Wdr18	WD repeat domain 18	0.483812	0.0103039	342.292	324.867	233.036	232.21
ENSMUSG00000038005	Hpf1	histone PARylation factor 1	0.483663	0.0385611	207.153	217.89	131.083	160.583
ENSMUSG00000041670	Rims1	regulating synaptic membrane exocytosis 1	0.483594	1	9.77976	4.59407	0	0
ENSMUSG00000039210	Gpatch2	G patch domain containing 2	0.483575	0.0848242	129.804	133.884	83.0191	94.7322
ENSMUSG00000028334	Nans	N-acetylneuraminic acid synthase (sialic acid synthase)	0.48352	0.0208844	301.394	256.612	192.255	194.086
ENSMUSG00000026975	Dph7	diphthamine biosynethesis 7	0.483499	0.153315	83.5725	77.4429	56.8025	48.5214
ENSMUSG00000021811	Dnajc9	DnaJ heat shock protein family (Hsp40) member C9	0.482678	0.031334	266.721	221.172	160.212	175.601
ENSMUSG00000063145	Bbs5	Bardet-Biedl syndrome 5 (human)	0.482649	0.256521	35.5628	23.6267	14.5648	17.3291
ENSMUSG00000023075	Akirin1	akirin 1	0.482635	0.098687	126.248	119.446	93.2144	72.7821
ENSMUSG00000025139	Tollip	toll interacting protein	0.482491	0.0397404	240.938	274.988	214.102	144.409
ENSMUSG00000023885	Thbs2	thrombospondin 2	0.482238	1.60683e-06	2270.68	2467.02	1679.32	1689.01
ENSMUSG00000060904	Arl1	ADP-ribosylation factor-like 1	0.481855	0.0327857	222.267	229.704	144.191	167.514
ENSMUSG00000031129	Slc9a9	solute carrier family 9 (sodium/hydrogen exchanger), member 9	0.481162	1	13.336	12.4696	4.36943	4.62108
ENSMUSG00000042680	Garem1	GRB2 associated regulator of MAPK1 subtype 1	0.48103	0.113798	107.577	133.228	66.9979	93.577
ENSMUSG00000034761	Map4k5	mitogen-activated protein kinase kinase kinase kinase 5	0.481019	0.0121395	318.287	335.367	217.015	239.141
ENSMUSG00000020687	Cdc27	cell division cycle 27	0.480648	0.00156741	590.342	681.892	445.681	452.866
ENSMUSG00000050397	Foxl2	forkhead box L2	0.480215	0.261371	33.7846	20.3452	14.5648	13.8633
ENSMUSG00000032637	Atxn2l	ataxin 2-like	0.48015	0.0136427	320.065	334.711	249.057	210.259
ENSMUSG00000028556	Dock7	dedicator of cytokinesis 7	0.480084	0.00714745	401.859	490.909	316.055	311.923
ENSMUSG00000022422	Dscc1	DNA replication and sister chromatid cohesion 1	0.480014	0.245584	40.0081	33.4711	23.3036	19.6396
ENSMUSG00000026036	Nif3l1	Ngg1 interacting factor 3-like 1 (S. pombe)	0.479476	0.101973	134.249	114.852	74.2802	92.4217
ENSMUSG00000032265	Tent5a	terminal nucleotidyltransferase 5A	0.479385	0.248261	14.2251	17.0637	7.28238	5.77636
ENSMUSG00000079173	Zan	zonadhesin	0.479362	0.26284	32.0065	22.9704	11.6518	17.3291
ENSMUSG00000055817	Mta3	metastasis associated 3	0.478915	0.170227	74.6818	70.2237	46.6072	47.3661
ENSMUSG00000028869	Gnl2	guanine nucleotide binding protein-like 2 (nucleolar)	0.478623	0.0463132	192.039	189.67	125.257	137.477
ENSMUSG00000038876	Rnf146	ring finger protein 146	0.478622	0.0536988	168.923	192.951	120.887	128.235
ENSMUSG00000028330	Ncbp1	nuclear cap binding protein subunit 1	0.478559	0.00468933	485.432	556.539	400.531	336.184
ENSMUSG00000035941	Ibtk	inhibitor of Bruton agammaglobulinemia tyrosine kinase	0.478517	0.0114248	341.402	337.992	222.841	251.849
ENSMUSG00000057113	Npm1	nucleophosmin 1	0.478421	9.9806e-06	2013.74	2176.93	1575.91	1411.74
ENSMUSG00000024604	Rbm22	RNA binding motif protein 22	0.478198	0.124835	99.5757	102.382	65.5414	69.3163
ENSMUSG00000024735	Prpf19	pre-mRNA processing factor 19	0.478066	0.0034969	562.781	492.222	390.335	353.513
ENSMUSG00000022765	Snap29	synaptosomal-associated protein 29	0.477792	0.113489	115.579	105.007	72.8238	75.0926
ENSMUSG00000034327	Kctd9	potassium channel tetramerisation domain containing 9	0.477375	0.0449709	200.04	195.576	147.104	127.08
ENSMUSG00000031511	Arhgef7	Rho guanine nucleotide exchange factor (GEF7)	0.477325	0.0406893	204.486	208.702	152.93	134.011
ENSMUSG00000042185	Nfrkb	nuclear factor related to kappa B binding protein	0.477111	0.133721	96.0194	96.4755	59.7155	68.161
ENSMUSG00000016831	Tox4	TOX high mobility group box family member 4	0.4771	0.0873715	127.137	139.791	91.7579	90.1112
ENSMUSG00000006050	Sra1	steroid receptor RNA activator 1	0.477077	0.098793	139.584	116.821	80.1061	92.4217
ENSMUSG00000034371	Tkfc	triokinase, FMN cyclase	0.47697	0.219066	48.0097	54.4726	27.673	35.8134
ENSMUSG00000060961	Slc4a4	solute carrier family 4 (anion exchanger), member 4	0.476864	0.00654157	395.636	447.594	291.295	302.681
ENSMUSG00000028578	Caap1	caspase activity and apoptosis inhibitor 1	0.476633	0.121461	99.5757	151.604	80.1061	88.9559
ENSMUSG00000019792	Trmt11	tRNA methyltransferase 11	0.476328	0.0865478	134.249	137.822	100.497	85.4901
ENSMUSG00000038172	Ttc39b	tetratricopeptide repeat domain 39B	0.476253	0.0322237	231.158	245.455	151.473	179.067
ENSMUSG00000029034	Ints11	integrator complex subunit 11	0.476103	0.0529766	182.259	213.296	120.887	151.341
ENSMUSG00000020936	Nmt1	N-myristoyltransferase 1	0.476049	0.0176584	301.394	282.207	209.732	198.707
ENSMUSG00000020189	Osbpl8	oxysterol binding protein-like 8	0.475817	0.00734725	390.301	425.28	270.904	302.681
ENSMUSG00000020706	Ftsj3	FtsJ RNA methyltransferase homolog 3 (E. coli)	0.475805	0.00882562	486.321	391.809	308.773	307.302
ENSMUSG00000035293	G2e3	G2/M-phase specific E3 ubiquitin ligase	0.475666	0.0300457	240.049	237.579	176.234	157.117
ENSMUSG00000006010	Odr4	odr4 GPCR localization factor homolog	0.475026	0.114161	105.799	132.572	72.8238	87.8006
ENSMUSG00000024767	Otub1	OTU domain, ubiquitin aldehyde binding 1	0.474955	0.00235625	528.996	517.818	368.488	371.997
ENSMUSG00000005371	Fbxo11	F-box protein 11	0.474679	0.0350375	216.933	262.518	171.864	162.893
ENSMUSG00000006289	Osgep	O-sialoglycoprotein endopeptidase	0.474639	0.271822	23.1158	29.5333	7.28238	19.6396
ENSMUSG00000001783	Rtcb	RNA 2',3'-cyclic phosphate and 5'-OH ligase	0.474449	0.00627417	404.526	405.591	281.1	289.973
ENSMUSG00000027639	Samhd1	SAM domain and HD domain, 1	0.474417	0.0547105	178.703	178.513	117.975	128.235
ENSMUSG00000052397	Ezr	ezrin	0.474105	0.25853	33.7846	38.0652	14.5648	26.5712
ENSMUSG00000052102	Gnpda1	glucosamine-6-phosphate deaminase 1	0.474055	0.271542	20.4486	30.1896	11.6518	15.0185
ENSMUSG00000096910	Zfp955b	zinc finger protein 955B	0.474051	0.148991	95.1304	84.6622	53.8896	64.6952
ENSMUSG00000025269	Apex2	apurinic/apyrimidinic endonuclease 2	0.473984	0.173613	71.1255	74.8178	48.0637	47.3661
ENSMUSG00000032898	Fbxo21	F-box protein 21	0.473587	0.054412	191.15	173.918	131.083	121.303
ENSMUSG00000002825	Qtrt1	queuine tRNA-ribosyltransferase catalytic subunit 1	0.47247	0.163206	79.1271	82.037	58.259	48.5214
ENSMUSG00000046562	Unc119b	unc-119 lipid binding chaperone B	0.472388	0.0723435	155.587	152.917	101.953	109.751
ENSMUSG00000028811	Yars	tyrosyl-tRNA synthetase	0.47224	0.0228205	270.277	268.425	196.624	181.378
ENSMUSG00000027770	Dhx36	DEAH (Asp-Glu-Ala-His) box polypeptide 36	0.472211	0.0248553	263.164	295.333	212.645	180.222
ENSMUSG00000067424	Zfp563	zinc finger protein 563	0.471876	0.229693	41.7862	60.3792	36.4119	27.7265
ENSMUSG00000045312	Lhfpl2	lipoma HMGIC fusion partner-like 2	0.471801	0.00144769	601.9	638.576	428.204	452.866
ENSMUSG00000003033	Ap1m1	adaptor-related protein complex AP-1, mu subunit 1	0.471478	0.197402	60.4567	64.9733	37.8684	42.745
ENSMUSG00000026229	Psmd1	proteasome (prosome, macropain) 26S subunit, non-ATPase, 1	0.471454	0.00286172	526.329	597.229	410.726	388.171
ENSMUSG00000027828	Ssr3	signal sequence receptor, gamma	0.471218	5.20867e-06	1793.25	1802.85	1267.13	1306.61
ENSMUSG00000055407	Map6	microtubule-associated protein 6	0.471097	0.200602	66.6802	93.8503	71.3673	33.5029
ENSMUSG00000032264	Zw10	zw10 kinetochore protein	0.470995	0.127372	110.245	99.1007	72.8238	68.161
ENSMUSG00000052914	Cyp2j6	cytochrome P450, family 2, subfamily j, polypeptide 6	0.470974	0.265191	27.5611	37.4089	18.9342	18.4843
ENSMUSG00000020708	Psmc5	protease (prosome, macropain) 26S subunit, ATPase 5	0.47091	0.00668937	400.081	416.748	294.208	284.197
ENSMUSG00000061244	Exoc5	exocyst complex component 5	0.470782	0.000371903	846.394	921.44	648.132	614.604
ENSMUSG00000000194	Gpr107	G protein-coupled receptor 107	0.470579	0.0453676	212.487	197.545	133.996	150.185
ENSMUSG00000027164	Traf6	TNF receptor-associated factor 6	0.470468	0.0326217	236.492	242.173	155.843	177.912
ENSMUSG00000006998	Psmd2	proteasome (prosome, macropain) 26S subunit, non-ATPase, 2	0.470439	0.00141268	600.121	624.138	436.943	434.382
ENSMUSG00000025086	Trub1	TruB pseudouridine (psi) synthase family member 1	0.470427	0.0715001	170.701	150.292	113.605	107.44
ENSMUSG00000000881	Dlg3	discs large MAGUK scaffold protein 3	0.470373	0.219603	49.7879	56.4415	34.9554	32.3476
ENSMUSG00000046269	Usp27x	ubiquitin specific peptidase 27, X chromosome	0.46992	1	15.1142	10.5007	4.36943	4.62108
ENSMUSG00000035620	Ric8b	RIC8 guanine nucleotide exchange factor B	0.469537	0.0795078	149.364	164.074	94.6709	120.148
ENSMUSG00000070923	Klhl9	kelch-like 9	0.469416	0.00695612	399.192	430.53	288.382	299.215
ENSMUSG00000022305	Lrp12	low density lipoprotein-related protein 12	0.469191	0.0404272	210.709	216.578	144.191	153.651
ENSMUSG00000042215	Bag2	BCL2-associated athanogene 2	0.468924	0.0861508	136.917	150.292	91.7579	105.13
ENSMUSG00000030224	Strap	serine/threonine kinase receptor associated protein	0.468905	2.94099e-05	1479.41	1470.1	1007.88	1102.13
ENSMUSG00000037958	Nsrp1	nuclear speckle regulatory protein 1	0.468881	0.117901	118.246	120.102	94.6709	68.161
ENSMUSG00000030062	Rpn1	ribophorin I	0.468664	0.00058706	873.955	936.534	696.195	599.586
ENSMUSG00000036941	Elac1	elaC ribonuclease Z 1	0.468016	0.229454	48.8988	51.1911	29.1295	33.5029
ENSMUSG00000029708	Gcc1	golgi coiled coil 1	0.467831	0.168411	94.2413	75.474	64.0849	48.5214
ENSMUSG00000030138	Bms1	BMS1, ribosome biogenesis factor	0.467826	0.01555	313.841	321.585	215.558	232.21
ENSMUSG00000056476	Med12l	mediator complex subunit 12-like	0.467804	0.247284	26.6721	7.21926	7.28238	5.77636
ENSMUSG00000032883	Acsl3	acyl-CoA synthetase long-chain family member 3	0.46769	0.01691	332.512	322.898	253.427	210.259
ENSMUSG00000015749	Anp32e	acidic (leucine-rich) nuclear phosphoprotein 32 family, member E	0.467088	0.0334424	264.943	229.704	177.69	168.67
ENSMUSG00000026643	Nmt2	N-myristoyltransferase 2	0.466968	0.00018649	1215.36	1390.04	977.295	891.869
ENSMUSG00000012443	Kif11	kinesin family member 11	0.466888	0.00516109	448.091	482.378	343.728	318.855
ENSMUSG00000037876	Jmjd1c	jumonji domain containing 1C	0.466671	0.0144627	341.402	404.935	282.556	247.228
ENSMUSG00000020368	Canx	calnexin	0.46643	3.45383e-07	3579.39	3699.54	2698.85	2541.6
ENSMUSG00000030346	Rad51ap1	RAD51 associated protein 1	0.466286	0.117954	123.581	122.071	99.0403	69.3163
ENSMUSG00000027091	Zc3h15	zinc finger CCCH-type containing 15	0.465925	0.0594693	176.925	192.951	117.975	138.633
ENSMUSG00000038335	Tsr1	TSR1 20S rRNA accumulation	0.465864	0.000693248	894.403	903.063	700.565	588.033
ENSMUSG00000006005	Tpr	translocated promoter region, nuclear basket protein	0.465752	0.000811188	760.154	845.309	595.698	554.53
ENSMUSG00000028850	Gpatch3	G patch domain containing 3	0.465429	0.273495	28.4502	34.1274	17.4777	18.4843
ENSMUSG00000022471	Xrcc6	X-ray repair complementing defective repair in Chinese hamster cells 6	0.465236	0.0749391	173.368	161.449	131.083	101.664
ENSMUSG00000026283	Ing5	inhibitor of growth family, member 5	0.464754	0.0364891	224.934	268.425	167.495	179.067
ENSMUSG00000042111	Ccdc115	coiled-coil domain containing 115	0.464498	0.226339	55.1223	51.8474	30.586	36.9687
ENSMUSG00000074277	Phldb3	pleckstrin homology like domain, family B, member 3	0.464285	0.281165	19.5595	19.6889	7.28238	11.5527
ENSMUSG00000023348	Trip6	thyroid hormone receptor interactor 6	0.464042	0.0680816	206.264	164.074	136.909	120.148
ENSMUSG00000029207	Apbb2	amyloid beta (A4) precursor protein-binding, family B, member 2	0.463975	0.00626156	472.985	572.946	387.422	359.289
ENSMUSG00000075701	Selenos	selenoprotein S	0.463692	0.0241946	292.504	273.675	187.885	210.259
ENSMUSG00000020537	Drg2	developmentally regulated GTP binding protein 2	0.463449	0.0840806	143.14	176.544	101.953	118.993
ENSMUSG00000018196	Glrx2	glutaredoxin 2 (thioltransferase)	0.463198	0.236921	46.2316	58.4104	26.2166	39.2792
ENSMUSG00000017550	Atad5	ATPase family, AAA domain containing 5	0.463194	0.0580943	191.15	196.233	151.473	120.148
ENSMUSG00000058291	Zfp68	zinc finger protein 68	0.463029	0.0771201	172.479	150.948	117.975	106.285
ENSMUSG00000001998	Ap4e1	adaptor-related protein complex AP-4, epsilon 1	0.463008	0.102402	129.804	127.321	88.845	87.8006
ENSMUSG00000027349	Fam98b	family with sequence similarity 98, member B	0.462988	0.241845	51.566	44.6281	34.9554	25.416
ENSMUSG00000043445	Pgp	phosphoglycolate phosphatase	0.462918	0.0442252	216.933	207.39	145.648	151.341
ENSMUSG00000035378	Shq1	SHQ1 homolog (S. cerevisiae)	0.46291	0.194429	91.5741	61.6918	45.1507	54.2977
ENSMUSG00000036285	Noa1	nitric oxide associated 1	0.462644	0.109862	130.693	118.79	90.3015	80.869
ENSMUSG00000040435	Ppp1r15a	protein phosphatase 1, regulatory subunit 15A	0.462609	0.145099	109.355	105.007	56.8025	86.6453
ENSMUSG00000022210	Dhrs4	dehydrogenase/reductase (SDR family) member 4	0.462362	0.227514	56.0113	51.1911	33.4989	34.6581
ENSMUSG00000004947	Dtx2	deltex 2, E3 ubiquitin ligase	0.462152	0.156815	88.9069	89.9126	62.6284	57.7636
ENSMUSG00000031387	Renbp	renin binding protein	0.461939	0.277156	30.2283	34.1274	24.7601	12.708
ENSMUSG00000006418	Rnf114	ring finger protein 114	0.461776	0.0303551	259.608	278.926	208.276	173.291
ENSMUSG00000048482	Bdnf	brain derived neurotrophic factor	0.461775	0.0473338	200.93	213.296	141.278	149.03
ENSMUSG00000038079	Tmem237	transmembrane protein 237	0.461598	0.159975	88.9069	95.1629	52.4331	70.4715
ENSMUSG00000022811	Zfp148	zinc finger protein 148	0.461118	0.00472499	526.329	567.04	426.747	356.979
ENSMUSG00000018160	Med1	mediator complex subunit 1	0.461036	0.00356987	506.769	520.443	375.771	359.289
ENSMUSG00000051495	Irf2bp2	interferon regulatory factor 2 binding protein 2	0.461024	0.00364735	560.113	536.194	364.119	417.053
ENSMUSG00000031004	Mki67	antigen identified by monoclonal antibody Ki 67	0.460649	0.00211323	737.038	912.908	604.437	579.946
ENSMUSG00000030612	Mrpl46	mitochondrial ribosomal protein L46	0.460222	0.164782	99.5757	79.4118	58.259	61.2294
ENSMUSG00000026790	Odf2	outer dense fiber of sperm tails 2	0.460121	0.0357563	235.603	240.861	174.777	161.738
ENSMUSG00000035621	Midn	midnolin	0.459924	0.00933973	396.525	396.403	295.664	270.333
ENSMUSG00000024456	Diaph1	diaphanous related formin 1	0.45962	0.0602887	234.714	224.453	195.168	128.235
ENSMUSG00000018541	Cwc25	CWC25 spliceosome-associated protein	0.459613	0.203797	68.4583	71.5363	56.8025	35.8134
ENSMUSG00000041130	Zfp598	zinc finger protein 598	0.459454	0.0162222	337.846	324.21	224.297	244.918
ENSMUSG00000023277	Twf2	twinfilin actin binding protein 2	0.459247	0.224264	79.1271	49.2222	37.8684	43.9003
ENSMUSG00000024211	Grm8	glutamate receptor, metabotropic 8	0.458964	0.289382	17.7814	22.9704	7.28238	12.708
ENSMUSG00000022516	Nudt16l1	nudix (nucleoside diphosphate linked moiety X)-type motif 16-like 1	0.45889	0.254936	40.8972	49.2222	23.3036	32.3476
ENSMUSG00000025417	Pip4k2c	phosphatidylinositol-5-phosphate 4-kinase, type II, gamma	0.458617	0.0599746	216.933	189.013	125.257	157.117
ENSMUSG00000030077	Chl1	cell adhesion molecule L1-like	0.45737	1	8.00162	5.25037	0	0
ENSMUSG00000022510	Trp63	transformation related protein 63	0.457131	1	10.6688	7.21926	1.45648	2.31054
ENSMUSG00000026427	Eif2d	eukaryotic translation initiation factor 2D	0.457093	0.102364	143.14	128.634	90.3015	97.0428
ENSMUSG00000067365	Tmem128	transmembrane protein 128	0.456963	0.0337944	269.388	263.831	167.495	207.949
ENSMUSG00000030872	Gga2	golgi associated, gamma adaptin ear containing, ARF binding protein 2	0.456622	0.204075	66.6802	69.5674	50.9766	39.2792
ENSMUSG00000032384	Csnk1g1	casein kinase 1, gamma 1	0.456505	0.0343668	246.272	271.05	196.624	170.98
ENSMUSG00000024835	Coro1b	coronin, actin binding protein 1B	0.45628	0.0455881	219.6	235.61	145.648	174.446
ENSMUSG00000029397	Rchy1	ring finger and CHY zinc finger domain containing 1	0.456024	0.0898467	158.254	141.104	106.323	101.664
ENSMUSG00000035632	Cnot3	CCR4-NOT transcription complex, subunit 3	0.455555	0.0775989	183.148	155.542	119.431	116.682
ENSMUSG00000020381	Mrnip	MRN complex interacting protein	0.455473	0.286299	21.3377	14.4385	5.8259	10.3974
ENSMUSG00000026584	Scyl3	SCY1-like 3 (S. cerevisiae)	0.455442	0.0663795	184.926	173.262	122.344	128.235
ENSMUSG00000029536	Gatc	glutamyl-tRNA(Gln) amidotransferase, subunit C	0.455168	0.192127	71.1255	78.7555	45.1507	54.2977
ENSMUSG00000027742	Cog6	component of oligomeric golgi complex 6	0.454926	0.171709	81.7943	91.2252	64.0849	53.1425
ENSMUSG00000048429	Timm29	translocase of inner mitochondrial membrane 29	0.45474	0.0743148	182.259	160.793	119.431	120.148
ENSMUSG00000020471	Pold2	polymerase (DNA directed), delta 2, regulatory subunit	0.454394	0.114316	127.137	145.698	109.236	80.869
ENSMUSG00000040990	Sh3kbp1	SH3-domain kinase binding protein 1	0.453965	0.0348035	296.06	320.272	256.34	183.688
ENSMUSG00000020375	Rufy1	RUN and FYVE domain containing 1	0.453926	0.0552119	203.597	197.545	133.996	147.875
ENSMUSG00000034560	Washc4	WASH complex subunit 4	0.453846	0.00716738	432.977	465.97	329.163	316.544
ENSMUSG00000039005	Tlr4	toll-like receptor 4	0.453845	0.242438	48.8988	53.8163	33.4989	32.3476
ENSMUSG00000041225	Arhgap12	Rho GTPase activating protein 12	0.453667	0.0854481	148.475	173.262	119.431	106.285
ENSMUSG00000037286	Stag1	stromal antigen 1	0.45357	0.00793591	420.53	453.501	320.425	307.302
ENSMUSG00000053600	Zfp472	zinc finger protein 472	0.452834	0.153005	95.1304	102.382	64.0849	70.4715
ENSMUSG00000061313	Ddhd2	DDHD domain containing 2	0.45239	0.0226635	323.621	363.588	218.471	270.333
ENSMUSG00000022704	Qtrt2	queuine tRNA-ribosyltransferase accessory subunit 2	0.452241	0.0160306	380.521	342.587	272.361	244.918
ENSMUSG00000045248	Med26	mediator complex subunit 26	0.452228	0.172672	93.3522	84.6622	52.4331	67.0057
ENSMUSG00000060244	Alyref2	Aly/REF export factor 2	0.452091	0.297126	25.783	32.1585	11.6518	20.7949
ENSMUSG00000026694	Mettl13	methyltransferase like 13	0.452067	0.142809	113.801	101.726	68.4543	78.5584
ENSMUSG00000028698	Pik3r3	phosphoinositide-3-kinase regulatory subunit 3	0.452046	0.299486	19.5595	28.2207	13.1083	12.708
ENSMUSG00000042423	Fbrs	fibrosin	0.452016	0.116241	123.581	172.606	93.2144	112.061
ENSMUSG00000021983	Atp8a2	ATPase, aminophospholipid transporter-like, class I, type 8A, member 2	0.45122	0.292147	24.0049	14.4385	11.6518	6.93163
ENSMUSG00000030057	Cnbp	cellular nucleic acid binding protein	0.4511	0.000196242	1587.88	1533.11	1028.27	1228.05
ENSMUSG00000050555	Hyls1	HYLS1, centriolar and ciliogenesis associated	0.451092	0.215361	66.6802	63.6607	39.3248	46.2108
ENSMUSG00000051098	Mblac2	metallo-beta-lactamase domain containing 2	0.450898	0.286081	34.6737	32.8148	21.8471	18.4843
ENSMUSG00000025138	Sirt7	sirtuin 7	0.450898	0.1711	97.7976	84.0059	55.3461	67.0057
ENSMUSG00000030172	Erc1	ELKS/RAB6-interacting/CAST family member 1	0.450762	0.0453676	266.721	298.615	237.405	166.359
ENSMUSG00000022601	Zbtb11	zinc finger and BTB domain containing 11	0.450686	0.0539093	202.708	219.859	160.212	139.788
ENSMUSG00000027395	Polr1b	polymerase (RNA) I polypeptide B	0.450656	0.0639711	218.711	195.576	166.038	127.08
ENSMUSG00000042390	Gatad2b	GATA zinc finger domain containing 2B	0.450262	0.0387738	265.832	239.548	190.798	168.67
ENSMUSG00000031953	Tmem170	transmembrane protein 170	0.450251	0.256577	47.1207	46.597	30.586	28.8818
ENSMUSG00000021944	Gata4	GATA binding protein 4	0.450028	0.218472	56.0113	85.9748	48.0637	46.2108
ENSMUSG00000000001	Gnai3	guanine nucleotide binding protein (G protein), alpha inhibiting 3	0.449655	0.00143189	684.583	691.736	492.289	502.543
ENSMUSG00000028982	Slc25a33	solute carrier family 25, member 33	0.449633	0.114124	127.137	143.073	84.4756	102.819
ENSMUSG00000041632	Mrps27	mitochondrial ribosomal protein S27	0.449465	0.229306	69.3474	54.4726	36.4119	43.9003
ENSMUSG00000001707	Eef1e1	eukaryotic translation elongation factor 1 epsilon 1	0.449452	0.0329155	254.274	285.489	192.255	192.93
ENSMUSG00000032077	Bud13	BUD13 homolog	0.449393	0.25451	62.2348	47.2533	24.7601	43.9003
ENSMUSG00000035443	Thyn1	thymocyte nuclear protein 1	0.449198	0.123076	130.693	116.821	84.4756	86.6453
ENSMUSG00000029434	Vps33a	VPS33A CORVET/HOPS core subunit	0.448566	0.0974069	147.585	147.667	96.1274	109.751
ENSMUSG00000037608	Bclaf1	BCL2-associated transcription factor 1	0.448363	0.00898923	422.308	477.127	324.794	323.476
ENSMUSG00000051344	Plekhm3	pleckstrin homology domain containing, family M, member 3	0.448322	0.255773	42.6753	57.7541	32.0425	32.3476
ENSMUSG00000035078	Mtmr9	myotubularin related protein 9	0.447943	0.0626121	200.04	196.233	152.93	128.235
ENSMUSG00000049354	Dcaf7	DDB1 and CUL4 associated factor 7	0.447928	0.00844417	506.769	441.031	346.641	335.029
ENSMUSG00000028312	Smc2	structural maintenance of chromosomes 2	0.447529	0.0155519	389.412	377.37	301.49	250.694
ENSMUSG00000050605	Zfp61	zinc finger protein 61	0.44747	0.253208	55.1223	45.9407	33.4989	31.1923
ENSMUSG00000037568	Vash2	vasohibin 2	0.44738	0.235818	61.3458	57.7541	32.0425	45.0556
ENSMUSG00000042104	Uggt2	UDP-glucose glycoprotein glucosyltransferase 2	0.447281	0.0163824	342.292	353.087	254.883	244.918
ENSMUSG00000029276	Glmn	glomulin, FKBP associated protein	0.447177	0.186749	106.688	74.8178	66.9979	55.453
ENSMUSG00000034868	Myl12b	myosin, light chain 12B, regulatory	0.446775	0.283826	9.77976	20.3452	5.8259	6.93163
ENSMUSG00000041815	Poldip3	polymerase (DNA-directed), delta interacting protein 3	0.446653	0.0144627	405.415	362.932	266.535	284.197
ENSMUSG00000060397	Zfp128	zinc finger protein 128	0.446503	0.300221	30.2283	28.2207	18.9342	15.0185
ENSMUSG00000036158	Prickle1	prickle planar cell polarity protein 1	0.446339	0.305028	21.3377	19.0326	10.1953	10.3974
ENSMUSG00000066892	Fbxl12	F-box and leucine-rich repeat protein 12	0.446265	0.272066	45.3425	40.6904	24.7601	28.8818
ENSMUSG00000004642	Slbp	stem-loop binding protein	0.44615	0.0514331	297.838	223.141	186.429	182.533
ENSMUSG00000008475	Arpc5	actin related protein 2/3 complex, subunit 5	0.445782	0.0097828	420.53	412.154	297.121	302.681
ENSMUSG00000030643	Rab30	RAB30, member RAS oncogene family	0.445428	0.0140546	371.631	429.218	289.839	287.663
ENSMUSG00000033960	Jcad	junctional cadherin 5 associated	0.444894	0.0980709	160.032	168.668	135.452	97.0428
ENSMUSG00000019979	Apaf1	apoptotic peptidase activating factor 1	0.444232	0.0691895	184.926	191.638	125.257	140.943
ENSMUSG00000030722	Nfatc2ip	nuclear factor of activated T cells, cytoplasmic, calcineurin dependent 2 interacting protein	0.444013	0.250618	56.9004	54.4726	45.1507	27.7265
ENSMUSG00000057181	5730455P16Rik	RIKEN cDNA 5730455P16 gene	0.443825	0.118144	144.918	145.041	120.887	83.1795
ENSMUSG00000024742	Fen1	flap structure specific endonuclease 1	0.443559	0.0252616	351.182	299.927	233.036	233.365
ENSMUSG00000041540	Sox5	SRY (sex determining region Y)-box 5	0.443011	1	18.6704	8.53185	5.8259	4.62108
ENSMUSG00000057691	Zfp746	zinc finger protein 746	0.443011	0.0371915	264.943	251.361	189.342	180.222
ENSMUSG00000025364	Pa2g4	proliferation-associated 2G4	0.442874	0.00234903	959.305	790.837	652.501	616.915
ENSMUSG00000020330	Hmmr	hyaluronan mediated motility receptor (RHAMM)	0.442493	0.0639107	201.819	199.514	154.386	131.701
ENSMUSG00000001632	Brpf1	bromodomain and PHD finger containing, 1	0.442474	0.0515652	219.6	218.547	160.212	152.496
ENSMUSG00000030611	Mrps11	mitochondrial ribosomal protein S11	0.442261	0.149552	114.69	103.038	72.8238	77.4032
ENSMUSG00000047649	Cd3eap	CD3E antigen, epsilon polypeptide associated protein	0.442135	0.110637	154.698	133.228	94.6709	106.285
ENSMUSG00000051674	Dcun1d4	DCN1, defective in cullin neddylation 1, domain containing 4 (S. cerevisiae)	0.442071	0.250672	56.0113	53.8163	30.586	40.4345
ENSMUSG00000026484	Rnf2	ring finger protein 2	0.442038	0.0503664	271.166	220.515	179.146	170.98
ENSMUSG00000038372	Gmds	GDP-mannose 4, 6-dehydratase	0.441996	0.156874	113.801	99.757	65.5414	80.869
ENSMUSG00000042364	Snx18	sorting nexin 18	0.441914	0.0425314	284.502	238.892	184.972	188.309
ENSMUSG00000026836	Acvr1	activin A receptor, type 1	0.441671	0.156815	96.0194	127.978	83.0191	72.7821
ENSMUSG00000015994	Fnta	farnesyltransferase, CAAX box, alpha	0.440934	0.0160617	355.628	387.215	265.079	271.489
ENSMUSG00000030815	Phkg2	phosphorylase kinase, gamma 2 (testis)	0.440807	0.261921	56.9004	46.597	39.3248	27.7265
ENSMUSG00000057421	Las1l	LAS1-like (S. cerevisiae)	0.440747	0.228919	70.2364	59.7229	42.2378	43.9003
ENSMUSG00000026171	Rnf25	ring finger protein 25	0.440702	0.205344	80.9053	72.8489	46.6072	56.6083
ENSMUSG00000022110	Sucla2	succinate-Coenzyme A ligase, ADP-forming, beta subunit	0.440585	0.0488754	234.714	223.141	161.669	165.204
ENSMUSG00000026103	Gls	glutaminase	0.440382	0.00112068	881.956	1018.57	702.021	685.076
ENSMUSG00000020775	Mrpl38	mitochondrial ribosomal protein L38	0.44005	0.0408012	243.605	281.551	186.429	190.62
ENSMUSG00000027438	Napb	N-ethylmaleimide sensitive fusion protein attachment protein beta	0.439965	0.300757	27.5611	44.6281	23.3036	20.7949
ENSMUSG00000040236	Trappc5	trafficking protein particle complex 5	0.439758	0.130953	128.026	127.978	78.6497	99.3533
ENSMUSG00000015126	Tsr3	TSR3 20S rRNA accumulation	0.439653	0.257435	44.4534	71.5363	37.8684	38.124
ENSMUSG00000028842	Ago3	argonaute RISC catalytic subunit 3	0.439607	0.0296864	297.838	326.835	244.688	206.794
ENSMUSG00000020078	Vps26a	VPS26 retromer complex component A	0.439381	0.0389885	248.939	280.238	192.255	188.309
ENSMUSG00000031502	Col4a1	collagen, type IV, alpha 1	0.439338	1	11.5579	3.28148	0	1.15527
ENSMUSG00000025340	Rabgef1	RAB guanine nucleotide exchange factor (GEF) 1	0.439113	0.11333	134.249	144.385	100.497	95.8875
ENSMUSG00000035242	Oaz1	ornithine decarboxylase antizyme 1	0.43904	0.146291	113.801	110.258	77.1932	78.5584
ENSMUSG00000071424	Grid2	glutamate receptor, ionotropic, delta 2	0.438975	0.270355	67.5692	42.0029	27.673	41.5898
ENSMUSG00000035614	Togaram1	TOG array regulator of axonemal microtubules 1	0.438954	0.0360016	262.275	294.677	192.255	207.949
ENSMUSG00000051343	Rab11fip5	RAB11 family interacting protein 5 (class I)	0.438712	0.0446581	248.939	242.173	186.429	166.359
ENSMUSG00000057329	Bcl2	B cell leukemia/lymphoma 2	0.438558	0.151176	104.021	116.821	80.1061	73.9374
ENSMUSG00000066148	Prpf4	pre-mRNA processing factor 4	0.438127	0.0550255	239.16	224.453	148.56	181.378
ENSMUSG00000020149	Rab1a	RAB1A, member RAS oncogene family	0.437711	0.0219997	344.07	423.967	275.274	280.731
ENSMUSG00000041459	Tardbp	TAR DNA binding protein	0.437508	0.0213502	330.734	339.961	235.949	248.383
ENSMUSG00000027276	Jag1	jagged 1	0.437229	0.190903	77.349	103.038	64.0849	60.0741
ENSMUSG00000024174	Pot1b	protection of telomeres 1B	0.43677	0.30937	31.1174	32.8148	16.0212	21.9502
ENSMUSG00000079509	Zfx	zinc finger protein X-linked	0.436726	0.0218008	344.07	391.152	285.469	248.383
ENSMUSG00000040325	Dcaf1	DDB1 and CUL4 associated factor 1	0.436419	0.0248056	318.287	313.053	227.21	228.744
ENSMUSG00000022748	Cmss1	cms small ribosomal subunit 1	0.436169	0.308892	217.822	612.981	205.363	209.104
ENSMUSG00000029465	Arpc3	actin related protein 2/3 complex, subunit 3	0.436158	0.0497527	288.947	232.985	193.711	180.222
ENSMUSG00000001473	Tubb6	tubulin, beta 6 class V	0.435988	0.00348664	627.683	706.831	473.354	500.232
ENSMUSG00000033157	Abhd10	abhydrolase domain containing 10	0.435894	0.2077	74.6818	78.7555	52.4331	51.9872
ENSMUSG00000039081	Zfp503	zinc finger protein 503	0.435687	0.311161	37.3409	26.2518	20.3907	17.3291
ENSMUSG00000030614	Tmem126b	transmembrane protein 126B	0.435621	0.243348	59.5676	61.0355	42.2378	38.124
ENSMUSG00000047534	Mis18bp1	MIS18 binding protein 1	0.435453	0.0490468	234.714	245.455	161.669	182.533
ENSMUSG00000036501	Fam13b	family with sequence similarity 13, member B	0.435435	0.039001	276.5	269.081	212.645	181.378
ENSMUSG00000022193	Psmb5	proteasome (prosome, macropain) subunit, beta type 5	0.435371	0.295141	13.336	14.4385	7.28238	4.62108
ENSMUSG00000026781	Acbd5	acyl-Coenzyme A binding domain containing 5	0.435337	0.153162	118.246	113.539	93.2144	69.3163
ENSMUSG00000040659	Efhd2	EF hand domain containing 2	0.435144	0.155351	110.245	106.32	75.7367	75.0926
ENSMUSG00000037712	Fermt2	fermitin family member 2	0.434637	0.0495794	258.719	240.204	196.624	162.893
ENSMUSG00000037234	Hook3	hook microtubule tethering protein 3	0.434248	0.0155666	374.298	399.684	276.73	285.352
ENSMUSG00000042772	Smg7	Smg-7 homolog, nonsense mediated mRNA decay factor (C. elegans)	0.433883	0.00634009	528.107	584.104	423.834	389.326
ENSMUSG00000033728	Lrrc14	leucine rich repeat containing 14	0.433493	0.0488903	278.279	233.641	184.972	182.533
ENSMUSG00000020739	Nup85	nucleoporin 85	0.433192	0.0131343	428.531	490.253	355.38	315.389
ENSMUSG00000031848	Lsm4	LSM4 homolog, U6 small nuclear RNA and mRNA degradation associated	0.432788	0.173976	125.359	94.5066	65.5414	85.4901
ENSMUSG00000028576	Ift74	intraflagellar transport 74	0.432741	0.211739	72.0146	84.0059	50.9766	55.453
ENSMUSG00000022120	Rnf219	ring finger protein 219	0.432637	0.113914	137.806	152.917	103.41	102.819
ENSMUSG00000025059	Gk	glycerol kinase	0.432421	0.179801	89.796	102.382	71.3673	62.3846
ENSMUSG00000024387	Csnk2b	casein kinase 2, beta polypeptide	0.432363	0.0243185	457.87	366.213	318.968	278.42
ENSMUSG00000040296	Ddx58	DEAD (Asp-Glu-Ala-Asp) box polypeptide 58	0.432013	0.284442	48.0097	43.3155	33.4989	25.416
ENSMUSG00000041133	Smc1a	structural maintenance of chromosomes 1A	0.431955	0.0357563	277.389	285.489	212.645	195.241
ENSMUSG00000019971	Cep290	centrosomal protein 290	0.431941	0.124355	128.915	150.292	103.41	94.7322
ENSMUSG00000040565	Btaf1	B-TFIID TATA-box binding protein associated factor 1	0.431479	0.00226125	754.819	850.56	611.72	567.238
ENSMUSG00000024436	Mrps18b	mitochondrial ribosomal protein S18B	0.4314	0.211123	78.2381	80.7244	48.0637	60.0741
ENSMUSG00000036061	Smug1	single-strand selective monofunctional uracil DNA glycosylase	0.43093	0.0704594	197.373	203.452	136.909	150.185
ENSMUSG00000059142	Zfp945	zinc finger protein 945	0.430883	0.183101	94.2413	92.5377	68.4543	61.2294
ENSMUSG00000042303	Sgsm3	small G protein signaling modulator 3	0.430874	0.189516	96.0194	108.945	53.8896	86.6453
ENSMUSG00000022722	Arl6	ADP-ribosylation factor-like 6	0.430853	0.132542	128.026	129.29	90.3015	91.2664
ENSMUSG00000036968	Cnpy4	canopy FGF signaling regulator 4	0.430819	0.185704	108.466	87.9437	59.7155	75.0926
ENSMUSG00000021585	Cast	calpastatin	0.430679	0.0665002	237.381	210.015	177.69	144.409
ENSMUSG00000022707	Gbe1	glucan (1,4-alpha-), branching enzyme 1	0.43059	0.0704798	200.04	200.827	136.909	150.185
ENSMUSG00000022100	Xpo7	exportin 7	0.430498	0.0108601	497.879	584.104	425.291	367.376
ENSMUSG00000039048	Foxred1	FAD-dependent oxidoreductase domain containing 1	0.430455	0.250277	60.4567	68.9111	53.8896	33.5029
ENSMUSG00000054863	Fam19a5	family with sequence similarity 19, member A5	0.430419	0.308488	21.3377	10.5007	7.28238	6.93163
ENSMUSG00000027160	Ccdc34	coiled-coil domain containing 34	0.430248	0.0828073	202.708	175.231	129.626	139.788
ENSMUSG00000032374	Plod2	procollagen lysine, 2-oxoglutarate 5-dioxygenase 2	0.430235	0.237081	74.6818	69.5674	61.172	36.9687
ENSMUSG00000024043	Arhgap28	Rho GTPase activating protein 28	0.430136	0.207095	96.9085	74.1615	55.3461	61.2294
ENSMUSG00000096370	Gm21992	predicted gene 21992	0.43008	0.0814761	205.375	238.892	187.885	132.856
ENSMUSG00000018983	E2f2	E2F transcription factor 2	0.429669	0.252462	63.1239	57.7541	45.1507	35.8134
ENSMUSG00000038544	Inip	INTS3 and NABP interacting protein	0.429629	0.0782181	187.594	192.951	144.191	129.39
ENSMUSG00000031657	Heatr3	HEAT repeat containing 3	0.429588	0.00924745	493.433	499.441	337.902	385.861
ENSMUSG00000050148	Ubqln2	ubiquilin 2	0.429523	0.289659	39.119	52.5037	29.1295	30.0371
ENSMUSG00000041028	Ghitm	growth hormone inducible transmembrane protein	0.429008	0.0141519	535.219	453.501	333.533	384.705
ENSMUSG00000079065	BC005561	cDNA sequence BC005561	0.428367	0.316844	36.4518	30.8459	18.9342	21.9502
ENSMUSG00000026535	Ifi202b	interferon activated gene 202B	0.427962	0.230724	64.013	81.3807	49.5202	49.6767
ENSMUSG00000042197	Zfp451	zinc finger protein 451	0.427931	0.0119181	445.424	450.219	345.185	310.768
ENSMUSG00000033065	Pfkm	phosphofructokinase, muscle	0.427758	0.256521	57.7895	61.0355	36.4119	42.745
ENSMUSG00000037196	Pacrg	PARK2 co-regulated	0.427718	1	12.447	5.25037	2.91295	1.15527
ENSMUSG00000040459	Arglu1	arginine and glutamate rich 1	0.427621	0.00735067	541.443	504.035	380.14	384.705
ENSMUSG00000059182	Skap2	src family associated phosphoprotein 2	0.42751	0.235345	81.7943	64.9733	58.259	41.5898
ENSMUSG00000002083	Bbc3	BCL2 binding component 3	0.427384	0.20599	106.688	92.5377	88.845	49.6767
ENSMUSG00000022295	Atp6v1c1	ATPase, H+ transporting, lysosomal V1 subunit C1	0.427356	0.0113305	437.422	448.907	326.25	322.321
ENSMUSG00000033768	Nrxn2	neurexin II	0.427107	0.265547	2.66721	26.9081	4.36943	5.77636
ENSMUSG00000005813	Metap1	methionyl aminopeptidase 1	0.42701	0.0101247	567.226	485.659	375.771	392.792
ENSMUSG00000032178	Ilf3	interleukin enhancer binding factor 3	0.426955	0.0428057	259.608	290.739	192.255	206.794
ENSMUSG00000042496	Prdm10	PR domain containing 10	0.426717	0.285637	51.566	56.4415	23.3036	46.2108
ENSMUSG00000020823	Sec14l1	SEC14-like lipid binding 1	0.426213	0.0268368	343.181	318.96	240.318	241.452
ENSMUSG00000040112	Mrps35	mitochondrial ribosomal protein S35	0.425917	0.0941599	201.819	180.481	157.299	117.838
ENSMUSG00000020850	Prpf8	pre-mRNA processing factor 8	0.425842	0.00384027	665.913	704.206	535.983	473.661
ENSMUSG00000025198	Erlin1	ER lipid raft associated 1	0.425829	0.049761	264.943	240.204	187.885	177.912
ENSMUSG00000028657	Ppt1	palmitoyl-protein thioesterase 1	0.42577	0.0832143	224.045	180.481	144.191	145.564
ENSMUSG00000020228	Helb	helicase (DNA) B	0.425647	0.211088	84.4615	78.7555	58.259	54.2977
ENSMUSG00000059187	Fam19a1	family with sequence similarity 19, member A1	0.425641	0.313319	156.476	82.037	30.586	80.869
ENSMUSG00000024042	Sik1	salt inducible kinase 1	0.425608	0.125013	136.028	145.698	97.5838	102.819
ENSMUSG00000033855	Ston1	stonin 1	0.42553	0.14278	121.802	137.822	100.497	84.3348
ENSMUSG00000030541	Idh2	isocitrate dehydrogenase 2 (NADP+), mitochondrial	0.425511	0.0128675	426.753	439.062	308.773	324.631
ENSMUSG00000074604	Mgst2	microsomal glutathione S-transferase 2	0.425286	0.247818	66.6802	61.6918	45.1507	41.5898
ENSMUSG00000020273	Papolg	poly(A) polymerase gamma	0.425244	0.179801	120.913	126.009	112.149	62.3846
ENSMUSG00000044783	Hjurp	RIKEN cDNA A730008H23 gene	0.424742	0.000304565	1421.62	1334.91	1066.14	971.583
ENSMUSG00000006941	Eif1b	eukaryotic translation initiation factor 1B	0.424554	0.247657	72.0146	59.7229	43.6943	45.0556
ENSMUSG00000035585	Tsen34	tRNA splicing endonuclease subunit 34	0.424537	0.163206	123.581	104.351	81.5626	78.5584
ENSMUSG00000022070	Bora	bora, aurora kinase A activator	0.424523	0.0806919	186.704	196.889	133.996	142.098
ENSMUSG00000029145	Eif2b4	eukaryotic translation initiation factor 2B, subunit 4 delta	0.424105	0.293133	43.5644	59.0666	24.7601	41.5898
ENSMUSG00000028821	Syf2	SYF2 homolog, RNA splicing factor (S. cerevisiae)	0.424028	0.198345	125.359	84.0059	65.5414	78.5584
ENSMUSG00000027649	Ctnnbl1	catenin, beta like 1	0.423465	0.076729	196.484	198.201	142.735	142.098
ENSMUSG00000025646	Atrip	ATR interacting protein	0.423286	0.121185	144.918	146.354	107.779	100.509
ENSMUSG00000033931	Rbm34	RNA binding motif protein 34	0.423142	0.187856	100.465	91.8814	68.4543	65.8505
ENSMUSG00000044712	Slc38a6	solute carrier family 38, member 6	0.423139	0.277609	60.4567	47.2533	36.4119	34.6581
ENSMUSG00000001123	Lgals9	lectin, galactose binding, soluble 9	0.422829	0.271014	52.4551	72.8489	52.4331	32.3476
ENSMUSG00000031960	Aars	alanyl-tRNA synthetase	0.422801	0.00306587	686.361	703.549	531.613	494.456
ENSMUSG00000040455	Usp45	ubiquitin specific petidase 45	0.422325	0.0738	210.709	223.797	174.777	140.943
ENSMUSG00000022751	Nit2	nitrilase family, member 2	0.422286	0.154476	112.023	137.166	91.7579	85.4901
ENSMUSG00000021555	Naa35	N(alpha)-acetyltransferase 35, NatC auxiliary subunit	0.422195	0.170756	104.021	114.196	71.3673	82.0243
ENSMUSG00000034040	Galnt17	polypeptide N-acetylgalactosaminyltransferase 17	0.422191	1	12.447	5.25037	0	3.46581
ENSMUSG00000033222	Ttf2	transcription termination factor, RNA polymerase II	0.422182	0.170188	114.69	110.258	68.4543	88.9559
ENSMUSG00000020407	Upp1	uridine phosphorylase 1	0.421938	0.277156	64.013	47.9096	40.7813	33.5029
ENSMUSG00000058252	Tcp11x2	t-complex 11 family, X-linked 2	0.421922	0.332281	14.2251	19.6889	8.73885	8.0869
ENSMUSG00000015806	Qdpr	quinoid dihydropteridine reductase	0.421913	0.189516	104.021	90.5689	71.3673	64.6952
ENSMUSG00000015659	Serac1	serine active site containing 1	0.421799	0.30781	40.8972	51.8474	40.7813	19.6396
ENSMUSG00000024764	Naa40	N(alpha)-acetyltransferase 40, NatD catalytic subunit	0.421766	0.0924041	175.147	179.169	128.17	127.08
ENSMUSG00000052613	Pcdh15	protocadherin 15	0.421753	0.32299	23.1158	10.5007	8.73885	6.93163
ENSMUSG00000037085	Trmt12	tRNA methyltranferase 12	0.421402	0.169677	121.802	111.57	96.1274	69.3163
ENSMUSG00000049866	Arl4c	ADP-ribosylation factor-like 4C	0.421373	0.0056022	588.564	593.948	454.42	418.208
ENSMUSG00000063049	Ing2	inhibitor of growth family, member 2	0.421296	0.0671952	246.272	211.327	171.864	159.427
ENSMUSG00000028894	Inpp5b	inositol polyphosphate-5-phosphatase B	0.420847	0.110004	153.809	169.981	122.344	110.906
ENSMUSG00000021794	Glud1	glutamate dehydrogenase 1	0.420673	0.00648131	601.9	616.918	483.55	417.053
ENSMUSG00000029552	Tes	testis derived transcript	0.420436	0.0674545	222.267	261.862	158.756	191.775
ENSMUSG00000044641	Pard6b	par-6 family cell polarity regulator beta	0.420327	0.242091	72.9036	67.5985	52.4331	43.9003
ENSMUSG00000021120	Pigh	phosphatidylinositol glycan anchor biosynthesis, class H	0.420031	0.272066	56.0113	57.0978	36.4119	39.2792
ENSMUSG00000022540	Rogdi	rogdi homolog	0.419754	0.28941	53.3441	46.597	33.4989	32.3476
ENSMUSG00000028393	Alad	aminolevulinate, delta-, dehydratase	0.419618	0.0805993	273.833	215.921	152.93	198.707
ENSMUSG00000059486	Kbtbd2	kelch repeat and BTB (POZ) domain containing 2	0.419618	0.0144461	453.425	425.28	313.142	331.563
ENSMUSG00000053329	D10Jhu81e	DNA segment, Chr 10, Johns Hopkins University 81 expressed	0.419545	0.223643	96.9085	76.7866	49.5202	69.3163
ENSMUSG00000027598	Itch	itchy, E3 ubiquitin protein ligase	0.419432	0.00695989	544.11	569.665	400.531	420.519
ENSMUSG00000031543	Ank1	ankyrin 1, erythroid	0.419119	1	10.6688	4.59407	1.45648	1.15527
ENSMUSG00000024427	Spry4	sprouty RTK signaling antagonist 4	0.419021	1	12.447	9.84444	5.8259	2.31054
ENSMUSG00000032369	Plscr1	phospholipid scramblase 1	0.41897	0.214632	93.3522	78.0992	61.172	57.7636
ENSMUSG00000020115	Tbk1	TANK-binding kinase 1	0.418773	0.31168	205.375	386.558	190.798	189.464
ENSMUSG00000038346	Zfp384	zinc finger protein 384	0.418726	0.213502	88.0178	94.5066	50.9766	75.0926
ENSMUSG00000035173	Ccdc186	coiled-coil domain containing 186	0.41869	0.0442252	269.388	315.022	212.645	214.88
ENSMUSG00000024843	Chka	choline kinase alpha	0.418583	0.0446893	315.619	294.021	249.057	197.551
ENSMUSG00000042622	Maff	v-maf musculoaponeurotic fibrosarcoma oncogene family, protein F (avian)	0.418567	0.319622	40.8972	37.4089	20.3907	28.8818
ENSMUSG00000038279	Nop2	NOP2 nucleolar protein	0.418433	0.00781249	701.475	590.666	463.159	487.524
ENSMUSG00000039286	Fndc3b	fibronectin type III domain containing 3B	0.418259	0.0302834	376.076	361.619	238.862	299.215
ENSMUSG00000029095	Ablim2	actin-binding LIM protein 2	0.418131	0.099953	4.44534	34.7837	1.45648	2.31054
ENSMUSG00000006517	Mvd	mevalonate (diphospho) decarboxylase	0.417988	0.25513	89.796	57.7541	53.8896	46.2108
ENSMUSG00000026439	Rbbp5	retinoblastoma binding protein 5, histone lysine methyltransferase complex subunit	0.417879	0.139566	144.918	148.979	87.3885	121.303
ENSMUSG00000056313	Tcim	transcriptional and immune response regulator	0.41763	1	10.6688	3.28148	0	1.15527
ENSMUSG00000026965	Anapc2	anaphase promoting complex subunit 2	0.417605	0.246291	64.013	76.7866	49.5202	47.3661
ENSMUSG00000032244	Fem1b	feminization 1 homolog b (C. elegans)	0.417535	0.00806176	542.332	574.915	391.792	432.071
ENSMUSG00000086962	Gm12248		0.417517	0.332131	27.5611	9.84444	5.8259	11.5527
ENSMUSG00000004451	Ralb	v-ral simian leukemia viral oncogene B	0.417384	0.0300053	373.409	343.243	240.318	283.041
ENSMUSG00000050017	Pitpnb	phosphatidylinositol transfer protein, beta	0.417009	0.0965527	176.036	209.358	128.17	150.185
ENSMUSG00000033326	Kdm4a	lysine (K)-specific demethylase 4A	0.416859	0.0629489	255.163	273.019	164.582	218.346
ENSMUSG00000041440	Gk5	glycerol kinase 5 (putative)	0.4168	0.302425	46.2316	45.9407	29.1295	31.1923
ENSMUSG00000047250	Ptgs1	prostaglandin-endoperoxide synthase 1	0.416636	0.00788111	720.146	698.955	588.416	463.264
ENSMUSG00000029484	Anxa3	annexin A3	0.41651	0.0103162	547.666	496.816	372.858	396.258
ENSMUSG00000025747	Tyms	thymidylate synthase	0.416325	0.154191	134.249	118.79	87.3885	92.4217
ENSMUSG00000041548	Hspb8	heat shock protein 8	0.416146	0.0584593	272.055	249.393	170.408	207.949
ENSMUSG00000034709	Ppp1r21	protein phosphatase 1, regulatory subunit 21	0.415878	0.0879972	198.262	185.075	142.735	135.167
ENSMUSG00000053870	Fpgt	fucose-1-phosphate guanylyltransferase	0.415798	0.187901	106.688	101.726	83.0191	64.6952
ENSMUSG00000017686	Rhot1	ras homolog family member T1	0.415747	0.0156924	422.308	465.314	323.338	331.563
ENSMUSG00000039682	Lap3	leucine aminopeptidase 3	0.4156	0.0691771	234.714	217.234	155.843	172.135
ENSMUSG00000027305	Ndufaf1	NADH:ubiquinone oxidoreductase complex assembly factor 1	0.415368	0.27097	80.9053	53.8163	39.3248	50.8319
ENSMUSG00000073557	Ppp1r12b	protein phosphatase 1, regulatory subunit 12B	0.415329	0.100104	181.37	245.455	142.735	166.359
ENSMUSG00000021221	Dpf3	D4, zinc and double PHD fingers, family 3	0.415228	0.346418	23.1158	20.3452	16.0212	8.0869
ENSMUSG00000027309	4930402H24Rik	RIKEN cDNA 4930402H24 gene	0.414829	0.178367	113.801	110.258	90.3015	69.3163
ENSMUSG00000051747	Ttn	titin	0.414496	0.341136	14.2251	22.3141	13.1083	5.77636
ENSMUSG00000002486	Tchp	trichoplein, keratin filament binding	0.414475	0.312853	46.2316	40.6904	26.2166	30.0371
ENSMUSG00000018379	Srsf1	serine/arginine-rich splicing factor 1	0.414288	4.95834e-05	2096.42	2203.19	1570.08	1635.86
ENSMUSG00000029366	Dck	deoxycytidine kinase	0.414196	0.212819	112.912	91.8814	88.845	55.453
ENSMUSG00000029467	Atp2a2	ATPase, Ca++ transporting, cardiac muscle, slow twitch 2	0.413964	0.000205256	1418.95	1467.48	1064.68	1085.95
ENSMUSG00000038268	Ovca2	candidate tumor suppressor in ovarian cancer 2	0.413899	0.349022	21.3377	38.0652	13.1083	21.9502
ENSMUSG00000027086	Fastkd1	FAST kinase domains 1	0.4135	0.297591	46.2316	57.0978	39.3248	30.0371
ENSMUSG00000062101	Zfp119b	zinc finger protein 119b	0.413494	0.348505	21.3377	17.72	11.6518	9.24217
ENSMUSG00000030259	Rassf8	Ras association (RalGDS/AF-6) domain family (N-terminal) member 8	0.413442	0.00266214	809.053	870.905	656.87	593.809
ENSMUSG00000038416	Cdc16	CDC16 cell division cycle 16	0.413093	0.0515996	297.838	265.8	222.841	190.62
ENSMUSG00000021669	Col4a3bp	collagen, type IV, alpha 3 (Goodpasture antigen) binding protein	0.413005	0.0891283	193.817	196.233	151.473	132.856
ENSMUSG00000073639	Rab18	RAB18, member RAS oncogene family	0.412935	0.102547	170.701	191.638	123.8	138.633
ENSMUSG00000001440	Kpnb1	karyopherin (importin) beta 1	0.412727	3.00412e-05	2322.25	2407.29	1737.58	1794.14
ENSMUSG00000059734	Ndufs8	NADH:ubiquinone oxidoreductase core subunit S8	0.412644	0.162605	122.692	132.572	78.6497	102.819
ENSMUSG00000024668	Sdhaf2	succinate dehydrogenase complex assembly factor 2	0.412563	0.0628378	232.047	242.83	170.408	176.757
ENSMUSG00000058706	0610030E20Rik	RIKEN cDNA 0610030E20 gene	0.412539	0.156299	131.582	124.04	99.0403	84.3348
ENSMUSG00000033554	Dph5	diphthamide biosynthesis 5	0.411794	0.178652	116.468	110.258	90.3015	71.6268
ENSMUSG00000026029	Casp8	caspase 8	0.41176	0.103915	168.034	187.044	131.083	127.08
ENSMUSG00000030604	Zfp626	zinc finger protein 626	0.411612	0.195694	91.5741	124.04	75.7367	77.4032
ENSMUSG00000058301	Upf1	UPF1 regulator of nonsense transcripts homolog (yeast)	0.411529	0.0599543	245.383	298.615	190.798	207.949
ENSMUSG00000036104	Rab3gap1	RAB3 GTPase activating protein subunit 1	0.411336	0.0442972	304.062	295.99	238.862	203.328
ENSMUSG00000041915	Ammecr1l	AMME chromosomal region gene 1-like	0.411323	0.245584	78.2381	70.2237	48.0637	54.2977
ENSMUSG00000028128	F3	coagulation factor III	0.411216	0.181645	110.245	105.664	77.1932	76.2479
ENSMUSG00000048351	Coa7	cytochrome c oxidase assembly factor 7	0.41119	0.297591	50.6769	51.8474	36.4119	32.3476
ENSMUSG00000033900	Map9	microtubule-associated protein 9	0.41112	0.260864	65.7911	68.2548	50.9766	41.5898
ENSMUSG00000001833	Sept7	septin 7	0.411111	0.0231709	402.748	489.597	327.707	332.718
ENSMUSG00000033356	Pus7l	pseudouridylate synthase 7-like	0.411108	0.232743	85.3506	82.6933	48.0637	68.161
ENSMUSG00000046707	Csnk2a2	casein kinase 2, alpha prime polypeptide	0.410884	0.0535639	290.726	389.184	237.405	262.247
ENSMUSG00000031347	Cetn2	centrin 2	0.410795	0.225226	99.5757	100.413	49.5202	88.9559
ENSMUSG00000031608	Galnt7	polypeptide N-acetylgalactosaminyltransferase 7	0.41077	0.054412	328.955	317.647	278.187	198.707
ENSMUSG00000035234	Abraxas1	BRCA1 A complex subunit	0.410617	0.233564	81.7943	85.9748	48.0637	68.161
ENSMUSG00000044068	Zrsr1	zinc finger (CCCH type), RNA binding motif and serine/arginine rich 1	0.410047	0.341071	39.119	33.4711	16.0212	28.8818
ENSMUSG00000029767	Calu	calumenin	0.409974	0.000793759	1273.15	1444.51	1039.92	991.223
ENSMUSG00000027230	Creb3l1	cAMP responsive element binding protein 3-like 1	0.409893	1	8.00162	5.25037	1.45648	0
ENSMUSG00000074212	Dnajb14	DnaJ heat shock protein family (Hsp40) member B14	0.409806	0.0901759	201.819	204.108	163.125	134.011
ENSMUSG00000032563	Mrpl3	mitochondrial ribosomal protein L3	0.409722	0.0508894	274.722	269.081	190.798	207.949
ENSMUSG00000042207	Kdm5b	lysine (K)-specific demethylase 5B	0.409468	0.199433	92.4632	111.57	77.1932	68.161
ENSMUSG00000026510	Trp53bp2	transformation related protein 53 binding protein 2	0.408677	0.29853	60.4567	48.5659	42.2378	31.1923
ENSMUSG00000037275	Gemin5	gem nuclear organelle associated protein 5	0.408604	0.0185822	430.309	435.781	339.359	303.836
ENSMUSG00000019943	Atp2b1	ATPase, Ca++ transporting, plasma membrane 1	0.408396	0.00157467	899.738	924.721	665.609	695.473
ENSMUSG00000029844	Hoxa1	homeobox A1	0.408195	0.353681	19.5595	17.0637	5.8259	12.708
ENSMUSG00000069135	Fgfr1op	Fgfr1 oncogene partner	0.407958	0.0795641	240.049	212.64	152.93	176.757
ENSMUSG00000059883	Irak4	interleukin-1 receptor-associated kinase 4	0.407935	0.226339	79.1271	102.382	58.259	69.3163
ENSMUSG00000043857	Mgat5b	mannoside acetylglucosaminyltransferase 5, isoenzyme B	0.407743	1	9.77976	2.62518	0	0
ENSMUSG00000042626	Shc1	src homology 2 domain-containing transforming protein C1	0.407626	0.209908	98.6866	91.8814	62.6284	71.6268
ENSMUSG00000064254	Ethe1	ethylmalonic encephalopathy 1	0.407594	0.146738	150.253	134.541	94.6709	109.751
ENSMUSG00000027981	Rnpc3	RNA-binding region (RNP1, RRM) containing 3	0.407485	0.245536	69.3474	87.2874	55.3461	54.2977
ENSMUSG00000004508	Gab2	growth factor receptor bound protein 2-associated protein 2	0.407356	0.349436	31.1174	9.84444	8.73885	11.5527
ENSMUSG00000028703	Lrrc41	leucine rich repeat containing 41	0.407299	0.0162045	488.988	444.312	353.924	338.494
ENSMUSG00000030216	Wbp11	WW domain binding protein 11	0.407231	0.0335179	333.401	339.305	257.796	240.296
ENSMUSG00000060950	Trmt61a	tRNA methyltransferase 61A	0.407009	0.156815	134.249	126.665	90.3015	97.0428
ENSMUSG00000039968	Rsbn1l	round spermatid basic protein 1-like	0.406943	0.288192	58.6785	67.5985	32.0425	53.1425
ENSMUSG00000040272	Accs	1-aminocyclopropane-1-carboxylate synthase (non-functional)	0.406737	1	10.6688	7.21926	1.45648	3.46581
ENSMUSG00000027223	Mapk8ip1	mitogen-activated protein kinase 8 interacting protein 1	0.406633	0.219212	93.3522	85.9748	64.0849	62.3846
ENSMUSG00000057982	Zfp809	zinc finger protein 809	0.40616	0.0862572	213.377	198.858	150.017	151.341
ENSMUSG00000019856	Fam184a	family with sequence similarity 184, member A	0.406117	0.0738	8.00162	67.5985	1.45648	4.62108
ENSMUSG00000030268	Bcat1	branched chain aminotransferase 1, cytosolic	0.406062	0.0103162	519.216	553.914	403.444	396.258
ENSMUSG00000054520	Sh3bp2	SH3-domain binding protein 2	0.405945	0.346882	35.5628	33.4711	27.673	16.1738
ENSMUSG00000031922	Cep57	centrosomal protein 57	0.405798	0.0851521	213.377	209.358	166.038	144.409
ENSMUSG00000026491	Ahctf1	AT hook containing transcription factor 1	0.405554	0.00146761	1163.79	1319.81	975.838	886.093
ENSMUSG00000023932	Cdc5l	cell division cycle 5-like (S. pombe)	0.405472	0.156114	137.806	127.321	97.5838	93.577
ENSMUSG00000020629	Adi1	acireductone dioxygenase 1	0.405406	0.27846	57.7895	68.9111	40.7813	46.2108
ENSMUSG00000029106	Add1	adducin 1 (alpha)	0.40528	0.046697	285.391	330.117	231.58	224.123
ENSMUSG00000032977	Fam207a	family with sequence similarity 207, member A	0.405052	0.104747	183.148	193.607	125.257	149.03
ENSMUSG00000024594	Prrc1	proline-rich coiled-coil 1	0.404772	0.28118	70.2364	57.0978	39.3248	47.3661
ENSMUSG00000024012	Mtch1	mitochondrial carrier 1	0.404314	0.0186476	427.642	456.782	318.968	338.494
ENSMUSG00000056602	Fry	FRY microtubule binding protein	0.403985	1	9.77976	6.56296	2.91295	1.15527
ENSMUSG00000032527	Pccb	propionyl Coenzyme A carboxylase, beta polypeptide	0.403855	0.362115	23.1158	25.5955	16.0212	12.708
ENSMUSG00000044030	Irf2bp1	interferon regulatory factor 2 binding protein 1	0.403709	0.0729546	239.16	234.954	161.669	185.999
[truncated: 9,418 more rows]

## Sheet: full_TE
Ensembl ID	Gene name	Wikigene description	log2(fold change)	p value (FDR adjusted)	Ribo_WT_1	Ribo_WT_2	Ribo_mock_1	Ribo_mock_2	RNA_WT_1	RNA_WT_2	RNA_mock_1	RNA_mock_2
ENSMUSG00000115726	Gm30083	predicted gene, 30083	8.73351	0.0173812	1.91008	3.7927	0.550121	0.493947	0	0	0	6.11911
ENSMUSG00000058589	Anks1b	ankyrin repeat and sterile alpha motif domain containing 1B	7.74985	0.00123052	1.91008	3.7927	2.20049	3.45763	0	0	7.73711	4.89529
ENSMUSG00000090272	Mndal	myeloid nuclear differentiation antigen like	7.67889	0.000267345	5.73025	3.7927	3.30073	1.97579	0	0	3.09484	3.67147
ENSMUSG00000057093	Zfp607b	zinc finger protein 607B	7.30781	0.00521742	0	7.58539	3.30073	1.97579	0	0	3.09484	3.67147
ENSMUSG00000074121	Ntf5	neurotrophin 5	7.29136	0.0101321	3.82017	1.89635	3.30073	1.97579	0	0	0	7.34293
ENSMUSG00000078496	Zfp982	zinc finger protein 982	7.13836	0.00203083	7.64034	5.68905	3.85085	4.93947	0	0	4.64226	0
ENSMUSG00000034035	Ccdc17	coiled-coil domain containing 17	6.90809	0.0372639	5.73025	0	1.10024	1.97579	0	0	3.09484	1.22382
ENSMUSG00000001655	Hoxc13	homeobox C13	6.05198	0.0072449	0	7.58539	5.50121	4.44552	0	0	1.54742	3.67147
ENSMUSG00000074865	Zfp934	zinc finger protein 934	5.90602	0.00107945	3.82017	3.7927	6.60146	5.92736	0	0	6.18969	1.22382
ENSMUSG00000103088	Pcdhgb6	protocadherin gamma subfamily B, 6	5.8034	6.00602e-05	9.55042	7.58539	14.3032	17.2881	0	0	4.64226	2.44764
ENSMUSG00000053624	Gykl1	glycerol kinase-like 1	5.59641	0.0104093	11.4605	28.4452	1.10024	0.493947	1.67891	0	1.54742	2.44764
ENSMUSG00000033594	Spata2l	spermatogenesis associated 2-like	5.4495	0.00905774	7.64034	3.7927	0.550121	2.46973	0.839454	0	6.18969	3.67147
ENSMUSG00000022847	Thpo	thrombopoietin	5.42563	0.00776266	1.91008	1.89635	7.15158	5.43342	0	0	3.09484	7.34293
ENSMUSG00000001023	S100a5	S100 calcium binding protein A5	5.20744	0.0458967	0	5.68905	4.40097	4.93947	0	0	3.09484	1.22382
ENSMUSG00000058900	Rsl1	regulator of sex limited protein 1	4.70138	0.00170581	15.2807	20.8598	4.40097	0.987894	1.67891	1.2183	9.28453	1.22382
ENSMUSG00000063535	Zfp773	zinc finger protein 773	4.70043	0.137035	7.64034	3.7927	1.10024	0.493947	0	2.4366	4.64226	0
ENSMUSG00000036826	Igflr1	IGF-like family receptor 1	4.33912	0.137719	3.82017	3.7927	0.550121	0.493947	0.839454	0.60915	3.09484	6.11911
ENSMUSG00000036862	Dchs1	dachsous cadherin related 1	4.24753	0.405542	17.1908	0	3.30073	3.45763	0	0.60915	4.64226	2.44764
ENSMUSG00000090963	Gm17655		4.1244	0.00561294	9.55042	13.2744	2.75061	2.96368	0.839454	1.82745	9.28453	3.67147
ENSMUSG00000002985	Apoe	apolipoprotein E	4.04136	0.247124	0	3.7927	1.65036	1.48184	0	1.2183	4.64226	7.34293
ENSMUSG00000098678	Mroh6	maestro heat-like repeat family member 6	3.93472	0.369596	1.91008	1.89635	1.10024	0.493947	0	1.2183	1.54742	4.89529
ENSMUSG00000053395	Cacng8	calcium channel, voltage-dependent, gamma subunit 8	3.85445	0.0615613	11.4605	5.68905	1.65036	1.48184	1.67891	1.2183	3.09484	3.67147
ENSMUSG00000078974	Sec61g	SEC61, gamma subunit	3.84564	0.0427087	5.73025	9.48174	1.10024	1.97579	5.87618	3.04575	7.73711	15.9097
ENSMUSG00000063851	Rnf183	ring finger protein 183	3.61961	0.267033	0	9.48174	1.10024	1.48184	0.839454	1.2183	3.09484	2.44764
ENSMUSG00000002409	Dyrk1b	dual-specificity tyrosine-(Y)-phosphorylation regulated kinase 1b	3.60543	0.414702	3.82017	0	0	1.97579	0	1.2183	4.64226	3.67147
ENSMUSG00000025498	Irf7	interferon regulatory factor 7	3.56014	0.362202	3.82017	0	1.10024	0.987894	1.67891	1.2183	6.18969	11.0144
ENSMUSG00000069899	Gm12166		3.55083	0.236575	5.73025	1.89635	1.65036	0.987894	0	0.60915	1.54742	2.44764
ENSMUSG00000021278	Amn	amnionless	3.45343	0.134351	5.73025	5.68905	0.550121	0.987894	5.87618	1.82745	9.28453	3.67147
ENSMUSG00000039699	Batf2	basic leucine zipper transcription factor, ATF-like 2	3.42362	0.104023	5.73025	5.68905	2.75061	4.44552	0	0.60915	1.54742	3.67147
ENSMUSG00000061758	Akr1b10	aldo-keto reductase family 1, member B10 (aldose reductase)	3.36031	0.101792	11.4605	18.9635	7.15158	5.43342	0.839454	0	1.54742	2.44764
ENSMUSG00000087408	Cers1	growth differentiation factor 1	3.29712	0.0312372	15.2807	20.8598	17.0538	9.38499	0	1.2183	1.54742	4.89529
ENSMUSG00000030688	Stard10	START domain containing 10	3.28247	0.00252133	21.0109	11.3781	6.60146	5.43342	5.03672	6.70064	13.9268	29.3717
ENSMUSG00000038217	Tlcd2	TLC domain containing 2	3.26857	0.158439	7.64034	7.58539	3.85085	2.96368	0	1.2183	1.54742	2.44764
ENSMUSG00000041571	Selenow	selenoprotein W	3.25597	3.78625e-40	349.545	479.776	77.017	96.8136	83.1059	84.6718	171.764	163.992
ENSMUSG00000026885	Ttll11	tubulin tyrosine ligase-like family, member 11	3.2516	0.818069	0	7.58539	0.550121	0	0.839454	0.60915	0	3.67147
ENSMUSG00000095315	Gm10130		3.2484	0.184506	7.64034	13.2744	1.10024	1.48184	2.51836	2.4366	1.54742	2.44764
ENSMUSG00000064373	Selenop	selenoprotein P	3.23175	0.188372	1.91008	5.68905	2.20049	2.46973	0.839454	0.60915	9.28453	0
ENSMUSG00000095562	Gm21887		3.22822	0.00875659	34.3815	18.9635	14.8533	6.42131	0.839454	2.4366	6.18969	4.89529
ENSMUSG00000031927	1700012B09Rik	RIKEN cDNA 1700012B09 gene	3.1826	0.0998453	3.82017	3.7927	4.40097	4.93947	0	1.2183	6.18969	3.67147
ENSMUSG00000031079	Zfp300	zinc finger protein 300	3.13835	0.0351074	28.6513	7.58539	2.20049	3.95157	2.51836	5.48235	4.64226	6.11911
ENSMUSG00000034161	Scx	scleraxis	3.10911	0.152465	5.73025	5.68905	1.10024	2.46973	4.19727	3.04575	7.73711	6.11911
ENSMUSG00000043290	Zfp784	zinc finger protein 784	3.09431	0.169705	7.64034	7.58539	3.30073	1.97579	0	2.4366	3.09484	2.44764
ENSMUSG00000015120	Ube2i	ubiquitin-conjugating enzyme E2I	3.08149	0.389839	1.91008	3.7927	0	2.46973	0	0.60915	1.54742	2.44764
ENSMUSG00000026941	Mamdc4	MAM domain containing 4	3.04216	0.268523	7.64034	1.89635	1.65036	0	1.67891	4.8732	10.8319	4.89529
ENSMUSG00000031389	Arhgap4	Rho GTPase activating protein 4	3.03054	0.517108	0	3.7927	0	1.97579	0	0.60915	4.64226	1.22382
ENSMUSG00000043313	Pcdhb19	protocadherin beta 19	3.02376	0.072867	9.55042	5.68905	5.50121	10.3729	0	0.60915	3.09484	4.89529
ENSMUSG00000050022	Amz1	archaelysin family metallopeptidase 1	2.98261	0.165314	9.55042	7.58539	2.20049	4.44552	0.839454	1.2183	3.09484	2.44764
ENSMUSG00000042406	Atf4	activating transcription factor 4	2.91652	4.50408e-178	4524.99	5201.68	989.118	853.046	2229.59	1889.58	2941.65	2946.96
ENSMUSG00000078794	Dact3	dishevelled-binding antagonist of beta-catenin 3	2.89915	0.00431844	15.2807	17.0671	8.25182	6.91526	5.87618	5.48235	17.0216	20.805
ENSMUSG00000001313	Rnd2	Rho family GTPase 2	2.89319	0.00598287	11.4605	13.2744	11.5526	10.3729	3.35781	1.2183	13.9268	13.462
ENSMUSG00000044982	Sft2d3	SFT2 domain containing 3	2.88774	0.175659	1.91008	7.58539	2.20049	3.95157	0.839454	1.82745	9.28453	3.67147
ENSMUSG00000049100	Pcdh10	protocadherin 10	2.88046	0.229698	5.73025	3.7927	3.85085	1.48184	1.67891	0	1.54742	4.89529
ENSMUSG00000000958	Slc7a7	solute carrier family 7 (cationic amino acid transporter, y+ system), member 7	2.86093	0.0483142	9.55042	7.58539	12.6528	11.8547	0.839454	0	3.09484	7.34293
ENSMUSG00000098905	Zfp953	zinc finger protein 953	2.84422	0.16464	5.73025	3.7927	4.95109	5.43342	0	0.60915	1.54742	4.89529
ENSMUSG00000079560	Hoxa3	homeobox A3	2.764	0.257194	5.73025	5.68905	0	2.46973	2.51836	4.26405	4.64226	6.11911
ENSMUSG00000096255	Dynlt1b	dynein light chain Tctex-type 1B	2.76172	0.033373	5.73025	9.48174	10.4523	21.2397	0	1.2183	7.73711	6.11911
ENSMUSG00000060314	Zfp941	zinc finger protein 941	2.75193	0.00121535	51.5723	58.7868	8.25182	8.3971	11.7524	10.3555	12.3794	8.56676
ENSMUSG00000070323	Mmp27	matrix metallopeptidase 27	2.75192	0.329268	3.82017	3.7927	1.65036	3.45763	0.839454	0	1.54742	2.44764
ENSMUSG00000025650	Col7a1	collagen, type VII, alpha 1	2.74982	0.140371	7.64034	9.48174	3.30073	4.44552	0.839454	1.82745	3.09484	4.89529
ENSMUSG00000041775	Mapk1ip1	mitogen-activated protein kinase 1 interacting protein 1	2.74842	0.130195	9.55042	15.1708	3.30073	6.42131	0	3.04575	4.64226	2.44764
ENSMUSG00000117310	Ptp4a1	protein tyrosine phosphatase 4a1	2.74608	0.411983	3.82017	1.89635	1.10024	1.48184	2.51836	0.60915	7.73711	0
ENSMUSG00000047181	Samd14	sterile alpha motif domain containing 14	2.71105	0.604741	3.82017	0	1.10024	0	4.19727	1.2183	6.18969	9.79058
ENSMUSG00000017446	C1qtnf1	C1q and tumor necrosis factor related protein 1	2.69785	0.00422627	45.842	20.8598	56.6625	36.0581	0	1.82745	9.28453	8.56676
ENSMUSG00000064368	mt-Nd6	NADH dehydrogenase subunit 6	2.69699	6.07215e-08	11074.7	12669.5	4703.54	2642.62	467.576	482.446	1055.34	850.556
ENSMUSG00000002325	Irf9	interferon regulatory factor 9	2.69091	0.0417154	17.1908	11.3781	4.40097	4.44552	5.03672	5.48235	9.28453	8.56676
ENSMUSG00000067653	Ankrd23	ankyrin repeat domain 23	2.68832	0.48934	3.82017	1.89635	1.10024	0.493947	0.839454	1.2183	1.54742	2.44764
ENSMUSG00000036553	Sh3tc1	SH3 domain and tetratricopeptide repeats 1	2.63888	0.218775	5.73025	5.68905	4.40097	2.96368	0	1.82745	3.09484	3.67147
ENSMUSG00000029380	Cxcl1	chemokine (C-X-C motif) ligand 1	2.63248	0.0338516	51.5723	43.616	3.85085	4.44552	9.23399	8.52809	4.64226	3.67147
ENSMUSG00000050708	Ftl1	ferritin light polypeptide 1	2.60043	1.51158e-14	120.335	125.159	54.462	42.9734	499.475	436.151	1159.02	1080.63
ENSMUSG00000040627	Aicda	activation-induced cytidine deaminase	2.57764	0.0318252	24.8311	15.1708	9.35206	7.90315	1.67891	4.26405	10.8319	3.67147
ENSMUSG00000055862	Izumo4	IZUMO family member 4	2.57375	0.326702	3.82017	5.68905	3.85085	2.96368	0	1.2183	1.54742	2.44764
ENSMUSG00000064341	mt-Nd1	NADH dehydrogenase subunit 1	2.5649	1.78634e-05	8348.98	11753.6	4696.39	2648.05	4387.82	8738.25	16551.2	11820.9
ENSMUSG00000078994	Zfp429	zinc finger protein 429	2.55728	0.0359717	15.2807	24.6525	7.15158	5.92736	4.19727	3.6549	4.64226	9.79058
ENSMUSG00000032322	Pstpip1	proline-serine-threonine phosphatase-interacting protein 1	2.53918	0.322732	7.64034	1.89635	5.50121	2.96368	0.839454	0	0	3.67147
ENSMUSG00000064351	mt-Co1	cytochrome c oxidase subunit I	2.5126	2.02956e-11	55617.8	65554.9	30544.9	20002.9	11579.4	14012.3	32731.1	28171.2
ENSMUSG00000071644	Eef1g	eukaryotic translation elongation factor 1 gamma	2.48825	7.5941e-13	187.188	210.495	132.029	123.487	17.6285	11.5738	49.5175	57.5196
ENSMUSG00000062825	Actg1	actin, gamma, cytoplasmic 1	2.47765	0.0820055	21.0109	17.0671	4.95109	5.43342	2.51836	3.6549	6.18969	3.67147
ENSMUSG00000050860	Phospho1	phosphatase, orphan 1	2.46786	0.244822	5.73025	3.7927	3.85085	1.97579	2.51836	1.2183	3.09484	9.79058
ENSMUSG00000038259	Gdf5	growth differentiation factor 5	2.46125	0.201885	13.3706	3.7927	5.50121	5.43342	0.839454	1.2183	3.09484	3.67147
ENSMUSG00000074635	3110070M22Rik		2.45272	0.568162	1.91008	1.89635	1.65036	0.493947	0	0.60915	1.54742	2.44764
ENSMUSG00000048921	Zfp689	zinc finger protein 689	2.44162	0.0122942	22.921	24.6525	6.60146	5.92736	7.55508	11.5738	13.9268	14.6859
ENSMUSG00000079244	Gm5622	predicted gene 5622	2.4396	0.54807	1.91008	1.89635	0.550121	0.987894	0	1.82745	0	4.89529
ENSMUSG00000063652	Slc22a21	solute carrier family 22 (organic cation transporter), member 21	2.41694	0.480593	3.82017	1.89635	0.550121	0.987894	2.51836	2.4366	1.54742	6.11911
ENSMUSG00000020268	Lyrm7	LYR motif containing 7	2.41009	0.381042	5.73025	0	4.95109	7.4092	0	0.60915	9.28453	0
ENSMUSG00000026409	Pfkfb2	6-phosphofructo-2-kinase/fructose-2,6-biphosphatase 2	2.3969	0.246375	9.55042	5.68905	3.30073	0.987894	0.839454	6.70064	6.18969	3.67147
ENSMUSG00000008482	Rnf151	ring finger protein 151	2.38255	0.360729	0	7.58539	4.40097	3.45763	0	1.82745	4.64226	3.67147
ENSMUSG00000028621	Cyb5rl	cytochrome b5 reductase-like	2.36611	0.0952344	17.1908	7.58539	7.7017	3.95157	3.35781	3.6549	1.54742	14.6859
ENSMUSG00000023882	Zfp54	zinc finger protein 54	2.36149	6.80323e-06	135.616	125.159	35.2078	17.2881	24.3442	28.63	35.5907	18.3573
ENSMUSG00000001656	Hoxc11	homeobox C11	2.35253	0.143992	21.0109	18.9635	7.15158	6.91526	0.839454	3.04575	3.09484	3.67147
ENSMUSG00000038295	Atg9b	autophagy related 9B	2.34966	0.00268748	45.842	20.8598	16.5036	15.8063	5.87618	9.74639	20.1165	19.5812
ENSMUSG00000002204	Napsa	napsin A aspartic peptidase	2.3446	0.223684	11.4605	15.1708	17.0538	13.8305	0.839454	0	4.64226	0
ENSMUSG00000090077	Lime1	Lck interacting transmembrane adaptor 1	2.34369	0.123152	9.55042	9.48174	2.75061	5.43342	10.9129	11.5738	20.1165	28.1479
ENSMUSG00000017002	Slpi	secretory leukocyte peptidase inhibitor	2.34048	0.0536656	43.9319	58.7868	35.7579	32.1065	0.839454	2.4366	7.73711	2.44764
ENSMUSG00000078861	Zfp931	zinc finger protein 931	2.3245	0.50162	1.91008	1.89635	3.30073	0.987894	0	0.60915	3.09484	2.44764
ENSMUSG00000028435	Aqp3	aquaporin 3	2.32285	0.450605	3.82017	1.89635	2.75061	2.46973	0	0.60915	1.54742	2.44764
ENSMUSG00000000317	Bcl6b	B cell CLL/lymphoma 6, member B	2.28923	0.0750142	17.1908	9.48174	6.05134	6.42131	4.19727	4.8732	10.8319	8.56676
ENSMUSG00000018707	Dync1h1	dynein cytoplasmic 1 heavy chain 1	2.28839	3.0473e-67	1780.2	1752.23	291.564	370.46	550.682	584.784	538.503	500.543
ENSMUSG00000016942	Tmprss6	transmembrane serine protease 6	2.27921	0.407653	1.91008	3.7927	3.30073	2.46973	1.67891	1.2183	3.09484	8.56676
ENSMUSG00000044786	Zfp36	zinc finger protein 36	2.27543	1.79024e-11	299.883	265.489	39.6087	40.5036	83.1059	73.0979	52.6123	55.072
ENSMUSG00000044719	E230025N22Rik	Riken cDNA E230025N22 gene	2.27355	0.570643	0	3.7927	2.20049	0.987894	1.67891	0	1.54742	4.89529
ENSMUSG00000038524	Fchsd1	FCH and double SH3 domains 1	2.26929	0.0842068	11.4605	9.48174	7.15158	7.4092	3.35781	3.04575	9.28453	11.0144
ENSMUSG00000034645	Zyg11a	zyg-11 family member A, cell cycle regulator	2.24319	0.463107	1.91008	7.58539	1.65036	1.48184	1.67891	1.2183	3.09484	1.22382
ENSMUSG00000029642	Polr1d	polymerase (RNA) I polypeptide D	2.23586	3.0309e-35	424.039	364.099	440.097	373.424	60.4407	62.1333	286.273	307.179
ENSMUSG00000038375	Trp53inp2	transformation related protein 53 inducible nuclear protein 2	2.22645	0.336093	3.82017	3.7927	3.30073	4.44552	0.839454	1.2183	6.18969	2.44764
ENSMUSG00000037971	1110032A03Rik	RIKEN cDNA 1110032A03 gene	2.22492	0.494959	0	1.89635	2.20049	4.44552	0	0.60915	9.28453	4.89529
ENSMUSG00000024871	Doc2g	double C2, gamma	2.21761	0.313561	5.73025	3.7927	1.10024	5.92736	2.51836	1.82745	9.28453	7.34293
ENSMUSG00000063488	Zkscan7	zinc finger with KRAB and SCAN domains 7	2.21467	0.117112	7.64034	13.2744	6.60146	8.89104	1.67891	2.4366	7.73711	6.11911
ENSMUSG00000039795	Zfand1	zinc finger, AN1-type domain 1	2.19735	0.122459	9.55042	22.7562	7.7017	8.3971	3.35781	1.82745	4.64226	6.11911
ENSMUSG00000053965	Pde5a	phosphodiesterase 5A, cGMP-specific	2.18957	0.130894	5.73025	13.2744	3.85085	8.3971	4.19727	8.52809	17.0216	19.5812
ENSMUSG00000036411	9530077C05Rik	RIKEN cDNA 9530077C05 gene	2.18803	0.364528	1.91008	9.48174	2.75061	1.97579	2.51836	1.2183	6.18969	2.44764
ENSMUSG00000006930	Hap1	huntingtin-associated protein 1	2.17877	0.459011	0	9.48174	3.85085	4.44552	0.839454	0	1.54742	2.44764
ENSMUSG00000059005	Hnrnpa3	heterogeneous nuclear ribonucleoprotein A3	2.17855	0.399893	3.82017	5.68905	4.40097	4.93947	0	1.2183	1.54742	2.44764
ENSMUSG00000024913	Lrp5	low density lipoprotein receptor-related protein 5	2.17691	0.27203	5.73025	13.2744	5.50121	8.89104	0.839454	0.60915	6.18969	0
ENSMUSG00000034394	Lif	leukemia inhibitory factor	2.16746	0.0230752	47.7521	51.2014	9.35206	9.87894	7.55508	11.5738	6.18969	11.0144
ENSMUSG00000025408	Ddit3	DNA-damage inducible transcript 3	2.15817	3.30731e-09	475.611	493.051	30.2567	21.2397	141.028	170.562	27.8536	45.2814
ENSMUSG00000064370	mt-Cytb	cytochrome b	2.15526	5.58629e-05	44676.9	55331.7	26096.1	16065.6	3769.99	8159.56	13043.2	9357.34
ENSMUSG00000015377	Dennd6b	DENN/MADD domain containing 6B	2.14744	0.0394225	24.8311	15.1708	9.90219	9.38499	7.55508	4.26405	15.4742	9.79058
ENSMUSG00000040429	Mterf1a	mitochondrial transcription termination factor 1a	2.14062	0.310259	9.55042	15.1708	0.550121	2.96368	5.87618	3.04575	4.64226	1.22382
ENSMUSG00000064194	Zfp936	zinc finger protein 936	2.13896	0.0488991	22.921	24.6525	7.7017	5.43342	7.55508	8.52809	10.8319	8.56676
ENSMUSG00000026814	Eng	endoglin	2.13763	0.285378	3.82017	9.48174	4.40097	7.90315	1.67891	0	3.09484	4.89529
ENSMUSG00000035578	Iqcg	IQ motif containing G	2.13411	0.106316	22.921	26.5489	12.1027	10.8668	2.51836	2.4366	4.64226	4.89529
ENSMUSG00000036766	Dner	delta/notch-like EGF repeat containing	2.12821	0.551671	3.82017	3.7927	1.10024	1.48184	0.839454	1.82745	1.54742	1.22382
ENSMUSG00000053684	BC048403	cDNA sequence BC048403	2.12367	0.0356827	53.4824	43.616	29.7066	37.046	2.51836	1.82745	10.8319	3.67147
ENSMUSG00000042349	Ikbke	inhibitor of kappaB kinase epsilon	2.12177	0.0017892	45.842	45.5124	34.6577	27.1671	5.87618	6.70064	20.1165	18.3573
ENSMUSG00000075028	Prdm11	PR domain containing 11	2.11489	0.109324	17.1908	15.1708	7.7017	6.91526	5.03672	1.82745	9.28453	4.89529
ENSMUSG00000071037	Camkmt	calmodulin-lysine N-methyltransferase	2.1009	0.238118	19.1008	17.0671	7.15158	10.3729	0.839454	2.4366	1.54742	3.67147
ENSMUSG00000054951	9130008F23Rik	RIKEN cDNA 9130008F23 gene	2.09622	0.308361	13.3706	9.48174	4.95109	2.96368	2.51836	0.60915	4.64226	1.22382
ENSMUSG00000021495	Fam193b	family with sequence similarity 193, member B	2.07707	0.000804691	38.2017	30.3416	22.0049	26.1792	22.6652	14.0104	51.0649	58.7435
ENSMUSG00000106918	Mrpl33	mitochondrial ribosomal protein L33	2.07328	4.98626e-21	370.556	438.057	456.051	449.986	26.8625	32.2849	126.889	150.53
ENSMUSG00000035642	Aamdc	adipogenesis associated Mth938 domain containing	2.07045	0.0412635	34.3815	32.2379	22.555	43.9613	2.51836	0.60915	6.18969	11.0144
ENSMUSG00000030811	Fbxl19	F-box and leucine-rich repeat protein 19	2.06888	0.000116792	36.2916	47.4087	36.8581	30.1308	31.0598	34.1124	114.509	105.249
ENSMUSG00000033685	Ucp2	uncoupling protein 2 (mitochondrial, proton carrier)	2.05659	0.00678785	32.4714	22.7562	13.2029	17.2881	28.5414	36.549	83.5608	64.8626
ENSMUSG00000054737	Zfp182	zinc finger protein 182	2.056	0.0293479	28.6513	24.6525	9.35206	8.3971	8.39454	15.8379	9.28453	22.0288
ENSMUSG00000040860	Crocc	ciliary rootlet coiled-coil, rootletin	2.05086	0.0140612	28.6513	30.3416	24.2053	26.1792	3.35781	4.8732	10.8319	17.1335
ENSMUSG00000064363	mt-Nd4	NADH dehydrogenase subunit 4	2.04513	1.9251e-08	3270.06	3635.3	2054.15	1609.28	564.113	1115.35	2110.68	1562.82
ENSMUSG00000040003	Magi2	membrane associated guanylate kinase, WW and PDZ domain containing 2	2.02966	0.570629	0	5.68905	1.10024	1.97579	3.35781	0.60915	3.09484	4.89529
ENSMUSG00000051900	Abca16	ATP-binding cassette, sub-family A (ABC1), member 16	2.0198	0.321249	3.82017	7.58539	6.05134	3.45763	0.839454	2.4366	3.09484	6.11911
ENSMUSG00000034586	Hid1	HID1 domain containing	2.0183	0.4237	3.82017	1.89635	3.85085	5.43342	0	1.2183	1.54742	3.67147
ENSMUSG00000020135	Apc2	adenomatosis polyposis coli 2	2.01555	0.0918336	11.4605	32.2379	23.1051	16.7942	1.67891	2.4366	10.8319	3.67147
ENSMUSG00000078249	Hmga1b	high mobility group AT-hook 1B	2.01452	0.295015	9.55042	3.7927	5.50121	7.90315	0.839454	0.60915	1.54742	6.11911
ENSMUSG00000031683	Lsm6	LSM6 homolog, U6 small nuclear RNA and mRNA degradation associated	2.0114	0.00975139	64.9429	49.3051	53.3618	65.201	4.19727	2.4366	13.9268	11.0144
ENSMUSG00000033763	Mtss1l	metastasis suppressor 1-like	2.00953	0.0176918	34.3815	17.0671	37.9584	32.6005	3.35781	2.4366	17.0216	11.0144
ENSMUSG00000015478	Rnf5	ring finger protein 5	2.00528	0.144552	38.2017	49.3051	28.6063	20.2518	0	4.26405	3.09484	6.11911
ENSMUSG00000056895	Hist3h2ba	histone cluster 3, H2ba	2.00119	0.668581	5.73025	0	0.550121	0.493947	0	2.4366	0	2.44764
ENSMUSG00000030598	Fbxo17	F-box protein 17	1.99756	0.401189	3.82017	5.68905	2.75061	2.96368	1.67891	1.2183	3.09484	3.67147
ENSMUSG00000029134	Plb1	phospholipase B1	1.99514	0.418596	5.73025	3.7927	4.95109	1.48184	0.839454	1.82745	1.54742	4.89529
ENSMUSG00000002831	Plin4	perilipin 4	1.98757	0.139557	26.7412	24.6525	14.3032	19.2639	2.51836	1.2183	3.09484	7.34293
ENSMUSG00000063804	Lin28b	lin-28 homolog B (C. elegans)	1.98388	0.293455	7.64034	5.68905	4.40097	5.43342	1.67891	2.4366	4.64226	4.89529
ENSMUSG00000020812	1810032O08Rik		1.98132	0.000265227	84.0437	75.8539	24.7555	20.2518	30.2203	27.4117	38.6855	24.4764
ENSMUSG00000040435	Ppp1r15a	protein phosphatase 1, regulatory subunit 15A	1.9796	1.64994e-09	257.861	295.83	47.8606	53.3463	90.661	86.4992	49.5175	77.1008
ENSMUSG00000047591	Mafa	v-maf musculoaponeurotic fibrosarcoma oncogene family, protein A (avian)	1.96788	0.154539	15.2807	9.48174	6.05134	3.95157	10.9129	9.13724	15.4742	17.1335
ENSMUSG00000064345	mt-Nd2	NADH dehydrogenase subunit 2	1.96588	4.71501e-05	8247.74	10515.3	6186.67	4052.34	826.022	1574.65	2991.17	2127
ENSMUSG00000030284	Creld1	cysteine-rich with EGF-like domains 1	1.94816	0.530319	1.91008	3.7927	3.30073	0.987894	1.67891	2.4366	9.28453	1.22382
ENSMUSG00000021904	Sema3g	sema domain, immunoglobulin domain (Ig), short basic domain, secreted, (semaphorin) 3G	1.94276	0.252031	19.1008	17.0671	18.7041	13.8305	0	2.4366	1.54742	4.89529
ENSMUSG00000049515	Espnl	espin-like	1.93446	0.0695158	40.1118	17.0671	15.9535	14.3245	5.03672	4.26405	9.28453	8.56676
ENSMUSG00000024617	Camk2a	calcium/calmodulin-dependent protein kinase II alpha	1.93037	0.375516	9.55042	24.6525	19.8044	17.2881	0	1.2183	1.54742	2.44764
ENSMUSG00000030654	Arl6ip1	ADP-ribosylation factor-like 6 interacting protein 1	1.92497	0.518412	1.91008	5.68905	2.20049	0.987894	4.19727	1.82745	6.18969	2.44764
ENSMUSG00000054021	Sirt5	sirtuin 5	1.92265	0.2511	7.64034	9.48174	17.6039	18.276	0	1.2183	3.09484	4.89529
ENSMUSG00000071203	Naip5	NLR family, apoptosis inhibitory protein 5	1.91446	0.134745	15.2807	13.2744	5.50121	8.89104	5.03672	3.6549	7.73711	9.79058
ENSMUSG00000011306	Sugp1	SURP and G patch domain containing 1	1.91231	0.000375726	129.886	155.501	61.6136	62.2373	10.0734	17.0562	23.2113	20.805
ENSMUSG00000038692	Hoxb4	homeobox B4	1.90874	0.156224	15.2807	18.9635	9.90219	6.91526	1.67891	4.8732	6.18969	7.34293
ENSMUSG00000022565	Plec	plectin	1.90634	8.32293e-103	4588.02	4621.4	2199.94	2455.41	909.968	896.059	1791.91	1630.13
ENSMUSG00000075040	Zfp408	zinc finger protein 408	1.90422	0.00442554	43.9319	51.2014	11.5526	14.3245	31.0598	23.7568	23.2113	33.0432
ENSMUSG00000026556	Vangl2	VANGL planar cell polarity 2	1.90401	0.476728	0	9.48174	7.7017	4.44552	0	0.60915	3.09484	2.44764
ENSMUSG00000074771	Ankef1	ankyrin repeat and EF-hand domain containing 1	1.89186	0.43633	3.82017	3.7927	3.85085	2.46973	1.67891	2.4366	9.28453	2.44764
ENSMUSG00000075706	Gpx4	glutathione peroxidase 4	1.88667	2.5498e-05	1109.76	970.93	366.931	616.446	202.308	133.404	295.557	288.822
ENSMUSG00000059554	Ccdc28a	coiled-coil domain containing 28A	1.87639	0.328224	7.64034	7.58539	7.15158	3.45763	1.67891	1.82745	1.54742	7.34293
ENSMUSG00000064367	mt-Nd5	NADH dehydrogenase subunit 5	1.87443	3.03555e-05	11869.3	15030.5	7579.57	5140.51	964.532	1702.57	2732.75	1892.03
ENSMUSG00000033295	Ptprf	protein tyrosine phosphatase, receptor type, F	1.87216	0.15839	9.55042	15.1708	9.35206	13.3366	0.839454	4.26405	4.64226	11.0144
ENSMUSG00000046364	Rpl27a	ribosomal protein L27A	1.87019	0.172888	3.82017	24.6525	7.15158	8.3971	5.87618	9.13724	15.4742	13.462
ENSMUSG00000030486	Zfp108	zinc finger protein 108	1.86945	0.52031	1.91008	3.7927	3.30073	1.97579	0.839454	1.82745	1.54742	7.34293
ENSMUSG00000039220	Ppp1r10	protein phosphatase 1, regulatory subunit 10	1.86884	3.09136e-12	317.074	358.41	222.799	199.555	45.3305	35.3307	97.4875	85.6676
ENSMUSG00000070371	Prss36	protease, serine 36	1.85568	0.149015	11.4605	11.3781	13.753	12.3487	3.35781	1.2183	12.3794	4.89529
ENSMUSG00000067430	Zfp763	zinc finger protein 763	1.85029	0.000259567	198.649	210.495	64.3642	62.7313	22.6652	20.1019	13.9268	34.267
ENSMUSG00000041319	Thoc6	THO complex 6	1.84691	0.00753365	38.2017	28.4452	19.2543	24.6973	12.5918	10.3555	29.401	25.7003
ENSMUSG00000093674	Rpl41	ribosomal protein L41	1.84253	3.18585e-27	809.876	690.271	596.882	746.354	84.7848	90.1541	267.704	293.717
ENSMUSG00000044991	Shld1	shieldin complex subunit 1	1.83882	0.444533	9.55042	11.3781	2.20049	5.92736	1.67891	0.60915	1.54742	2.44764
ENSMUSG00000072763	5430403G16Rik		1.83769	0.242432	7.64034	18.9635	5.50121	8.3971	1.67891	3.6549	4.64226	6.11911
ENSMUSG00000029600	Rita1	RBPJ interacting and tubulin associated 1	1.82758	0.196076	9.55042	5.68905	9.90219	6.91526	3.35781	6.0915	23.2113	11.0144
ENSMUSG00000074649	BC029722		1.82136	0.108983	34.3815	24.6525	23.1051	24.2034	3.35781	1.82745	9.28453	4.89529
ENSMUSG00000035242	Oaz1	ornithine decarboxylase antizyme 1	1.82094	0.15314	15.2807	15.1708	5.50121	3.95157	12.5918	20.1019	15.4742	23.2526
ENSMUSG00000078497	Zfp978		1.81826	0.685193	0	1.89635	2.75061	1.48184	0	0.60915	3.09484	3.67147
ENSMUSG00000030498	Gas2	growth arrest specific 2	1.81545	0.290215	9.55042	3.7927	3.85085	8.3971	1.67891	3.04575	6.18969	8.56676
ENSMUSG00000063975	Slco1a5	solute carrier organic anion transporter family, member 1a5	1.81384	0.18041	11.4605	7.58539	14.3032	15.3124	0	3.04575	4.64226	11.0144
ENSMUSG00000079659	Tmem243	transmembrane protein 243, mitochondrial	1.8114	0.175144	9.55042	7.58539	8.80194	8.3971	5.87618	7.30979	21.6639	20.805
ENSMUSG00000020423	Btg2	B cell translocation gene 2, anti-proliferative	1.80966	0.0527056	45.842	49.3051	12.1027	8.3971	12.5918	13.4013	7.73711	11.0144
ENSMUSG00000026154	Sdhaf4	succinate dehydrogenase complex assembly factor 4	1.8078	0.100944	32.4714	24.6525	22.555	26.1792	3.35781	1.82745	6.18969	8.56676
ENSMUSG00000003992	Ssbp2	single-stranded DNA binding protein 2	1.80777	1.71255e-05	164.267	155.501	90.2199	92.862	17.6285	18.8836	34.0433	40.3861
ENSMUSG00000064294	Aox3	aldehyde oxidase 3	1.80551	0.502317	7.64034	3.7927	1.65036	4.93947	0.839454	0.60915	1.54742	2.44764
ENSMUSG00000030050	Gkn1	gastrokine 1	1.80016	0.397907	9.55042	5.68905	11.5526	10.8668	0.839454	0	3.09484	2.44764
ENSMUSG00000054893	Zfp667	zinc finger protein 667	1.79892	0.253071	13.3706	15.1708	4.40097	6.42131	4.19727	5.48235	6.18969	4.89529
ENSMUSG00000069208	Zfp825	zinc finger protein 825	1.79511	0.244822	15.2807	13.2744	9.35206	9.38499	4.19727	1.2183	9.28453	2.44764
ENSMUSG00000007035	Msh5	mutS homolog 5	1.7852	0.365562	13.3706	15.1708	5.50121	4.44552	3.35781	1.82745	4.64226	1.22382
ENSMUSG00000034616	Ssh3	slingshot protein phosphatase 3	1.7833	0.00539284	47.7521	58.7868	32.4572	25.6852	12.5918	15.2287	15.4742	36.7147
ENSMUSG00000022362	Gm29394		1.78012	0.624739	0	3.7927	1.10024	2.96368	2.51836	3.6549	7.73711	15.9097
ENSMUSG00000079434	Neu2	neuraminidase 2	1.77782	0.530611	3.82017	5.68905	3.85085	1.97579	0.839454	1.2183	1.54742	2.44764
ENSMUSG00000034758	Tle6	transducin-like enhancer of split 6	1.77458	0.308441	9.55042	11.3781	6.05134	7.90315	2.51836	1.2183	3.09484	6.11911
ENSMUSG00000038605	Samd10	sterile alpha motif domain containing 10	1.77458	0.339436	5.73025	13.2744	6.60146	8.3971	1.67891	0.60915	6.18969	2.44764
ENSMUSG00000023266	Frs3	fibroblast growth factor receptor substrate 3	1.77357	0.6018	0	5.68905	0.550121	1.97579	10.9129	9.13724	13.9268	19.5812
ENSMUSG00000048067	Olfr1349	olfactory receptor 1349	1.77065	0.613178	1.91008	5.68905	0.550121	1.48184	3.35781	1.82745	1.54742	2.44764
ENSMUSG00000061393	Acvr2b	activin receptor IIB	1.76929	0.0124444	26.7412	32.2379	19.8044	22.2276	9.23399	15.2287	34.0433	24.4764
ENSMUSG00000026826	Nr4a2	nuclear receptor subfamily 4, group A, member 2	1.76595	0.413887	5.73025	9.48174	1.10024	3.45763	6.71563	7.30979	6.18969	6.11911
ENSMUSG00000047986	Palm3	paralemmin 3	1.7605	0.531147	0	9.48174	4.40097	4.44552	0.839454	1.2183	4.64226	1.22382
ENSMUSG00000024055	Cyp4f13	cytochrome P450, family 4, subfamily f, polypeptide 13	1.75947	0.525365	5.73025	0	4.40097	4.44552	0	2.4366	4.64226	3.67147
ENSMUSG00000027333	Smox	spermine oxidase	1.75564	0.244822	17.1908	7.58539	8.25182	7.4092	1.67891	4.8732	3.09484	11.0144
ENSMUSG00000036352	Ubac1	ubiquitin associated domain containing 1	1.75435	2.0999e-07	118.425	106.196	85.2688	65.6949	47.8489	39.5947	100.582	99.1296
ENSMUSG00000022546	Gpt	glutamic pyruvic transaminase, soluble	1.75103	0.305507	5.73025	7.58539	3.85085	7.4092	5.03672	3.04575	9.28453	12.2382
ENSMUSG00000026162	Nhej1	nonhomologous end-joining factor 1	1.73938	0.418241	7.64034	5.68905	6.05134	3.95157	0	3.04575	3.09484	3.67147
ENSMUSG00000034664	Itga2b	integrin alpha 2b	1.73897	0.181743	15.2807	17.0671	6.05134	8.89104	8.39454	3.04575	7.73711	8.56676
ENSMUSG00000003541	Ier3	immediate early response 3	1.73687	1.44133e-05	301.793	329.965	52.2615	58.7797	65.4774	48.1228	40.233	25.7003
ENSMUSG00000072941	Sod3	superoxide dismutase 3, extracellular	1.73382	0.438348	13.3706	11.3781	16.5036	11.8547	0	0.60915	1.54742	2.44764
ENSMUSG00000030788	Rnf141	ring finger protein 141	1.73179	0.0337596	28.6513	32.2379	22.0049	16.3002	6.71563	10.3555	15.4742	19.5812
ENSMUSG00000061544	Zfp229	zinc finger protein 229	1.73174	0.480574	9.55042	9.48174	1.10024	4.93947	1.67891	3.04575	0	3.67147
ENSMUSG00000039850	Endov	endonuclease V	1.72971	0.00396805	51.5723	47.4087	33.0073	29.1429	14.2707	14.0104	24.7587	33.0432
ENSMUSG00000074211	Sdhaf1	succinate dehydrogenase complex assembly factor 1	1.72713	0.0172078	26.7412	34.1343	15.9535	18.276	19.3074	18.2745	34.0433	34.267
ENSMUSG00000062270	Morf4l1	mortality factor 4 like 1	1.7254	0.0155868	76.4034	77.7503	24.7555	29.1429	7.55508	18.2745	15.4742	14.6859
ENSMUSG00000059423	Zfp933	zinc finger protein 933	1.72181	0.132384	13.3706	22.7562	11.0024	11.3608	5.87618	4.8732	6.18969	15.9097
ENSMUSG00000000037	Scml2	Scm polycomb group protein like 2	1.7212	0.395799	3.82017	9.48174	6.05134	1.97579	0.839454	4.8732	4.64226	7.34293
ENSMUSG00000042340	Ctf1	cardiotrophin 1	1.71781	0.310869	21.0109	13.2744	4.40097	7.90315	3.35781	4.26405	3.09484	4.89529
ENSMUSG00000019590	Cyb561	cytochrome b-561	1.71413	0.577988	1.91008	5.68905	2.75061	1.97579	0.839454	0.60915	3.09484	1.22382
ENSMUSG00000035759	Bbs10	Bardet-Biedl syndrome 10 (human)	1.70824	0.0992072	11.4605	36.0306	21.4547	18.77	1.67891	6.70064	15.4742	9.79058
ENSMUSG00000033253	Szt2	seizure threshold 2	1.70268	2.33585e-06	173.818	123.263	82.5182	94.3439	39.4543	41.4222	99.035	56.2958
ENSMUSG00000047067	Dusp28	dual specificity phosphatase 28	1.70248	0.391515	5.73025	3.7927	6.05134	3.95157	0.839454	3.04575	7.73711	4.89529
ENSMUSG00000044217	Aqp5	aquaporin 5	1.70007	0.132288	17.1908	15.1708	13.753	11.8547	4.19727	3.6549	12.3794	8.56676
ENSMUSG00000063275	Hacd1	3-hydroxyacyl-CoA dehydratase 1	1.69852	0.000722972	70.6731	68.2685	45.11	34.0823	20.1469	23.7568	35.5907	45.2814
ENSMUSG00000031734	Irx3	Iroquois related homeobox 3	1.6949	0.0439902	47.7521	34.1343	26.4058	22.7216	4.19727	9.74639	13.9268	13.462
ENSMUSG00000027456	Sdcbp2	syndecan binding protein (syntenin) 2	1.68995	0.600814	1.91008	1.89635	2.20049	4.44552	0	0.60915	3.09484	2.44764
ENSMUSG00000027405	Nop56	NOP56 ribonucleoprotein	1.68839	7.51896e-72	3384.67	3565.14	1254.83	1264.01	1062.75	952.101	1200.8	1152.84
ENSMUSG00000005982	Naa60	N(alpha)-acetyltransferase 60, NatF catalytic subunit	1.68412	0.0183338	51.5723	37.927	52.8117	86.9346	3.35781	4.26405	15.4742	19.5812
ENSMUSG00000105518	Gm42674		1.68172	1.15355e-10	991.334	876.113	469.254	541.366	41.9727	45.0771	68.0865	83.2199
ENSMUSG00000045411	2410002F23Rik	RIKEN cDNA 2410002F23 gene	1.68165	9.00331e-09	240.671	233.251	60.5134	58.2857	120.042	120.002	99.035	94.2343
ENSMUSG00000058006	Mdn1	midasin AAA ATPase 1	1.67995	3.84941e-38	1247.28	1171.94	421.943	425.288	477.649	558.59	555.524	607.016
ENSMUSG00000032119	Hinfp	histone H4 transcription factor	1.67992	0.00449104	129.886	106.196	33.5574	24.2034	27.702	23.1477	13.9268	25.7003
ENSMUSG00000074166	AW146154	expressed sequence AW146154	1.67917	0.362147	34.3815	32.2379	14.8533	11.3608	1.67891	1.82745	3.09484	2.44764
ENSMUSG00000003378	Grik5	glutamate receptor, ionotropic, kainate 5 (gamma 2)	1.6772	0.151515	17.1908	9.48174	11.0024	8.89104	10.0734	10.3555	24.7587	24.4764
ENSMUSG00000026414	Tnnt2	troponin T2, cardiac	1.6752	0.444225	3.82017	0	7.15158	7.90315	0.839454	0	6.18969	6.11911
ENSMUSG00000045854	Lyrm2	LYR motif containing 2	1.67226	0.089977	57.3025	41.7197	44.5598	67.1768	4.19727	0.60915	6.18969	12.2382
ENSMUSG00000032549	Rab6b	RAB6B, member RAS oncogene family	1.67164	0.485541	3.82017	5.68905	12.1027	10.8668	0	0.60915	0	6.11911
ENSMUSG00000002346	Slc25a42	solute carrier family 25, member 42	1.67069	0.201451	17.1908	13.2744	8.80194	9.87894	2.51836	4.8732	9.28453	7.34293
[truncated: 9,976 more rows]
