# Supplementary material for: Manipulation of the unfolded protein response: A pharmacological strategy against coronavirus infection
Source: PLoS Pathog. 2021 Jun 17;17(6):e1009644. doi: 10.1371/journal.ppat.1009644 (PMC8211288; doi:10.1371/journal.ppat.1009644)
Supplement: S3 Table — Sheets 1–4: Enriched Reactome pathways. Lists of mouse gene names of significantly differentially expressed genes (S2 Table) were used for Reactome pathway enrichment [11], in which they were converted to their human orthologues and analysed to determine which pathways are significantly over-represented. Input gene lists are indicated in the sheet name, for example ‘Reactome_TS_up’ shows the Reactome enrichment results generated using the ‘TS_up’ list from S2 Table as input. Sheets 5–8: Enriched GO terms. The same differentially expressed mouse gene lists were used for GO term enrichment analysis by PANTHER [114], against a background list of all the genes which passed the threshold for inclusion in that expression analysis. Column labels are as described in both Reactome and PANTHER user guides. All results with significant p values (≤ 0.05) are shown. (XLSX) [file ppat.1009644.s014.xlsx]

## Sheet: GO_TS_up
Analysis Type:	PANTHER Overrepresentation Test (Released 20190606)
Annotation Version and Release Date:	GO Ontology database Released 2019-02-02
Analyzed List:	upload_1 (Mus musculus)
Reference List:	transcription_background.tsv (Mus musculus)	There are duplicate IDs in the file. The unique set of IDs will be used.
Test Type:	FISHER
Correction:	FDR
GO biological process complete	transcription_background.tsv - REFLIST (11217)	upload_1 (223)	upload_1 (expected)	upload_1 (over/under)	upload_1 (fold Enrichment)	upload_1 (raw P-value)	upload_1 (FDR)
nucleosome positioning (GO:0016584)	10	5	0.2	+	25.15	6.89e-06	0.00209
negative regulation of chromatin silencing (GO:0031936)	13	5	0.26	+	19.35	1.87e-05	0.00492
regulation of monocyte chemotaxis (GO:0090025)	12	4	0.24	+	16.77	0.000213	0.0296
negative regulation of myoblast differentiation (GO:0045662)	15	4	0.3	+	13.41	0.000433	0.0474
antimicrobial humoral immune response mediated by antimicrobial peptide (GO:0061844)	15	4	0.3	+	13.41	0.000433	0.0471
chemokine-mediated signaling pathway (GO:0070098)	19	5	0.38	+	13.24	8.45e-05	0.0153
nucleosome assembly (GO:0006334)	61	13	1.21	+	10.72	1.52e-09	2.11e-05
cellular response to chemokine (GO:1990869)	29	6	0.58	+	10.41	5.19e-05	0.01
response to chemokine (GO:1990868)	29	6	0.58	+	10.41	5.19e-05	0.00989
positive regulation of gene expression, epigenetic (GO:0045815)	25	5	0.5	+	10.06	0.000258	0.0348
skeletal muscle cell differentiation (GO:0035914)	36	7	0.72	+	9.78	1.73e-05	0.00462
granulocyte chemotaxis (GO:0071621)	27	5	0.54	+	9.31	0.000353	0.0434
negative regulation of gene silencing (GO:0060969)	28	5	0.56	+	8.98	0.000409	0.0459
chromosome condensation (GO:0030261)	28	5	0.56	+	8.98	0.000409	0.0456
regulation of chromatin silencing (GO:0031935)	29	5	0.58	+	8.67	0.000472	0.0498
negative regulation of DNA recombination (GO:0045910)	35	6	0.7	+	8.62	0.00013	0.0219
chromatin assembly (GO:0031497)	76	13	1.51	+	8.6	1.57e-08	7.3e-05
nucleosome organization (GO:0034728)	87	13	1.73	+	7.52	6.58e-08	7.64e-05
regulation of transcription from RNA polymerase II promoter in response to stress (GO:0043618)	42	6	0.83	+	7.19	0.000318	0.0409
chromatin assembly or disassembly (GO:0006333)	92	13	1.83	+	7.11	1.19e-07	0.000103
DNA packaging (GO:0006323)	104	13	2.07	+	6.29	4.28e-07	0.000213
protein-DNA complex assembly (GO:0065004)	107	13	2.13	+	6.11	5.75e-07	0.000258
protein-DNA complex subunit organization (GO:0071824)	136	15	2.7	+	5.55	2.41e-07	0.000152
positive regulation of smooth muscle cell proliferation (GO:0048661)	74	8	1.47	+	5.44	0.00019	0.0281
DNA conformation change (GO:0071103)	143	15	2.84	+	5.28	4.35e-07	0.000209
circadian rhythm (GO:0007623)	98	10	1.95	+	5.13	4.73e-05	0.00955
response to unfolded protein (GO:0006986)	83	8	1.65	+	4.85	0.000389	0.0456
negative regulation of DNA metabolic process (GO:0051053)	99	9	1.97	+	4.57	0.000254	0.035
transcription by RNA polymerase II (GO:0006366)	163	14	3.24	+	4.32	9.21e-06	0.00262
response to topologically incorrect protein (GO:0035966)	105	9	2.09	+	4.31	0.000381	0.0457
positive regulation of epithelial cell proliferation (GO:0050679)	117	10	2.33	+	4.3	0.000185	0.0283
regulation of smooth muscle cell proliferation (GO:0048660)	106	9	2.11	+	4.27	0.000406	0.046
regulation of ERK1 and ERK2 cascade (GO:0070372)	167	13	3.32	+	3.92	5.03e-05	0.00987
response to endoplasmic reticulum stress (GO:0034976)	172	13	3.42	+	3.8	6.68e-05	0.0122
cellular response to external stimulus (GO:0071496)	179	13	3.56	+	3.65	9.76e-05	0.0172
cellular response to lipid (GO:0071396)	238	15	4.73	+	3.17	0.000129	0.0219
transcription, DNA-templated (GO:0006351)	292	18	5.81	+	3.1	3.58e-05	0.00792
nucleic acid-templated transcription (GO:0097659)	293	18	5.82	+	3.09	3.74e-05	0.00801
RNA biosynthetic process (GO:0032774)	298	18	5.92	+	3.04	4.61e-05	0.00943
negative regulation of transcription by RNA polymerase II (GO:0000122)	600	36	11.93	+	3.02	6.23e-09	4.34e-05
regulation of chromosome organization (GO:0033044)	301	18	5.98	+	3.01	5.21e-05	0.0098
response to growth factor (GO:0070848)	278	16	5.53	+	2.89	0.000207	0.0294
cellular response to growth factor stimulus (GO:0071363)	265	15	5.27	+	2.85	0.000387	0.046
positive regulation of cell population proliferation (GO:0008284)	574	32	11.41	+	2.8	2.38e-07	0.000158
nucleobase-containing compound biosynthetic process (GO:0034654)	521	29	10.36	+	2.8	9.59e-07	0.000405
response to cytokine (GO:0034097)	442	24	8.79	+	2.73	1.32e-05	0.00361
response to radiation (GO:0009314)	295	16	5.86	+	2.73	0.000389	0.0459
response to abiotic stimulus (GO:0009628)	629	34	12.5	+	2.72	1.91e-07	0.00014
response to lipid (GO:0033993)	356	19	7.08	+	2.68	0.000135	0.0222
organic cyclic compound biosynthetic process (GO:1901362)	634	33	12.6	+	2.62	6.7e-07	0.000291
aromatic compound biosynthetic process (GO:0019438)	570	29	11.33	+	2.56	5.25e-06	0.0017
heterocycle biosynthetic process (GO:0018130)	574	29	11.41	+	2.54	5.97e-06	0.00189
negative regulation of transcription, DNA-templated (GO:0045892)	802	39	15.94	+	2.45	3.33e-07	0.000186
negative regulation of RNA biosynthetic process (GO:1902679)	805	39	16	+	2.44	3.6e-07	0.000193
negative regulation of nucleic acid-templated transcription (GO:1903507)	805	39	16	+	2.44	3.6e-07	0.000186
chromatin organization (GO:0006325)	501	24	9.96	+	2.41	0.000115	0.0197
negative regulation of macromolecule biosynthetic process (GO:0010558)	983	47	19.54	+	2.41	3.65e-08	5.65e-05
negative regulation of cellular biosynthetic process (GO:0031327)	1019	48	20.26	+	2.37	3.07e-08	5.35e-05
negative regulation of nucleobase-containing compound metabolic process (GO:0045934)	956	45	19.01	+	2.37	1.01e-07	0.0001
mRNA metabolic process (GO:0016071)	447	21	8.89	+	2.36	0.000405	0.0465
negative regulation of cellular macromolecule biosynthetic process (GO:2000113)	961	45	19.11	+	2.36	1.1e-07	0.000102
negative regulation of biosynthetic process (GO:0009890)	1047	49	20.81	+	2.35	2.39e-08	5.55e-05
negative regulation of apoptotic process (GO:0043066)	624	29	12.41	+	2.34	2.87e-05	0.00665
positive regulation of cell death (GO:0010942)	475	22	9.44	+	2.33	0.000325	0.0412
negative regulation of RNA metabolic process (GO:0051253)	877	40	17.44	+	2.29	1.14e-06	0.000468
negative regulation of programmed cell death (GO:0043069)	637	29	12.66	+	2.29	5.9e-05	0.011
RNA metabolic process (GO:0016070)	1052	47	20.91	+	2.25	2.05e-07	0.000143
regulation of apoptotic process (GO:0042981)	1024	44	20.36	+	2.16	1.86e-06	0.000701
regulation of programmed cell death (GO:0043067)	1040	44	20.68	+	2.13	2.31e-06	0.000805
negative regulation of molecular function (GO:0044092)	639	27	12.7	+	2.13	0.000391	0.0453
negative regulation of cell death (GO:0060548)	712	30	14.15	+	2.12	0.000148	0.0237
regulation of cell population proliferation (GO:0042127)	1001	42	19.9	+	2.11	5.08e-06	0.00168
cellular nitrogen compound biosynthetic process (GO:0044271)	897	37	17.83	+	2.07	3.17e-05	0.00723
regulation of cell death (GO:0010941)	1140	47	22.66	+	2.07	1.97e-06	0.000721
negative regulation of nitrogen compound metabolic process (GO:0051172)	1530	63	30.42	+	2.07	2.14e-08	7.45e-05
negative regulation of gene expression (GO:0010629)	1149	47	22.84	+	2.06	2.26e-06	0.000808
response to oxygen-containing compound (GO:1901700)	757	30	15.05	+	1.99	0.000405	0.0462
gene expression (GO:0010467)	1338	53	26.6	+	1.99	1.22e-06	0.000487
response to organic substance (GO:0010033)	1416	56	28.15	+	1.99	4.94e-07	0.000229
cellular response to organic substance (GO:0071310)	1088	43	21.63	+	1.99	1.94e-05	0.005
negative regulation of macromolecule metabolic process (GO:0010605)	1697	67	33.74	+	1.99	2.92e-08	5.8e-05
negative regulation of cellular metabolic process (GO:0031324)	1685	66	33.5	+	1.97	4.76e-08	6.63e-05
negative regulation of metabolic process (GO:0009892)	1882	72	37.42	+	1.92	2.31e-08	6.43e-05
nucleobase-containing compound metabolic process (GO:0006139)	1778	68	35.35	+	1.92	6.08e-08	7.69e-05
regulation of transcription by RNA polymerase II (GO:0006357)	1321	50	26.26	+	1.9	9.11e-06	0.00264
positive regulation of developmental process (GO:0051094)	939	35	18.67	+	1.87	0.000372	0.0454
cellular aromatic compound metabolic process (GO:0006725)	1886	70	37.49	+	1.87	1.22e-07	9.98e-05
heterocycle metabolic process (GO:0046483)	1863	69	37.04	+	1.86	1.74e-07	0.000135
nucleic acid metabolic process (GO:0090304)	1487	55	29.56	+	1.86	6.06e-06	0.00187
cellular macromolecule biosynthetic process (GO:0034645)	1004	37	19.96	+	1.85	0.000345	0.0429
organic cyclic compound metabolic process (GO:1901360)	1994	73	39.64	+	1.84	9.12e-08	9.77e-05
positive regulation of RNA metabolic process (GO:0051254)	1124	41	22.35	+	1.83	0.000183	0.0283
response to chemical (GO:0042221)	1920	70	38.17	+	1.83	2.48e-07	0.00015
positive regulation of transcription, DNA-templated (GO:0045893)	1045	38	20.78	+	1.83	0.000304	0.0403
positive regulation of nucleic acid-templated transcription (GO:1903508)	1047	38	20.81	+	1.83	0.000311	0.0409
positive regulation of gene expression (GO:0010628)	1323	48	26.3	+	1.82	4.12e-05	0.00869
positive regulation of RNA biosynthetic process (GO:1902680)	1048	38	20.83	+	1.82	0.000315	0.041
macromolecule biosynthetic process (GO:0009059)	1022	37	20.32	+	1.82	0.000411	0.0454
cellular response to chemical stimulus (GO:0070887)	1365	49	27.14	+	1.81	4.94e-05	0.00983
positive regulation of multicellular organismal process (GO:0051240)	1126	40	22.39	+	1.79	0.00045	0.0478
positive regulation of biosynthetic process (GO:0009891)	1311	46	26.06	+	1.76	0.000145	0.0234
positive regulation of macromolecule biosynthetic process (GO:0010557)	1236	43	24.57	+	1.75	0.000342	0.0428
cellular nitrogen compound metabolic process (GO:0034641)	2216	77	44.06	+	1.75	3e-07	0.000174
positive regulation of nucleobase-containing compound metabolic process (GO:0045935)	1247	43	24.79	+	1.73	0.000373	0.0452
positive regulation of cellular biosynthetic process (GO:0031328)	1288	44	25.61	+	1.72	0.000437	0.0471
regulation of biosynthetic process (GO:0009889)	2411	79	47.93	+	1.65	2.38e-06	0.000808
positive regulation of macromolecule metabolic process (GO:0010604)	2163	70	43	+	1.63	2.42e-05	0.0059
organic substance biosynthetic process (GO:1901576)	1585	51	31.51	+	1.62	0.000475	0.0497
regulation of transcription, DNA-templated (GO:0006355)	1884	60	37.45	+	1.6	0.000196	0.0288
regulation of nucleic acid-templated transcription (GO:1903506)	1890	60	37.57	+	1.6	0.000201	0.0292
regulation of RNA biosynthetic process (GO:2001141)	1895	60	37.67	+	1.59	0.000206	0.0296
positive regulation of metabolic process (GO:0009893)	2340	74	46.52	+	1.59	2.11e-05	0.00533
positive regulation of nitrogen compound metabolic process (GO:0051173)	2061	65	40.97	+	1.59	0.000115	0.02
regulation of macromolecule biosynthetic process (GO:0010556)	2285	72	45.43	+	1.58	3.64e-05	0.00791
regulation of cellular biosynthetic process (GO:0031326)	2365	74	47.02	+	1.57	3.22e-05	0.00723
positive regulation of cellular metabolic process (GO:0031325)	2161	67	42.96	+	1.56	0.000152	0.0241
regulation of cellular macromolecule biosynthetic process (GO:2000112)	2237	69	44.47	+	1.55	0.000132	0.0218
regulation of RNA metabolic process (GO:0051252)	2082	64	41.39	+	1.55	0.000254	0.0347
regulation of nucleobase-containing compound metabolic process (GO:0019219)	2261	68	44.95	+	1.51	0.000284	0.038
regulation of primary metabolic process (GO:0080090)	3482	104	69.22	+	1.5	1.74e-06	0.000673
regulation of gene expression (GO:0010468)	2523	75	50.16	+	1.5	0.000186	0.0281
negative regulation of cellular process (GO:0048523)	3034	90	60.32	+	1.49	2.59e-05	0.00612
regulation of nitrogen compound metabolic process (GO:0051171)	3390	99	67.4	+	1.47	1.26e-05	0.0035
negative regulation of biological process (GO:0048519)	3346	96	66.52	+	1.44	4.45e-05	0.00925
regulation of macromolecule metabolic process (GO:0060255)	3574	102	71.05	+	1.44	2.34e-05	0.00582
regulation of metabolic process (GO:0019222)	3873	110	77	+	1.43	6.95e-06	0.00206
regulation of cellular metabolic process (GO:0031323)	3632	103	72.21	+	1.43	2.55e-05	0.00611
positive regulation of cellular process (GO:0048522)	3374	95	67.08	+	1.42	9e-05	0.0161
positive regulation of biological process (GO:0048518)	3748	101	74.51	+	1.36	0.000323	0.0413
nitrogen compound metabolic process (GO:0006807)	4208	112	83.66	+	1.34	0.000154	0.024
primary metabolic process (GO:0044238)	4516	118	89.78	+	1.31	0.000186	0.0279
organic substance metabolic process (GO:0071704)	4773	123	94.89	+	1.3	0.00021	0.0295
cellular process (GO:0009987)	8140	185	161.83	+	1.14	0.000444	0.0475

## Sheet: GO_TS_down
Analysis Type:	PANTHER Overrepresentation Test (Released 20190606)
Annotation Version and Release Date:	GO Ontology database Released 2019-02-02
Analyzed List:	upload_1 (Mus musculus)
Reference List:	transcription_background.tsv (Mus musculus)	There are duplicate IDs in the file. The unique set of IDs will be used.
Test Type:	FISHER
Correction:	FDR
GO biological process complete	transcription_background.tsv - REFLIST (11217)	upload_1 (184)	upload_1 (expected)	upload_1 (over/under)	upload_1 (fold Enrichment)	upload_1 (raw P-value)	upload_1 (FDR)
ribosomal small subunit assembly (GO:0000028)	17	5	0.28	+	17.93	2.18e-05	0.038
translational elongation (GO:0006414)	27	6	0.44	+	13.55	1.26e-05	0.025
translation (GO:0006412)	282	23	4.63	+	4.97	6.9e-10	9.6e-06
peptide biosynthetic process (GO:0043043)	294	23	4.82	+	4.77	1.47e-09	1.02e-05
amide biosynthetic process (GO:0043604)	352	24	5.77	+	4.16	8.03e-09	3.72e-05
peptide metabolic process (GO:0006518)	376	23	6.17	+	3.73	1.11e-07	0.000385
cellular amide metabolic process (GO:0043603)	503	24	8.25	+	2.91	4.03e-06	0.00935
organonitrogen compound biosynthetic process (GO:1901566)	819	33	13.43	+	2.46	2.51e-06	0.00698

## Sheet: GO_TE_up
No GO terms found significantly enriched

## Sheet: GO_TE_down
No GO terms found significantly enriched

## Sheet: Reactome_TS_up
Pathway identifier	Pathway name	#Entities found	#Entities total	Entities ratio	Entities pValue	Entities FDR	#Reactions found	#Reactions total	Reactions ratio	Species identifier	Species name	Submitted entities found	Mapped entities	Found reaction identifiers
R-HSA-381119	Unfolded Protein Response (UPR)	23	154	0.0108673	1.26232e-13	1.11968e-10	61	94	0.00770176	9606	Homo sapiens	Exosc9;Herpud1;Xbp1;Ddit3;Hspa5;Gfpt1;Ccl2;Hsp90b1;Calr;Atf3;Dnajb9		R-HSA-1791131;R-HSA-1791130;R-HSA-1791128;R-HSA-8953356;R-HSA-1791134;R-HSA-1791133;R-HSA-1791123;R-HSA-1791122;R-HSA-1791121;R-HSA-1791124;R-HSA-1791114;R-HSA-1791112;R-HSA-381203;R-HSA-1791116;R-HSA-1791107;R-HSA-381086;R-HSA-1791108;R-HSA-1791163;R-HSA-381217;R-HSA-1791167;R-HSA-1791164;R-HSA-1791155;R-HSA-1791154;R-HSA-1791158;R-HSA-1791157;R-HSA-1791156;R-HSA-1791144;R-HSA-1791150;R-HSA-1791…
R-HSA-381183	ATF6 (ATF6-alpha) activates chaperone genes	10	15	0.0010585	9.11937e-13	4.03988e-10	5	5	0.000409668	9606	Homo sapiens	Xbp1;Hspa5;Ddit3;Hsp90b1;Calr		R-HSA-1791163;R-HSA-1791082;R-HSA-1791150;R-HSA-1791107;R-HSA-1791121
R-HSA-2559586	DNA Damage/Telomere Stress Induced Senescence	16	71	0.00501023	1.89571e-12	5.59233e-10	2	18	0.00147481	9606	Homo sapiens	Hist1h2ac;Hist1h2bf;Hist1h2ae;H2afx;Hist1h2ad;Hist1h4n;Hist1h4k;Hist2h4;Terf2ip;Hist1h1b;Hist1h4f;Hist1h1c;Hist1h4c;Hist1h4d;Hist1h1a;Hist1h4i;Hist2h2ac;Hist1h1d;Hist1h4h;Hist1h1e;Hist1h2ak;Hist1h4b;Hist1h2bm		R-HSA-3785711;R-HSA-4647594
R-HSA-381033	ATF6 (ATF6-alpha) activates chaperones	10	17	0.00119963	3.08031e-12	6.80749e-10	6	10	0.000819336	9606	Homo sapiens	Xbp1;Hspa5;Ddit3;Hsp90b1;Calr		R-HSA-1791163;R-HSA-1791082;R-HSA-381158;R-HSA-1791150;R-HSA-1791107;R-HSA-1791121
R-HSA-73728	RNA Polymerase I Promoter Opening	12	34	0.00239927	7.36289e-12	1.30323e-09	1	2	0.000163867	9606	Homo sapiens	Hist1h2ac;Hist1h2ae;H2afx;Hist1h2ad;Hist2h4;Hist1h3d;Hist1h3e;Hist1h3b;Hist1h3c;Hist1h3h;Hist1h3i;Hist1h3f;Hist1h3g;Hist1h3a;Hist1h2bm;H3f3b;Hist1h2bf;Hist1h4n;Hist1h4k;Hist1h4f;Hist1h4c;Hist1h4d;Hist1h4i;Hist2h2ac;Hist1h4h;Hist1h2ak;Hist1h4b		R-HSA-73718
R-HSA-5334118	DNA methylation	12	36	0.0025404	1.41204e-11	2.07569e-09	7	7	0.000573535	9606	Homo sapiens	Hist1h2ac;Hist1h2ae;H2afx;Hist1h2ad;Hist2h4;Hist1h3d;Hist1h3e;Hist1h3b;Hist1h3c;Hist1h3h;Hist1h3i;Hist1h3f;Hist1h3g;Hist1h3a;Hist1h2bm;H3f3b;Hist1h2bf;Hist1h4n;Hist1h4k;Hist1h4f;Hist1h4c;Hist1h4d;Hist1h4i;Hist2h2ac;Hist1h4h;Hist1h2ak;Hist1h4b		R-HSA-5334097;R-HSA-5334160;R-HSA-5334099;R-HSA-5334179;R-HSA-5334164;R-HSA-5334151;R-HSA-5334152
R-HSA-2559583	Cellular Senescence	23	198	0.0139722	1.90039e-11	2.39449e-09	23	89	0.00729209	9606	Homo sapiens	Hist1h2ac;Hist1h2ae;H2afx;Hist1h2ad;Hist2h4;Ets1;Hist1h1b;Hist1h3d;Hist1h3e;Hist1h1c;Hist1h3b;Hist1h3c;Hist1h1a;Hist1h3h;Hist1h3i;Hist1h3f;Hist1h1d;Id1;Hist1h1e;Hist1h3g;Hist1h3a;Hist1h2bm;Jun;Cbx4;H3f3b;Hist1h2bf;Hist1h4n;Hist1h4k;Fos;Terf2ip;Hist1h4f;Hist1h4c;Hist1h4d;Hist1h4i;Hist2h2ac;Hist1h4h;Hist1h2ak;Hist1h4b		R-HSA-4568740;R-HSA-3222546;R-HSA-8979082;R-HSA-4568737;R-HSA-3200023;R-HSA-168136;R-HSA-3797202;R-HSA-4647594;R-HSA-3132737;R-HSA-3788745;R-HSA-3222593;R-HSA-3229089;R-HSA-3223200;R-HSA-450292;R-HSA-450325;R-HSA-3222533;R-HSA-3788748;R-HSA-3797196;R-HSA-3240295;R-HSA-3785711;R-HSA-3209098;R-HSA-3209165;R-HSA-3229102
R-HSA-5250924	B-WICH complex positively regulates rRNA expression	14	62	0.00437513	4.55199e-11	5.00719e-09	3	3	0.000245801	9606	Homo sapiens	Hist1h2ac;Hist1h2ae;H2afx;Hist1h2ad;Hist2h4;Hist1h3d;Hist1h3e;Hist1h3b;Hist1h3c;Hist1h3h;Hist1h3i;Hist1h3f;Hist1h3g;Hist1h3a;Hist1h2bm;H3f3b;Hist1h2bf;Rpa1;Hist1h4n;Hist1h4k;Sf3b1;Hist1h4f;Hist1h4c;Hist1h4d;Hist1h4i;Hist2h2ac;Hist1h4h;Hist1h2ak;Hist1h4b		R-HSA-5250930;R-HSA-5250947;R-HSA-5250938
R-HSA-201722	Formation of the beta-catenin:TCF transactivating complex	14	67	0.00472797	1.23569e-10	1.10157e-08	4	13	0.00106514	9606	Homo sapiens	Hist1h2ac;Hist1h2ae;H2afx;Hist1h2ad;Hist2h4;Hist1h3d;Hist1h3e;Hist1h3b;Hist1h3c;Hist1h3h;Hist1h3i;Myc;Hist1h3f;Hist1h3g;Hist1h3a;Hist1h2bm;H3f3b;Hist1h2bf;Hist1h4n;Hist1h4k;Hist1h4f;Hist1h4c;Hist1h4d;Hist1h4i;Hist2h2ac;Hist1h4h;Hist1h2ak;Hist1h4b		R-HSA-4411367;R-HSA-3364026;R-HSA-4411357;R-HSA-3451147
R-HSA-212300	PRC2 methylates histones and DNA	12	44	0.00310493	1.36561e-10	1.10157e-08	4	4	0.000327735	9606	Homo sapiens	Hist1h2ac;Hist1h2ae;H2afx;Hist1h2ad;Hist2h4;Hist1h3d;Hist1h3e;Hist1h3b;Hist1h3c;Hist1h3h;Hist1h3i;Hist1h3f;Hist1h3g;Hist1h3a;Hist1h2bm;H3f3b;Hist1h2bf;Hist1h4n;Hist1h4k;Hist1h4f;Hist1h4c;Hist1h4d;Hist1h4i;Hist2h2ac;Hist1h4h;Hist1h2ak;Hist1h4b		R-HSA-212263;R-HSA-212222;R-HSA-212269;R-HSA-212252
R-HSA-171306	Packaging Of Telomere Ends	11	34	0.00239927	1.37697e-10	1.10157e-08	2	2	0.000163867	9606	Homo sapiens	Hist1h2ac;Hist1h2bf;Hist1h2ae;H2afx;Hist1h2ad;Hist1h4n;Hist1h4k;Hist2h4;Terf2ip;Hist1h4f;Hist1h4c;Hist1h4d;Hist1h4i;Hist2h2ac;Hist1h4h;Hist1h2ak;Hist1h4b;Hist1h2bm		R-HSA-181450;R-HSA-176700
R-HSA-427359	SIRT1 negatively regulates rRNA expression	12	45	0.0031755	1.75754e-10	1.283e-08	3	5	0.000409668	9606	Homo sapiens	Hist1h2ac;Hist1h2ae;H2afx;Hist1h2ad;Hist2h4;Hist1h3d;Hist1h3e;Hist1h3b;Hist1h3c;Hist1h3h;Hist1h3i;Hist1h3f;Hist1h3g;Hist1h3a;Hist1h2bm;H3f3b;Hist1h2bf;Hist1h4n;Hist1h4k;Hist1h4f;Hist1h4c;Hist1h4d;Hist1h4i;Hist2h2ac;Hist1h4h;Hist1h2ak;Hist1h4b		R-HSA-427527;R-HSA-427514;R-HSA-427528
R-HSA-912446	Meiotic recombination	13	58	0.00409287	2.47154e-10	1.53126e-08	5	9	0.000737403	9606	Homo sapiens	Hist1h2ac;Hist1h2ae;H2afx;Hist1h2ad;Hist2h4;Hist1h3d;Hist1h3e;Hist1h3b;Hist1h3c;Hist1h3h;Hist1h3i;Hist1h3f;Hist1h3g;Hist1h3a;Hist1h2bm;H3f3b;Hist1h2bf;Rpa1;Hist1h4n;Hist1h4k;Hist1h4f;Hist1h4c;Hist1h4d;Hist1h4i;Hist2h2ac;Hist1h4h;Hist1h2ak;Hist1h4b		R-HSA-912429;R-HSA-912458;R-HSA-912503;R-HSA-912496;R-HSA-1214188
R-HSA-9616222	Transcriptional regulation of granulopoiesis	14	71	0.00501023	2.59535e-10	1.53126e-08	5	27	0.00221221	9606	Homo sapiens	Hist1h2ac;Hist1h2ae;H2afx;Hist1h2ad;Hist2h4;Hist1h3d;Hist1h3e;Hist1h3b;Hist1h3c;Hist1h3h;Hist1h3i;Myc;Hist1h3f;Hist1h3g;Hist1h3a;Hist1h2bm;H3f3b;Hist1h2bf;Hist1h4n;Hist1h4k;Hist1h4f;Hist1h4c;Hist1h4d;Hist1h4i;Hist2h2ac;Hist1h4h;Hist1h2ak;Hist1h4b		R-HSA-9618582;R-HSA-8865505;R-HSA-9618586;R-HSA-9618584;R-HSA-9634445
R-HSA-427389	ERCC6 (CSB) and EHMT2 (G9a) positively regulate rRNA expression	12	48	0.0033872	3.6194e-10	1.99067e-08	2	4	0.000327735	9606	Homo sapiens	Hist1h2ac;Hist1h2ae;H2afx;Hist1h2ad;Hist2h4;Hist1h3d;Hist1h3e;Hist1h3b;Hist1h3c;Hist1h3h;Hist1h3i;Hist1h3f;Hist1h3g;Hist1h3a;Hist1h2bm;H3f3b;Hist1h2bf;Hist1h4n;Hist1h4k;Hist1h4f;Hist1h4c;Hist1h4d;Hist1h4i;Hist2h2ac;Hist1h4h;Hist1h2ak;Hist1h4b		R-HSA-427383;R-HSA-427336
R-HSA-110330	Recognition and association of DNA glycosylase with site containing an affected purine	11	38	0.00268153	4.36743e-10	2.2323e-08	2	9	0.000737403	9606	Homo sapiens	Hist1h2ac;Hist1h2bf;Hist1h2ae;H2afx;Hist1h2ad;Hist1h4n;Hist1h4k;Hist2h4;Terf2ip;Hist1h4f;Hist1h4c;Hist1h4d;Hist1h4i;Hist2h2ac;Hist1h4h;Hist1h2ak;Hist1h4b;Hist1h2bm		R-HSA-9629195;R-HSA-9629373
R-HSA-5625886	Activated PKN1 stimulates transcription of AR (androgen receptor) regulated genes KLK2 and KLK3	12	49	0.00345777	4.55572e-10	2.2323e-08	8	11	0.00090127	9606	Homo sapiens	Hist1h2ac;Hist1h2ae;H2afx;Hist1h2ad;Hist2h4;Hist1h3d;Hist1h3e;Hist1h3b;Hist1h3c;Hist1h3h;Hist1h3i;Hist1h3f;Hist1h3g;Hist1h3a;Hist1h2bm;H3f3b;Hist1h2bf;Hist1h4n;Hist1h4k;Hist1h4f;Hist1h4c;Hist1h4d;Hist1h4i;Hist2h2ac;Hist1h4h;Hist1h2ak;Hist1h4b		R-HSA-5625797;R-HSA-5625796;R-HSA-5625870;R-HSA-5625774;R-HSA-5625849;R-HSA-5625784;R-HSA-5625848;R-HSA-5625883
R-HSA-3214815	HDACs deacetylate histones	13	63	0.0044457	6.63822e-10	3.05358e-08	4	4	0.000327735	9606	Homo sapiens	Hist1h2ac;Hist1h2ag;Hist1h2ae;Hist1h2ad;Hist2h4;Hist1h3d;Hist1h3e;Hist1h3b;Hist1h3c;Hist1h3h;Hist1h3i;Hist1h3f;Hist1h3g;Hist1h3a;Hist1h2bm;Hist1h2bf;Hist1h4n;Hist1h4k;Hist1h4f;Hist2h2ab;Hist1h4c;Hist1h4d;Hist1h4i;Hist2h2ac;Hist1h4h;Hist1h2ak;Hist1h2ai;Hist1h4b		R-HSA-3777129;R-HSA-3782637;R-HSA-3782655;R-HSA-3769447
R-HSA-73772	RNA Polymerase I Promoter Escape	13	64	0.00451627	8.00588e-10	3.52259e-08	2	2	0.000163867	9606	Homo sapiens	Hist1h2ac;Hist1h2ae;H2afx;Hist1h2ad;Hist2h4;Hist1h3d;Hist1h3e;Hist1h3b;Hist1h3c;Hist1h3h;Hist1h3i;Hist1h3f;Hist1h3g;Hist1h3a;Hist1h2bm;H3f3b;Hist1h2bf;Rpa1;Hist1h4n;Hist1h4k;Hist1h4f;Hist1h4c;Hist1h4d;Hist1h4i;Hist2h2ac;Hist1h4h;Hist1h2ak;Hist1h4b		R-HSA-73769;R-HSA-74986
R-HSA-5250913	Positive epigenetic regulation of rRNA expression	14	80	0.00564533	1.17955e-09	4.90194e-08	5	7	0.000573535	9606	Homo sapiens	Hist1h2ac;Hist1h2ae;H2afx;Hist1h2ad;Hist2h4;Hist1h3d;Hist1h3e;Hist1h3b;Hist1h3c;Hist1h3h;Hist1h3i;Hist1h3f;Hist1h3g;Hist1h3a;Hist1h2bm;H3f3b;Hist1h2bf;Rpa1;Hist1h4n;Hist1h4k;Sf3b1;Hist1h4f;Hist1h4c;Hist1h4d;Hist1h4i;Hist2h2ac;Hist1h4h;Hist1h2ak;Hist1h4b		R-HSA-427383;R-HSA-5250930;R-HSA-5250947;R-HSA-5250938;R-HSA-427336
R-HSA-110328	Recognition and association of DNA glycosylase with site containing an affected pyrimidine	11	42	0.0029638	1.22549e-09	4.90194e-08	1	21	0.00172061	9606	Homo sapiens	Hist1h2ac;Hist1h2bf;Hist1h2ae;H2afx;Hist1h2ad;Hist1h4n;Hist1h4k;Hist2h4;Terf2ip;Hist1h4f;Hist1h4c;Hist1h4d;Hist1h4i;Hist2h2ac;Hist1h4h;Hist1h2ak;Hist1h4b;Hist1h2bm		R-HSA-9629372
R-HSA-5578749	Transcriptional regulation by small RNAs	14	81	0.0057159	1.37936e-09	5.24156e-08	2	5	0.000409668	9606	Homo sapiens	Hist1h2ac;Polr2a;Hist1h2ae;H2afx;Hist1h2ad;Hist2h4;Hist1h3d;Hist1h3e;Hist1h3b;Hist1h3c;Hist1h3h;Hist1h3i;Hist1h3f;Hist1h3g;Hist1h3a;Hist1h2bm;H3f3b;Hist1h2bf;Hist1h4n;Hist1h4k;Hist1h4f;Hist1h4c;Ranbp2;Hist1h4d;Hist1h4i;Hist2h2ac;Hist1h4h;Hist1h2ak;Hist1h4b		R-HSA-5578742;R-HSA-5578744
R-HSA-2299718	Condensation of Prophase Chromosomes	12	55	0.00388117	1.64189e-09	5.91079e-08	8	10	0.000819336	9606	Homo sapiens	Hist1h2ac;Hist1h2ae;H2afx;Hist1h2ad;Hist2h4;Hist1h3d;Hist1h3e;Hist1h3b;Hist1h3c;Hist1h3h;Hist1h3i;Hist1h3f;Hist1h3g;Hist1h3a;Hist1h2bm;H3f3b;Hist1h2bf;Hist1h4n;Hist1h4k;Hist1h4f;Hist1h4c;Hist1h4d;Hist1h4i;Hist2h2ac;Hist1h4h;Hist1h2ak;Hist1h4b		R-HSA-2245218;R-HSA-2288097;R-HSA-2301205;R-HSA-2294580;R-HSA-2172678;R-HSA-2294600;R-HSA-2294574;R-HSA-2294590
R-HSA-73927	Depurination	11	45	0.0031755	2.4853e-09	8.45003e-08	4	18	0.00147481	9606	Homo sapiens	Hist1h2ac;Hist1h2bf;Hist1h2ae;H2afx;Hist1h2ad;Hist1h4n;Hist1h4k;Hist2h4;Terf2ip;Hist1h4f;Hist1h4c;Hist1h4d;Hist1h4i;Hist2h2ac;Hist1h4h;Hist1h2ak;Hist1h4b;Hist1h2bm		R-HSA-9629216;R-HSA-9629483;R-HSA-9629195;R-HSA-9629373
R-HSA-110331	Cleavage of the damaged purine	11	45	0.0031755	2.4853e-09	8.45003e-08	2	9	0.000737403	9606	Homo sapiens	Hist1h2ac;Hist1h2bf;Hist1h2ae;H2afx;Hist1h2ad;Hist1h4n;Hist1h4k;Hist2h4;Terf2ip;Hist1h4f;Hist1h4c;Hist1h4d;Hist1h4i;Hist2h2ac;Hist1h4h;Hist1h2ak;Hist1h4b;Hist1h2bm		R-HSA-9629216;R-HSA-9629483
R-HSA-9018519	Estrogen-dependent gene expression	18	154	0.0108673	2.83912e-09	9.08517e-08	18	66	0.00540762	9606	Homo sapiens	Hist1h2ac;Polr2a;Hist1h2ae;H2afx;Hist1h2ad;Hist2h4;Hist1h3d;Hist1h3e;Hist1h3b;Hist1h3c;Hist1h3h;Hist1h3i;Myc;Hist1h3f;Hist1h3g;Fosb;Hist1h3a;Hist1h2bm;Jun;H3f3b;Hist1h2bf;Hist1h4n;Hist1h4k;Fos;Hist1h4f;Hist1h4c;Hist1h4d;Hist1h4i;Hist2h2ac;Hist1h4h;Hist1h2ak;Hist1h4b		R-HSA-9009065;R-HSA-9011981;R-HSA-9011949;R-HSA-9011983;R-HSA-9011950;R-HSA-9012000;R-HSA-9011971;R-HSA-9009378;R-HSA-9011941;R-HSA-9011975;R-HSA-9009371;R-HSA-9012315;R-HSA-9011997;R-HSA-9012319;R-HSA-9011966;R-HSA-9011985;R-HSA-9011984;R-HSA-9011952
R-HSA-2559582	Senescence-Associated Secretory Phenotype (SASP)	14	89	0.00628043	4.48547e-09	1.34564e-07	6	22	0.00180254	9606	Homo sapiens	Hist1h2ac;Hist1h2ae;H2afx;Hist1h2ad;Hist2h4;Hist1h3d;Hist1h3e;Hist1h3b;Hist1h3c;Hist1h3h;Hist1h3i;Hist1h3f;Hist1h3g;Hist1h3a;Hist1h2bm;Jun;H3f3b;Hist1h2bf;Hist1h4n;Hist1h4k;Fos;Hist1h4f;Hist1h4c;Hist1h4d;Hist1h4i;Hist2h2ac;Hist1h4h;Hist1h2ak;Hist1h4b		R-HSA-3788745;R-HSA-4568740;R-HSA-4568737;R-HSA-3788748;R-HSA-3797196;R-HSA-3797202
R-HSA-1912408	Pre-NOTCH Transcription and Translation	14	89	0.00628043	4.48547e-09	1.34564e-07	7	28	0.00229414	9606	Homo sapiens	Hist1h2ac;Hist1h2ae;H2afx;Hist1h2ad;Hist2h4;Hist1h3d;Hist1h3e;Hist1h3b;Hist1h3c;Hist1h3h;Hist1h3i;Hist1h3f;Hist1h3g;Hist1h3a;Hist1h2bm;Jun;H3f3b;Hist1h2bf;Hist1h4n;Hist1h4k;Hist1h4f;Hist1h4c;Snw1;Hist1h4d;Hist1h4i;Hist2h2ac;Hist1h4h;Hist1h2ak;Hist1h4b		R-HSA-9604834;R-HSA-1912415;R-HSA-9017835;R-HSA-1912401;R-HSA-9604831;R-HSA-1912416;R-HSA-9604829
R-HSA-1500620	Meiosis	14	92	0.00649213	6.77141e-09	1.896e-07	9	15	0.001229	9606	Homo sapiens	Hist1h2ac;Hist1h2ae;H2afx;Hist1h2ad;Hist2h4;Hist1h3d;Hist1h3e;Hist1h3b;Hist1h3c;Hist1h3h;Hist1h3i;Hist1h3f;Hist1h3g;Hist1h3a;Hist1h2bm;H3f3b;Hist1h2bf;Rpa1;Hist1h4n;Hist1h4k;Terf2ip;Hist1h4f;Hist1h4c;Hist1h4d;Hist1h4i;Hist2h2ac;Hist1h4h;Hist1h2ak;Hist1h4b		R-HSA-912429;R-HSA-912408;R-HSA-912458;R-HSA-912503;R-HSA-912470;R-HSA-912496;R-HSA-1214188;R-HSA-912467;R-HSA-912450
R-HSA-110329	Cleavage of the damaged pyrimidine	11	51	0.0035989	8.87726e-09	2.30809e-07	1	20	0.00163867	9606	Homo sapiens	Hist1h2ac;Hist1h2bf;Hist1h2ae;H2afx;Hist1h2ad;Hist1h4n;Hist1h4k;Hist2h4;Terf2ip;Hist1h4f;Hist1h4c;Hist1h4d;Hist1h4i;Hist2h2ac;Hist1h4h;Hist1h2ak;Hist1h4b;Hist1h2bm		R-HSA-9629497
R-HSA-73928	Depyrimidination	11	51	0.0035989	8.87726e-09	2.30809e-07	2	41	0.00335928	9606	Homo sapiens	Hist1h2ac;Hist1h2bf;Hist1h2ae;H2afx;Hist1h2ad;Hist1h4n;Hist1h4k;Hist2h4;Terf2ip;Hist1h4f;Hist1h4c;Hist1h4d;Hist1h4i;Hist2h2ac;Hist1h4h;Hist1h2ak;Hist1h4b;Hist1h2bm		R-HSA-9629497;R-HSA-9629372
R-HSA-427413	NoRC negatively regulates rRNA expression	13	80	0.00564533	1.10255e-08	2.86663e-07	4	7	0.000573535	9606	Homo sapiens	Hist1h2ac;Hist1h2ae;H2afx;Hist1h2ad;Hist2h4;Hist1h3d;Hist1h3e;Hist1h3b;Hist1h3c;Hist1h3h;Hist1h3i;Hist1h3f;Hist1h3g;Hist1h3a;Hist1h2bm;H3f3b;Hist1h2bf;Rpa1;Hist1h4n;Hist1h4k;Hist1h4f;Hist1h4c;Hist1h4d;Hist1h4i;Hist2h2ac;Hist1h4h;Hist1h2ak;Hist1h4b		R-HSA-427366;R-HSA-5227490;R-HSA-433672;R-HSA-427337
R-HSA-2559580	Oxidative Stress Induced Senescence	15	114	0.0080446	1.31665e-08	3.17627e-07	10	39	0.00319541	9606	Homo sapiens	Hist1h2ac;Hist1h2ae;H2afx;Hist1h2ad;Hist2h4;Hist1h3d;Hist1h3e;Hist1h3b;Hist1h3c;Hist1h3h;Hist1h3i;Hist1h3f;Hist1h3g;Hist1h3a;Hist1h2bm;Jun;Cbx4;H3f3b;Hist1h2bf;Hist1h4n;Hist1h4k;Fos;Hist1h4f;Hist1h4c;Hist1h4d;Hist1h4i;Hist2h2ac;Hist1h4h;Hist1h2ak;Hist1h4b		R-HSA-3222593;R-HSA-3229089;R-HSA-3223200;R-HSA-450292;R-HSA-450325;R-HSA-3222546;R-HSA-3222533;R-HSA-3240295;R-HSA-168136;R-HSA-3229102
R-HSA-381042	PERK regulates gene expression	10	41	0.00289323	1.35679e-08	3.17627e-07	6	11	0.00090127	9606	Homo sapiens	Exosc9;Herpud1;Hspa5;Ddit3;Ccl2;Atf3		R-HSA-517731;R-HSA-1791107;R-HSA-381086;R-HSA-1791056;R-HSA-1791095;R-HSA-1791173
R-HSA-2262752	Cellular responses to stress	32	515	0.0363418	1.38099e-08	3.17627e-07	37	184	0.0150758	9606	Homo sapiens	Hist1h2ac;Dnaja2;Hist1h2ae;H2afx;Hist1h2ad;Hist2h4;Ets1;Hist1h1b;Hist1h3d;Hist1h3e;Hist1h1c;Hist1h3b;Hist1h3c;Hist1h1a;Hist1h3h;Hist1h3i;Hist1h3f;Hist1h1d;Id1;Cited2;Hist1h1e;Hist1h3g;Vegfa;Hist1h3a;Hist1h2bm;Psmd6;Jun;Cbx4;H3f3b;Hist1h2bf;Rpa1;Hist1h4n;Hist1h4k;Fos;Terf2ip;Hist1h4f;Hist1h4c;Ranbp2;Hist1h4d;Hist1h4i;Hspa5;Hist2h2ac;Hist1h4h;Cat;Hist1h2ak;Hist1h4b		R-HSA-8979082;R-HSA-168136;R-HSA-1235037;R-HSA-3229089;R-HSA-3223200;R-HSA-4793819;R-HSA-450325;R-HSA-3240295;R-HSA-3785711;R-HSA-5252041;R-HSA-3371503;R-HSA-3229102;R-HSA-4568740;R-HSA-3222546;R-HSA-5251955;R-HSA-4568737;R-HSA-1234167;R-HSA-5251959;R-HSA-3200023;R-HSA-5333051;R-HSA-3797202;R-HSA-4647594;R-HSA-3371422;R-HSA-3132737;R-HSA-3788745;R-HSA-3222593;R-HSA-450292;R-HSA-3222533;R-HSA-3788…
R-HSA-606279	Deposition of new CENPA-containing nucleosomes at the centromere	11	54	0.0038106	1.58062e-08	3.47737e-07	4	4	0.000327735	9606	Homo sapiens	Hist1h2ac;Hist1h2bf;Hist1h2ae;H2afx;Hist1h2ad;Hist1h4n;Hist1h4k;Hist2h4;Hist1h4f;Hist1h4c;Hist1h4d;Hist1h4i;Hist2h2ac;Hist1h4h;Cenpl;Hist1h2ak;Hist1h4b;Hist1h2bm		R-HSA-606349;R-HSA-606287;R-HSA-606289;R-HSA-606326
R-HSA-774815	Nucleosome assembly	11	54	0.0038106	1.58062e-08	3.47737e-07	4	4	0.000327735	9606	Homo sapiens	Hist1h2ac;Hist1h2bf;Hist1h2ae;H2afx;Hist1h2ad;Hist1h4n;Hist1h4k;Hist2h4;Hist1h4f;Hist1h4c;Hist1h4d;Hist1h4i;Hist2h2ac;Hist1h4h;Cenpl;Hist1h2ak;Hist1h4b;Hist1h2bm		R-HSA-606349;R-HSA-606287;R-HSA-606289;R-HSA-606326
R-HSA-5689901	Metalloprotease DUBs	9	32	0.00225813	2.18742e-08	4.81232e-07	2	6	0.000491602	9606	Homo sapiens	Hist1h2ac;Hist2h2ab;Hist1h2ag;Hist2h2ac;Hist1h2ae;H2afx;Hist1h2ad;Hist1h2ak;Hist1h2ai		R-HSA-5691381;R-HSA-5691411
R-HSA-380994	ATF4 activates genes in response to endoplasmic reticulum stress	9	33	0.0023287	2.83654e-08	5.95673e-07	5	7	0.000573535	9606	Homo sapiens	Exosc9;Herpud1;Ddit3;Ccl2;Atf3		R-HSA-517731;R-HSA-1791107;R-HSA-1791056;R-HSA-1791095;R-HSA-1791173
R-HSA-73854	RNA Polymerase I Promoter Clearance	13	87	0.0061393	2.90493e-08	6.10035e-07	6	10	0.000819336	9606	Homo sapiens	Hist1h2ac;Hist1h2ae;H2afx;Hist1h2ad;Hist2h4;Hist1h3d;Hist1h3e;Hist1h3b;Hist1h3c;Hist1h3h;Hist1h3i;Hist1h3f;Hist1h3g;Hist1h3a;Hist1h2bm;H3f3b;Hist1h2bf;Rpa1;Hist1h4n;Hist1h4k;Hist1h4f;Hist1h4c;Hist1h4d;Hist1h4i;Hist2h2ac;Hist1h4h;Hist1h2ak;Hist1h4b		R-HSA-73718;R-HSA-73865;R-HSA-73769;R-HSA-74986;R-HSA-73757;R-HSA-73758
R-HSA-73864	RNA Polymerase I Transcription	13	89	0.00628043	3.77016e-08	7.54032e-07	9	14	0.00114707	9606	Homo sapiens	Hist1h2ac;Hist1h2ae;H2afx;Hist1h2ad;Hist2h4;Hist1h3d;Hist1h3e;Hist1h3b;Hist1h3c;Hist1h3h;Hist1h3i;Hist1h3f;Hist1h3g;Hist1h3a;Hist1h2bm;H3f3b;Hist1h2bf;Rpa1;Hist1h4n;Hist1h4k;Hist1h4f;Hist1h4c;Hist1h4d;Hist1h4i;Hist2h2ac;Hist1h4h;Hist1h2ak;Hist1h4b		R-HSA-74993;R-HSA-74992;R-HSA-74994;R-HSA-73718;R-HSA-73865;R-HSA-73769;R-HSA-74986;R-HSA-73757;R-HSA-73758
R-HSA-5250941	Negative epigenetic regulation of rRNA expression	13	89	0.00628043	3.77016e-08	7.54032e-07	7	12	0.000983204	9606	Homo sapiens	Hist1h2ac;Hist1h2ae;H2afx;Hist1h2ad;Hist2h4;Hist1h3d;Hist1h3e;Hist1h3b;Hist1h3c;Hist1h3h;Hist1h3i;Hist1h3f;Hist1h3g;Hist1h3a;Hist1h2bm;H3f3b;Hist1h2bf;Rpa1;Hist1h4n;Hist1h4k;Hist1h4f;Hist1h4c;Hist1h4d;Hist1h4i;Hist2h2ac;Hist1h4h;Hist1h2ak;Hist1h4b		R-HSA-427366;R-HSA-427527;R-HSA-427514;R-HSA-5227490;R-HSA-433672;R-HSA-427528;R-HSA-427337
R-HSA-73929	Base-Excision Repair, AP Site Formation	11	61	0.00430457	5.3533e-08	1.01713e-06	6	61	0.00499795	9606	Homo sapiens	Hist1h2ac;Hist1h2bf;Hist1h2ae;H2afx;Hist1h2ad;Hist1h4n;Hist1h4k;Hist2h4;Terf2ip;Hist1h4f;Hist1h4c;Hist1h4d;Hist1h4i;Hist2h2ac;Hist1h4h;Hist1h2ak;Hist1h4b;Hist1h2bm		R-HSA-9629216;R-HSA-9629483;R-HSA-9629195;R-HSA-9629497;R-HSA-9629372;R-HSA-9629373
R-HSA-1221632	Meiotic synapsis	11	62	0.00437513	6.29222e-08	1.1326e-06	4	6	0.000491602	9606	Homo sapiens	Hist1h2ac;Hist1h2bf;Hist1h2ae;H2afx;Hist1h2ad;Hist1h4n;Hist1h4k;Hist2h4;Terf2ip;Hist1h4f;Hist1h4c;Hist1h4d;Hist1h4i;Hist2h2ac;Hist1h4h;Hist1h2ak;Hist1h4b;Hist1h2bm		R-HSA-912408;R-HSA-912470;R-HSA-912467;R-HSA-912450
R-HSA-8936459	RUNX1 regulates genes involved in megakaryocyte differentiation and platelet function	12	78	0.0055042	7.29364e-08	1.31285e-06	20	33	0.00270381	9606	Homo sapiens	Hist1h2ac;Hist1h2ae;H2afx;Hist1h2ad;Hist2h4;Hist1h3d;Hist1h3e;Hist1h3b;Hist1h3c;Hist1h3h;Hist1h3i;Hist1h3f;Hist1h3g;Hist1h3a;Hist1h2bm;H3f3b;Hist1h2bf;Hist1h4n;Hist1h4k;Hist1h4f;Hist1h4c;Hist1h4d;Hist1h4i;Hist2h2ac;Hist1h4h;Hist1h2ak;Hist1h4b		R-HSA-8936584;R-HSA-8936616;R-HSA-8937097;R-HSA-8936621;R-HSA-8937037;R-HSA-8936608;R-HSA-8936481;R-HSA-8936995;R-HSA-8937016;R-HSA-8937113;R-HSA-8937050;R-HSA-8935740;R-HSA-8936989;R-HSA-8937118;R-HSA-8937022;R-HSA-8935730;R-HSA-8935731;R-HSA-8936979;R-HSA-8936628;R-HSA-8936599
R-HSA-157579	Telomere Maintenance	12	78	0.0055042	7.29364e-08	1.31285e-06	5	23	0.00188447	9606	Homo sapiens	Hist1h2ac;Hist1h2bf;Hist1h2ae;H2afx;Hist1h2ad;Rpa1;Hist1h4n;Hist1h4k;Hist2h4;Terf2ip;Hist1h4f;Hist1h4c;Hist1h4d;Hist1h4i;Hist2h2ac;Hist1h4h;Hist1h2ak;Hist1h4b;Hist1h2bm		R-HSA-174451;R-HSA-181450;R-HSA-174441;R-HSA-176700;R-HSA-174445
R-HSA-1912422	Pre-NOTCH Expression and Processing	14	113	0.00797403	8.35444e-08	1.42026e-06	7	38	0.00311348	9606	Homo sapiens	Hist1h2ac;Hist1h2ae;H2afx;Hist1h2ad;Hist2h4;Hist1h3d;Hist1h3e;Hist1h3b;Hist1h3c;Hist1h3h;Hist1h3i;Hist1h3f;Hist1h3g;Hist1h3a;Hist1h2bm;Jun;H3f3b;Hist1h2bf;Hist1h4n;Hist1h4k;Hist1h4f;Hist1h4c;Snw1;Hist1h4d;Hist1h4i;Hist2h2ac;Hist1h4h;Hist1h2ak;Hist1h4b		R-HSA-9604834;R-HSA-1912415;R-HSA-9017835;R-HSA-1912401;R-HSA-9604831;R-HSA-1912416;R-HSA-9604829
R-HSA-5625740	RHO GTPases activate PKNs	12	80	0.00564533	9.54641e-08	1.62289e-06	8	20	0.00163867	9606	Homo sapiens	Hist1h2ac;Hist1h2ae;H2afx;Hist1h2ad;Hist2h4;Hist1h3d;Hist1h3e;Hist1h3b;Hist1h3c;Hist1h3h;Hist1h3i;Hist1h3f;Hist1h3g;Hist1h3a;Hist1h2bm;H3f3b;Hist1h2bf;Hist1h4n;Hist1h4k;Hist1h4f;Hist1h4c;Hist1h4d;Hist1h4i;Hist2h2ac;Hist1h4h;Hist1h2ak;Hist1h4b		R-HSA-5625797;R-HSA-5625796;R-HSA-5625870;R-HSA-5625774;R-HSA-5625849;R-HSA-5625784;R-HSA-5625848;R-HSA-5625883
R-HSA-8953897	Cellular responses to external stimuli	34	621	0.0438219	9.65029e-08	1.64055e-06	42	269	0.0220401	9606	Homo sapiens	Hist1h2ac;Dnaja2;Hist1h2ae;H2afx;Hist1h2ad;Hist2h4;Ets1;Hist1h1b;Hist1h3d;Hist1h3e;Hist1h1c;Hist1h3b;Hist1h3c;Hist1h1a;Hist1h3h;Hist1h3i;Hist1h3f;Hist1h1d;Id1;Cited2;Hist1h1e;Hist1h3g;Vegfa;Hist1h3a;Hist1h2bm;Psmd6;Jun;Rraga;Cbx4;H3f3b;Hist1h2bf;Rpa1;Hist1h4n;Hist1h4k;Fos;Terf2ip;Hist1h4f;Hist1h4c;Ranbp2;Hist1h4d;Hist1h4i;Hspa5;Hist2h2ac;Hist1h4h;Cat;Hist1h2ak;Hist1h4b		R-HSA-8979082;R-HSA-5672017;R-HSA-168136;R-HSA-1235037;R-HSA-3229089;R-HSA-3223200;R-HSA-4793819;R-HSA-450325;R-HSA-3240295;R-HSA-3785711;R-HSA-5675790;R-HSA-5252041;R-HSA-3371503;R-HSA-5672010;R-HSA-3229102;R-HSA-4568740;R-HSA-3222546;R-HSA-5251955;R-HSA-4568737;R-HSA-1234167;R-HSA-5251959;R-HSA-3200023;R-HSA-5672817;R-HSA-5333051;R-HSA-3797202;R-HSA-4647594;R-HSA-3371422;R-HSA-3132737;R-HSA-378…
R-HSA-5619507	Activation of HOX genes during differentiation	14	116	0.00818573	1.14433e-07	1.83092e-06	31	43	0.00352315	9606	Homo sapiens	Hist1h2ac;Polr2a;Hist1h2ae;H2afx;Hist1h2ad;Hist2h4;Hist1h3d;Hist1h3e;Hist1h3b;Hist1h3c;Hist1h3h;Hist1h3i;Hist1h3f;Hist1h3g;Hist1h3a;Hist1h2bm;Jun;H3f3b;Hist1h2bf;Hist1h4n;Hist1h4k;Hist1h4f;Hist1h4c;Hist1h4d;Hist1h4i;Hist2h2ac;Hist1h4h;Hist1h2ak;Hist1h4b		R-HSA-5617877;R-HSA-5617492;R-HSA-5617431;R-HSA-5621010;R-HSA-5617874;R-HSA-6810159;R-HSA-6810158;R-HSA-5617887;R-HSA-5617862;R-HSA-6810161;R-HSA-5617859;R-HSA-5617484;R-HSA-5617676;R-HSA-5693644;R-HSA-5617486;R-HSA-5617672;R-HSA-5617483;R-HSA-5617867;R-HSA-5621002;R-HSA-5617866;R-HSA-5617462;R-HSA-5617650;R-HSA-5617661;R-HSA-5617471;R-HSA-5617445;R-HSA-5617452;R-HSA-5617454;R-HSA-6810139;R-HSA-5…
R-HSA-5617472	Activation of anterior HOX genes in hindbrain development during early embryogenesis	14	116	0.00818573	1.14433e-07	1.83092e-06	31	43	0.00352315	9606	Homo sapiens	Hist1h2ac;Polr2a;Hist1h2ae;H2afx;Hist1h2ad;Hist2h4;Hist1h3d;Hist1h3e;Hist1h3b;Hist1h3c;Hist1h3h;Hist1h3i;Hist1h3f;Hist1h3g;Hist1h3a;Hist1h2bm;Jun;H3f3b;Hist1h2bf;Hist1h4n;Hist1h4k;Hist1h4f;Hist1h4c;Hist1h4d;Hist1h4i;Hist2h2ac;Hist1h4h;Hist1h2ak;Hist1h4b		R-HSA-5617877;R-HSA-5617492;R-HSA-5617431;R-HSA-5621010;R-HSA-5617874;R-HSA-6810159;R-HSA-6810158;R-HSA-5617887;R-HSA-5617862;R-HSA-6810161;R-HSA-5617859;R-HSA-5617484;R-HSA-5617676;R-HSA-5693644;R-HSA-5617486;R-HSA-5617672;R-HSA-5617483;R-HSA-5617867;R-HSA-5621002;R-HSA-5617866;R-HSA-5617462;R-HSA-5617650;R-HSA-5617661;R-HSA-5617471;R-HSA-5617445;R-HSA-5617452;R-HSA-5617454;R-HSA-6810139;R-HSA-5…
R-HSA-211000	Gene Silencing by RNA	14	117	0.0082563	1.26818e-07	2.02909e-06	4	36	0.00294961	9606	Homo sapiens	Hist1h2ac;Polr2a;Hist1h2ae;H2afx;Hist1h2ad;Hist2h4;Hist1h3d;Hist1h3e;Hist1h3b;Hist1h3c;Hist1h3h;Hist1h3i;Hist1h3f;Hist1h3g;Hist1h3a;Hist1h2bm;H3f3b;Hist1h2bf;Hist1h4n;Hist1h4k;Hist1h4f;Hist1h4c;Ranbp2;Hist1h4d;Hist1h4i;Hist2h2ac;Hist1h4h;Hist1h2ak;Hist1h4b		R-HSA-5578742;R-HSA-5601926;R-HSA-5578744;R-HSA-203901
R-HSA-3214858	RMTs methylate histone arginines	10	53	0.00374003	1.43838e-07	2.15758e-06	16	22	0.00180254	9606	Homo sapiens	Hist1h2ac;Hist1h2ag;Hist1h2ae;H2afx;Hist1h2ad;Hist2h4;Hist1h3d;Hist1h3e;Hist1h3b;Hist1h3c;Hist1h3h;Hist1h3i;Hist1h3f;Hist1h3g;Hist1h3a;Hist1h4n;Hist1h4k;Hist1h4f;Hist2h2ab;Hist1h4c;Hist1h4d;Hist1h4i;Hist2h2ac;Hist1h4h;Hist1h2ak;Hist1h2ai;Hist1h4b		R-HSA-5205867;R-HSA-5216234;R-HSA-5218952;R-HSA-5205799;R-HSA-5212679;R-HSA-5205798;R-HSA-5205861;R-HSA-5661117;R-HSA-5225602;R-HSA-5205824;R-HSA-5661126;R-HSA-5205822;R-HSA-5205820;R-HSA-5229203;R-HSA-5229010;R-HSA-5225649
R-HSA-1474165	Reproduction	14	123	0.0086797	2.30089e-07	3.45134e-06	9	24	0.00196641	9606	Homo sapiens	Hist1h2ac;Hist1h2ae;H2afx;Hist1h2ad;Hist2h4;Hist1h3d;Hist1h3e;Hist1h3b;Hist1h3c;Hist1h3h;Hist1h3i;Hist1h3f;Hist1h3g;Hist1h3a;Hist1h2bm;H3f3b;Hist1h2bf;Rpa1;Hist1h4n;Hist1h4k;Terf2ip;Hist1h4f;Hist1h4c;Hist1h4d;Hist1h4i;Hist2h2ac;Hist1h4h;Hist1h2ak;Hist1h4b		R-HSA-912429;R-HSA-912408;R-HSA-912458;R-HSA-912503;R-HSA-912470;R-HSA-912496;R-HSA-1214188;R-HSA-912467;R-HSA-912450
R-HSA-73886	Chromosome Maintenance	13	105	0.0074095	2.44929e-07	3.65179e-06	9	27	0.00221221	9606	Homo sapiens	Hist1h2ac;Hist1h2bf;Hist1h2ae;H2afx;Hist1h2ad;Rpa1;Hist1h4n;Hist1h4k;Hist2h4;Terf2ip;Hist1h4f;Hist1h4c;Hist1h4d;Hist1h4i;Hist2h2ac;Hist1h4h;Cenpl;Hist1h2ak;Hist1h4b;Hist1h2bm		R-HSA-174451;R-HSA-606349;R-HSA-606287;R-HSA-606289;R-HSA-181450;R-HSA-174441;R-HSA-176700;R-HSA-606326;R-HSA-174445
R-HSA-8939211	ESR-mediated signaling	20	255	0.0179945	2.47118e-07	3.65179e-06	23	110	0.0090127	9606	Homo sapiens	Hist1h2ac;Polr2a;Hist1h2ae;H2afx;Hist1h2ad;Hist2h4;Hbegf;Hist1h3d;Hist1h3e;Hist1h3b;Hist1h3c;Hist1h3h;Hist1h3i;Myc;Hist1h3f;Hist1h3g;Fosb;Hist1h3a;Hist1h2bm;Jun;H3f3b;Hist1h2bf;Hist1h4n;Hist1h4k;Fos;Hist1h4f;Hist1h4c;Hist1h4d;Hist1h4i;Hist2h2ac;Hist1h4h;Hist1h2ak;Hist1h4b		R-HSA-9009065;R-HSA-9624272;R-HSA-9011981;R-HSA-9011949;R-HSA-9011983;R-HSA-9011950;R-HSA-9012000;R-HSA-9011971;R-HSA-9009378;R-HSA-9625465;R-HSA-9011941;R-HSA-9011975;R-HSA-9009371;R-HSA-9012315;R-HSA-9011997;R-HSA-9625479;R-HSA-9012319;R-HSA-9011966;R-HSA-9011985;R-HSA-9625482;R-HSA-9011984;R-HSA-9011952;R-HSA-9625487
R-HSA-977225	Amyloid fiber formation	12	88	0.00620987	2.60842e-07	3.65179e-06	1	33	0.00270381	9606	Homo sapiens	Hist1h2ac;Hist1h2ae;H2afx;Hist1h2ad;Hist2h4;Hist1h3d;Hist1h3e;Hist1h3b;Hist1h3c;Hist1h3h;Hist1h3i;Hist1h3f;Hist1h3g;Hist1h3a;Hist1h2bm;H3f3b;Hist1h2bf;Hist1h4n;Hist1h4k;Hist1h4f;Hist1h4c;Hist1h4d;Hist1h4i;Hist2h2ac;Hist1h4h;Hist1h2ak;Hist1h4b		R-HSA-977224
R-HSA-8939236	RUNX1 regulates transcription of genes involved in differentiation of HSCs	13	106	0.00748006	2.72279e-07	3.8119e-06	4	15	0.001229	9606	Homo sapiens	Hist1h2ac;Hist1h2ae;H2afx;Hist1h2ad;Hist2h4;Hist1h3d;Hist1h3e;Hist1h3b;Hist1h3c;Hist1h3h;Hist1h3i;Hist1h3f;Hist1h3g;Hist1h3a;Hist1h2bm;Psmd6;H3f3b;Hist1h2bf;Hist1h4n;Hist1h4k;Hist1h4f;Hist1h4c;Hist1h4d;Hist1h4i;Hist2h2ac;Hist1h4h;Hist1h2ak;Hist1h4b		R-HSA-8865491;R-HSA-8865505;R-HSA-8957265;R-HSA-8865498
R-HSA-6785807	Interleukin-4 and Interleukin-13 signaling	18	211	0.0148896	3.0355e-07	4.2497e-06	16	46	0.00376895	9606	Homo sapiens	Myc;Vegfa;Ccl2;Hsp90b1;Fscn1;Fos;Junb;Jak1;Mcl1;Ptgs2		R-HSA-6788582;R-HSA-6786050;R-HSA-6789615;R-HSA-6786095;R-HSA-6790029;R-HSA-6786124;R-HSA-6786058;R-HSA-6790038;R-HSA-6790036;R-HSA-6788628;R-HSA-6789524;R-HSA-6786096;R-HSA-6786110;R-HSA-6788571;R-HSA-6790041;R-HSA-6786072
R-HSA-3214847	HATs acetylate histones	13	110	0.00776233	4.11131e-07	5.75584e-06	13	15	0.001229	9606	Homo sapiens	Hist1h2ac;Hist1h2ag;Hist1h2ae;Hist1h2ad;Hist2h4;Hist1h3d;Hist1h3e;Hist1h3b;Hist1h3c;Hist1h3h;Hist1h3i;Hist1h3f;Hist1h3g;Hist1h3a;Hist1h2bm;Hist1h2bf;Hist1h4n;Hist1h4k;Hist1h4f;Hist2h2ab;Hist1h4c;Hist1h4d;Hist1h4i;Hist2h2ac;Hist1h4h;Hist1h2ak;Hist1h2ai;Hist1h4b		R-HSA-3318486;R-HSA-3321975;R-HSA-3301237;R-HSA-3662335;R-HSA-3697008;R-HSA-3321883;R-HSA-5144542;R-HSA-3301345;R-HSA-3697920;R-HSA-3662318;R-HSA-3318415;R-HSA-3318413;R-HSA-3321805
R-HSA-68875	Mitotic Prophase	14	135	0.0095265	6.87419e-07	8.93645e-06	12	34	0.00278574	9606	Homo sapiens	Hist1h2ac;Hist1h2ae;H2afx;Hist1h2ad;Hist2h4;Hist1h3d;Hist1h3e;Hist1h3b;Hist1h3c;Hist1h3h;Hist1h3i;Hist1h3f;Hist1h3g;Hist1h3a;Hist1h2bm;H3f3b;Hist1h2bf;Hist1h4n;Hist1h4k;Hist1h4f;Hist1h4c;Ranbp2;Hist1h4d;Hist1h4i;Hist2h2ac;Hist1h4h;Hist1h2ak;Hist1h4b;Tmpo		R-HSA-2245218;R-HSA-2288097;R-HSA-5229194;R-HSA-2301205;R-HSA-2294580;R-HSA-2172678;R-HSA-2993898;R-HSA-2294600;R-HSA-2294574;R-HSA-2294590;R-HSA-2990880;R-HSA-2990882
R-HSA-73884	Base Excision Repair	12	98	0.00691553	7.9822e-07	1.03769e-05	12	104	0.0085211	9606	Homo sapiens	Hist1h2ac;Hist1h2bf;Hist1h2ae;H2afx;Hist1h2ad;Rpa1;Hist1h4n;Hist1h4k;Hist2h4;Terf2ip;Hist1h4f;Hist1h4c;Hist1h4d;Hist1h4i;Hist2h2ac;Hist1h4h;Hist1h2ak;Hist1h4b;Hist1h2bm		R-HSA-110368;R-HSA-9629216;R-HSA-110371;R-HSA-5651809;R-HSA-9629483;R-HSA-9629195;R-HSA-110363;R-HSA-9629497;R-HSA-5651805;R-HSA-110364;R-HSA-9629372;R-HSA-9629373
R-HSA-212165	Epigenetic regulation of gene expression	14	139	0.00980876	9.65028e-07	1.25454e-05	23	34	0.00278574	9606	Homo sapiens	Hist1h2ac;Hist1h2ae;H2afx;Hist1h2ad;Hist2h4;Hist1h3d;Hist1h3e;Hist1h3b;Hist1h3c;Hist1h3h;Hist1h3i;Hist1h3f;Hist1h3g;Hist1h3a;Hist1h2bm;H3f3b;Hist1h2bf;Rpa1;Hist1h4n;Hist1h4k;Sf3b1;Hist1h4f;Hist1h4c;Hist1h4d;Hist1h4i;Hist2h2ac;Hist1h4h;Hist1h2ak;Hist1h4b		R-HSA-5334097;R-HSA-427366;R-HSA-5334160;R-HSA-427527;R-HSA-5334099;R-HSA-5250930;R-HSA-212263;R-HSA-5334164;R-HSA-5250938;R-HSA-5227490;R-HSA-212269;R-HSA-433672;R-HSA-427336;R-HSA-427528;R-HSA-427337;R-HSA-427383;R-HSA-5334179;R-HSA-5250947;R-HSA-5334151;R-HSA-5334152;R-HSA-427514;R-HSA-212222;R-HSA-212252
R-HSA-9006931	Signaling by Nuclear Receptors	21	317	0.0223696	1.79958e-06	2.33945e-05	24	131	0.0107333	9606	Homo sapiens	Hist1h2ac;Polr2a;Hist1h2ae;H2afx;Hist1h2ad;Hist2h4;Hbegf;Hist1h3d;Hist1h3e;Hist1h3b;Hist1h3c;Hist1h3h;Hist1h3i;Myc;Hist1h3f;Hist1h3g;Fosb;Hist1h3a;Hist1h2bm;Jun;H3f3b;Hist1h2bf;Hist1h4n;Hist1h4k;Fos;Hist1h4f;Hist1h4c;Hist1h4d;Hist1h4i;Hist2h2ac;Hist1h4h;Hist1h2ak;Hist1h4b;Dld		R-HSA-9009065;R-HSA-9624272;R-HSA-9011981;R-HSA-9011949;R-HSA-9011983;R-HSA-9011950;R-HSA-9012000;R-HSA-203946;R-HSA-9011971;R-HSA-9009378;R-HSA-9625465;R-HSA-9011941;R-HSA-9011975;R-HSA-9009371;R-HSA-9012315;R-HSA-9011997;R-HSA-9625479;R-HSA-9012319;R-HSA-9011966;R-HSA-9011985;R-HSA-9625482;R-HSA-9011984;R-HSA-9011952;R-HSA-9625487
R-HSA-5689880	Ub-specific processing proteases	16	206	0.0145367	4.52905e-06	5.88777e-05	5	40	0.00327735	9606	Homo sapiens	Hist1h2ac;Psmd6;Hist1h2ag;Hist1h2bf;Hist1h2ae;H2afx;Hist1h2ad;Hist2h2bb;Hist2h2ab;Hist2h2ac;Myc;Hist1h2ak;Hist1h2ai;Hist1h2bm		R-HSA-5696914;R-HSA-5689539;R-HSA-5690080;R-HSA-5696960;R-HSA-5690157
R-HSA-140342	Apoptosis induced DNA fragmentation	5	13	0.000917366	7.16431e-06	8.59718e-05	2	12	0.000983204	9606	Homo sapiens	Hist1h1b;Hist1h1c;Hist1h1a;Hist1h1d;Hist1h1e		R-HSA-211239;R-HSA-211247
R-HSA-201681	TCF dependent signaling in response to WNT	16	216	0.0152424	8.12234e-06	9.74681e-05	9	71	0.00581729	9606	Homo sapiens	Hist1h2ac;Hist1h2ae;H2afx;Hist1h2ad;Hist2h4;Hist1h3d;Hist1h3e;Hist1h3b;Hist1h3c;Hist1h3h;Hist1h3i;Myc;Hist1h3f;Hist1h3g;Sox9;Hist1h3a;Hist1h2bm;Psmd6;H3f3b;Hist1h2bf;Hist1h4n;Hist1h4k;Hist1h4f;Hist1h4c;Hist1h4d;Hist1h4i;Hist2h2ac;Hist1h4h;Hist1h2ak;Hist1h4b		R-HSA-4411367;R-HSA-1504193;R-HSA-3364026;R-HSA-4641260;R-HSA-3640874;R-HSA-4411357;R-HSA-4641256;R-HSA-3451147;R-HSA-5626938
R-HSA-2173796	SMAD2/SMAD3:SMAD4 heterotrimer regulates transcription	7	39	0.0027521	1.50742e-05	0.00018089	5	17	0.00139287	9606	Homo sapiens	Snw1;Myc;Serpine1;Junb		R-HSA-5252001;R-HSA-1484099;R-HSA-2106586;R-HSA-2187293;R-HSA-2106591
R-HSA-157118	Signaling by NOTCH	17	257	0.0181356	1.79354e-05	0.000215225	24	152	0.0124539	9606	Homo sapiens	Hist1h2ac;Hist1h2ae;H2afx;Hist1h2ad;Hist2h4;Hist1h3d;Hist1h3e;Hist1h3b;Hist1h3c;Hist1h3h;Hist1h3i;Myc;Hist1h3f;Hist1h3g;Hist1h3a;Hist1h2bm;Psmd6;Jun;H3f3b;Hist1h2bf;Hist1h4n;Hist1h4k;Hist1h4f;Hist1h4c;Snw1;Hist1h4d;Hist1h4i;Hist2h2ac;Hist1h4h;Hist1h2ak;Hist1h4b		R-HSA-1912415;R-HSA-9017835;R-HSA-9021451;R-HSA-9021450;R-HSA-9016751;R-HSA-9604664;R-HSA-1912401;R-HSA-9604831;R-HSA-9604829;R-HSA-9604834;R-HSA-9604642;R-HSA-4396371;R-HSA-1980078;R-HSA-1980047;R-HSA-1912393;R-HSA-1912394;R-HSA-4396347;R-HSA-4396379;R-HSA-1912388;R-HSA-1912391;R-HSA-1980067;R-HSA-4396382;R-HSA-1912416;R-HSA-1980065
R-HSA-2559584	Formation of Senescence-Associated Heterochromatin Foci (SAHF)	5	17	0.00119963	2.56971e-05	0.000282669	1	2	0.000163867	9606	Homo sapiens	Hist1h1b;Hist1h1c;Hist1h1a;Hist1h1d;Hist1h1e		R-HSA-4647594
R-HSA-5689603	UCH proteinases	10	98	0.00691553	3.10854e-05	0.000341939	3	11	0.00090127	9606	Homo sapiens	Hist1h2ac;Psmd6;Hist2h2ab;Hist1h2ag;Hist2h2ac;Hist1h2ae;H2afx;Hist1h2ad;Hist1h2ak;Hist1h2ai		R-HSA-5690790;R-HSA-5665854;R-HSA-5665871
R-HSA-6783783	Interleukin-10 signaling	9	86	0.00606873	6.38127e-05	0.000701939	9	15	0.001229	9606	Homo sapiens	Cxcl10;Ccl2;Cxcl1;Jak1;Ptgs2		R-HSA-6784791;R-HSA-6784006;R-HSA-6784324;R-HSA-6784323;R-HSA-449811;R-HSA-6784160;R-HSA-6784319;R-HSA-6790029;R-HSA-449803
R-HSA-69278	Cell Cycle, Mitotic	26	570	0.040223	7.47607e-05	0.000822368	67	322	0.0263826	9606	Homo sapiens	Hist1h2ac;Hist1h2ae;H2afx;Hist1h2ad;Kif2c;Hist2h4;Hist1h3d;Hist1h3e;Hist1h3b;Hist1h3c;Hist1h3h;Hist1h3i;Myc;Hist1h3f;Hist1h3g;Hist1h3a;Hist1h2bm;Psmd6;Ccnd2;H3f3b;Hist1h2bf;Rpa1;Hist1h4n;Hist1h4k;Cdc6;Phlda1;Hist1h4f;Hist1h4c;Ranbp2;Hist1h4d;Hist1h4i;Hist2h2ac;Hist1h4h;Cenpl;Hist1h2ak;Hist1h4b;Tmpo;Mcm2		R-HSA-375302;R-HSA-8852354;R-HSA-8942607;R-HSA-1638803;R-HSA-69005;R-HSA-2294574;R-HSA-2990880;R-HSA-2990882;R-HSA-69006;R-HSA-69140;R-HSA-69015;R-HSA-2294580;R-HSA-69142;R-HSA-69016;R-HSA-69144;R-HSA-2468287;R-HSA-69019;R-HSA-8964498;R-HSA-8854044;R-HSA-174105;R-HSA-2294590;R-HSA-2995376;R-HSA-188191;R-HSA-2172678;R-HSA-9018017;R-HSA-176942;R-HSA-174255;R-HSA-8854071;R-HSA-75825;R-HSA-8853429;R-…
R-HSA-195721	Signaling by WNT	18	330	0.023287	0.000119077	0.00128189	20	156	0.0127816	9606	Homo sapiens	Hist1h2ac;Hist1h2ae;H2afx;Hist1h2ad;Hist2h4;Hist1h3d;Hist1h3e;Hist1h3b;Hist1h3c;Hist1h3h;Hist1h3i;Myc;Hist1h3f;Hist1h3g;Cltc;Sox9;Hist1h3a;Hist1h2bm;Psmd6;H3f3b;Hist1h2bf;Hist1h4n;Hist1h4k;Hist1h4f;Hist1h4c;Hist1h4d;Hist1h4i;Hist2h2ac;Hist1h4h;Hist1h2ak;Hist1h4b		R-HSA-8944362;R-HSA-4411367;R-HSA-5140747;R-HSA-4411365;R-HSA-8944352;R-HSA-3364026;R-HSA-4641231;R-HSA-4641260;R-HSA-2130282;R-HSA-5229348;R-HSA-4641256;R-HSA-5626938;R-HSA-5138433;R-HSA-4608855;R-HSA-5138459;R-HSA-8944349;R-HSA-1504193;R-HSA-3640874;R-HSA-4411357;R-HSA-3451147
R-HSA-449147	Signaling by Interleukins	33	836	0.0589937	0.000127277	0.00128189	190	551	0.0451454	9606	Homo sapiens	Cxcl10;Fscn1;Trib3;Hsp90b1;Hbegf;Hist1h3d;Hist1h3e;Hist1h3b;Hist1h3c;Dusp4;Hist1h3h;Hist1h3i;Myc;Hist1h3f;Dusp1;Hist1h3g;Vegfa;Ccl2;Cxcl1;Hist1h3a;Hnrnpa2b1;Dusp6;Jak1;Mcl1;Psmd6;Jun;Fos;Hist2h3b;Junb;Ptgs2		R-HSA-452100;R-HSA-452097;R-HSA-8983425;R-HSA-450063;R-HSA-8983424;R-HSA-1112602;R-HSA-452108;R-HSA-8987266;R-HSA-1112604;R-HSA-449803;R-HSA-8987012;R-HSA-8985988;R-HSA-8950405;R-HSA-8987015;R-HSA-8987014;R-HSA-8987270;R-HSA-8987033;R-HSA-450325;R-HSA-449811;R-HSA-9005980;R-HSA-203797;R-HSA-8987039;R-HSA-8982163;R-HSA-8982162;R-HSA-8982165;R-HSA-452122;R-HSA-913424;R-HSA-8963734;R-HSA-8950441;R-H…
R-HSA-2173793	Transcriptional activity of SMAD2/SMAD3:SMAD4 heterotrimer	7	55	0.00388117	0.000128189	0.00128189	5	38	0.00311348	9606	Homo sapiens	Snw1;Myc;Serpine1;Junb		R-HSA-5252001;R-HSA-1484099;R-HSA-2106586;R-HSA-2187293;R-HSA-2106591
R-HSA-5693571	Nonhomologous End-Joining (NHEJ)	7	57	0.0040223	0.000159234	0.00159234	7	13	0.00106514	9606	Homo sapiens	Hist1h4f;Hist1h4c;Hist1h4d;Hist1h4i;Hist1h2bf;Hist1h4h;H2afx;Hist1h4k;Hist2h4;Hist1h4b;Lig4;Hist1h2bm		R-HSA-5693574;R-HSA-5686900;R-HSA-5693604;R-HSA-5686704;R-HSA-5687360;R-HSA-5693599;R-HSA-5686685
R-HSA-4839726	Chromatin organization	15	256	0.0180651	0.000207088	0.00207088	72	84	0.00688243	9606	Homo sapiens	Hist1h2ac;Hist1h2ag;Hist1h2ae;H2afx;Hist1h2ad;Hist2h4;Hist1h3d;Hist1h3e;Hist1h3b;Hist1h3c;Hist1h3h;Hist1h3i;Hist1h3f;Hist1h3g;Hist1h3a;Hist1h2bm;Hist1h2bf;Hist1h4n;Hist1h4k;Hist1h4f;Hist2h2ab;Hist1h4c;Hist1h4d;Hist1h4i;Hist2h2ac;Hist1h4h;Hist1h2ak;Hist1h2ai;Hist2h3b;Hist1h4b		R-HSA-5159245;R-HSA-5205824;R-HSA-5144542;R-HSA-5661126;R-HSA-5651654;R-HSA-5661124;R-HSA-5661125;R-HSA-5661122;R-HSA-5661123;R-HSA-5661120;R-HSA-5661121;R-HSA-4722133;R-HSA-5229010;R-HSA-5651657;R-HSA-5205867;R-HSA-5216234;R-HSA-5634802;R-HSA-3321883;R-HSA-5205861;R-HSA-5638141;R-HSA-5649764;R-HSA-3697920;R-HSA-3318415;R-HSA-4827383;R-HSA-3318413;R-HSA-4827382;R-HSA-4754187;R-HSA-5244692;R-HSA-3…
R-HSA-3247509	Chromatin modifying enzymes	15	256	0.0180651	0.000207088	0.00207088	72	84	0.00688243	9606	Homo sapiens	Hist1h2ac;Hist1h2ag;Hist1h2ae;H2afx;Hist1h2ad;Hist2h4;Hist1h3d;Hist1h3e;Hist1h3b;Hist1h3c;Hist1h3h;Hist1h3i;Hist1h3f;Hist1h3g;Hist1h3a;Hist1h2bm;Hist1h2bf;Hist1h4n;Hist1h4k;Hist1h4f;Hist2h2ab;Hist1h4c;Hist1h4d;Hist1h4i;Hist2h2ac;Hist1h4h;Hist1h2ak;Hist1h2ai;Hist2h3b;Hist1h4b		R-HSA-5159245;R-HSA-5205824;R-HSA-5144542;R-HSA-5661126;R-HSA-5651654;R-HSA-5661124;R-HSA-5661125;R-HSA-5661122;R-HSA-5661123;R-HSA-5661120;R-HSA-5661121;R-HSA-4722133;R-HSA-5229010;R-HSA-5651657;R-HSA-5205867;R-HSA-5216234;R-HSA-5634802;R-HSA-3321883;R-HSA-5205861;R-HSA-5638141;R-HSA-5649764;R-HSA-3697920;R-HSA-3318415;R-HSA-4827383;R-HSA-3318413;R-HSA-4827382;R-HSA-4754187;R-HSA-5244692;R-HSA-3…
R-HSA-5688426	Deubiquitination	16	288	0.0203232	0.000231386	0.00231386	10	77	0.00630889	9606	Homo sapiens	Hist1h2ac;Psmd6;Hist1h2ag;Hist1h2bf;Hist1h2ae;H2afx;Hist1h2ad;Hist2h2bb;Hist2h2ab;Hist2h2ac;Myc;Hist1h2ak;Hist1h2ai;Hist1h2bm		R-HSA-5690790;R-HSA-5691381;R-HSA-5696914;R-HSA-5691411;R-HSA-5689539;R-HSA-5690080;R-HSA-5696960;R-HSA-5665854;R-HSA-5665871;R-HSA-5690157
R-HSA-8878171	Transcriptional regulation by RUNX1	15	261	0.0184179	0.000253798	0.00253798	27	132	0.0108152	9606	Homo sapiens	Hist1h2ac;Hist1h2ae;H2afx;Hist1h2ad;Hist2h4;Hist1h3d;Hist1h3e;Hist1h3b;Hist1h3c;Hist1h3h;Hist1h3i;Hist1h3f;Hist1h3g;Hist1h3a;Hist1h2bm;Psmd6;Ccnd2;Cbx4;H3f3b;Hist1h2bf;Hist1h4n;Hist1h4k;Hist1h4f;Hist1h4c;Hist1h4d;Hist1h4i;Hist2h2ac;Hist1h4h;Hist1h2ak;Hist1h4b		R-HSA-8936584;R-HSA-8937097;R-HSA-8937037;R-HSA-8937989;R-HSA-8937113;R-HSA-8937050;R-HSA-8865491;R-HSA-8936989;R-HSA-8937118;R-HSA-8957265;R-HSA-8936979;R-HSA-8865498;R-HSA-8936599;R-HSA-8936616;R-HSA-8936621;R-HSA-8865505;R-HSA-8936608;R-HSA-8936481;R-HSA-8936995;R-HSA-8865320;R-HSA-8937016;R-HSA-8935740;R-HSA-8937022;R-HSA-8935730;R-HSA-8935731;R-HSA-8938867;R-HSA-8936628
R-HSA-69481	G2/M Checkpoints	11	154	0.0108673	0.000287253	0.00287253	10	24	0.00196641	9606	Homo sapiens	Psmd6;Hist1h2bf;H2afx;Rpa1;Hist1h4k;Cdc6;Hist2h4;Hist1h4f;Hist1h4c;Hist1h4d;Hist1h4i;Hist1h4h;Hist1h4b;Mcm2;Hist1h2bm		R-HSA-5683735;R-HSA-69891;R-HSA-6799332;R-HSA-8852354;R-HSA-176101;R-HSA-176298;R-HSA-176250;R-HSA-176264;R-HSA-176318;R-HSA-176175
R-HSA-72163	mRNA Splicing - Major Pathway	12	185	0.0130548	0.00036463	0.0036463	8	9	0.000737403	9606	Homo sapiens	Eftud2;Snw1;Srsf6;Pcbp1;Polr2a;Dhx15;Hnrnpu;Prpf40a;Hnrnpk;Hnrnpa2b1;Sf3b1;Sf1		R-HSA-72160;R-HSA-72130;R-HSA-156661;R-HSA-72139;R-HSA-72107;R-HSA-72124;R-HSA-72143;R-HSA-72127
R-HSA-74160	Gene expression (Transcription)	56	1821	0.128502	0.000462287	0.00416058	195	983	0.0805408	9606	Homo sapiens	Hist2h4;Hist1h3d;Zfp954;Hist1h3e;Hist1h3b;Hist1h3c;Hist1h3h;Hist1h3i;Myc;Hist1h3f;Hist1h3g;Sox9;Hist1h3a;Sf1;Hist1h2bm;Srsf6;Rraga;Ddit4;H3f3b;Ddit3;Txnip;Fos;Ranbp2;Gtf3c5;Cat;Serpine1;Gtf2e1;Sgk1;Hist1h2ac;Snapc1;Hist1h2ae;Polr2a;Hist1h2ad;H2afx;Gadd45a;Cited2;Vegfa;Psmd6;Plk3;Jun;Ccnd2;Ssb;Cbx4;Hist1h2bf;Rpa1;Hist1h4n;Hist1h4k;Sf3b1;Hist1h4f;Hist1h4c;Snw1;Hist1h4d;Ints12;Hist1h4i;Hist2h2ac;His…		R-HSA-8936584;R-HSA-5334097;R-HSA-8937097;R-HSA-427527;R-HSA-5334099;R-HSA-8878220;R-HSA-433672;R-HSA-427528;R-HSA-8937113;R-HSA-112149;R-HSA-8937118;R-HSA-112150;R-HSA-6810239;R-HSA-112153;R-HSA-6810238;R-HSA-9622667;R-HSA-112152;R-HSA-112155;R-HSA-8878237;R-HSA-6810235;R-HSA-73757;R-HSA-6810234;R-HSA-112156;R-HSA-6810233;R-HSA-8936599;R-HSA-73758;R-HSA-8936616;R-HSA-6791235;R-HSA-9613494;R-HSA-…
R-HSA-69620	Cell Cycle Checkpoints	15	279	0.0196881	0.000505135	0.00454621	16	56	0.00458828	9606	Homo sapiens	Psmd6;Hist1h2bf;H2afx;Rpa1;Hist1h4k;Cdc6;Kif2c;Hist2h4;Hist1h4f;Hist1h4c;Ranbp2;Hist1h4d;Hist1h4i;Hist1h4h;Cenpl;Hist1h4b;Mcm2;Hist1h2bm		R-HSA-5683735;R-HSA-69600;R-HSA-69891;R-HSA-141409;R-HSA-6799332;R-HSA-8852354;R-HSA-176101;R-HSA-176298;R-HSA-176264;R-HSA-141422;R-HSA-176175;R-HSA-264458;R-HSA-141431;R-HSA-176250;R-HSA-176318;R-HSA-141439
R-HSA-1640170	Cell Cycle	27	682	0.0481265	0.000512623	0.00461361	100	410	0.0335928	9606	Homo sapiens	Hist1h2ac;Hist1h2ae;H2afx;Hist1h2ad;Kif2c;Hist2h4;Hist1h3d;Hist1h3e;Hist1h3b;Hist1h3c;Hist1h3h;Hist1h3i;Myc;Hist1h3f;Hist1h3g;Hist1h3a;Hist1h2bm;Psmd6;Ccnd2;H3f3b;Hist1h2bf;Rpa1;Hist1h4n;Hist1h4k;Cdc6;Terf2ip;Phlda1;Hist1h4f;Hist1h4c;Ranbp2;Hist1h4d;Hist1h4i;Hist2h2ac;Hist1h4h;Cenpl;Hist1h2ak;Hist1h4b;Tmpo;Mcm2		R-HSA-69891;R-HSA-375302;R-HSA-8852354;R-HSA-2294574;R-HSA-2990880;R-HSA-264458;R-HSA-2990882;R-HSA-912408;R-HSA-69140;R-HSA-2294580;R-HSA-69142;R-HSA-69144;R-HSA-8964498;R-HSA-174105;R-HSA-2294590;R-HSA-188191;R-HSA-912429;R-HSA-2172678;R-HSA-9018017;R-HSA-176942;R-HSA-176175;R-HSA-75825;R-HSA-8853429;R-HSA-68914;R-HSA-68917;R-HSA-68916;R-HSA-2301205;R-HSA-68919;R-HSA-68918;R-HSA-176700;R-HSA-22…
R-HSA-72172	mRNA Splicing	12	196	0.0138311	0.000603727	0.00543355	13	14	0.00114707	9606	Homo sapiens	Eftud2;Snw1;Srsf6;Pcbp1;Polr2a;Dhx15;Hnrnpu;Prpf40a;Hnrnpk;Hnrnpa2b1;Sf3b1;Sf1		R-HSA-72160;R-HSA-72130;R-HSA-75079;R-HSA-75081;R-HSA-75080;R-HSA-72139;R-HSA-72107;R-HSA-75083;R-HSA-75082;R-HSA-72143;R-HSA-156661;R-HSA-72124;R-HSA-72127
R-HSA-68886	M Phase	18	390	0.027521	0.000846432	0.00761789	21	66	0.00540762	9606	Homo sapiens	Hist1h2ac;Hist1h2ae;H2afx;Hist1h2ad;Kif2c;Hist2h4;Hist1h3d;Hist1h3e;Hist1h3b;Hist1h3c;Hist1h3h;Hist1h3i;Hist1h3f;Hist1h3g;Hist1h3a;Hist1h2bm;Psmd6;H3f3b;Hist1h2bf;Hist1h4n;Hist1h4k;Hist1h4f;Hist1h4c;Ranbp2;Hist1h4d;Hist1h4i;Hist2h2ac;Hist1h4h;Cenpl;Hist1h2ak;Hist1h4b;Tmpo		R-HSA-2245218;R-HSA-2288097;R-HSA-375302;R-HSA-2467809;R-HSA-5229194;R-HSA-2467811;R-HSA-2172678;R-HSA-2993898;R-HSA-1638803;R-HSA-2294600;R-HSA-2294574;R-HSA-2990880;R-HSA-2990882;R-HSA-2484822;R-HSA-2301205;R-HSA-2294580;R-HSA-174202;R-HSA-2468287;R-HSA-1638821;R-HSA-2294590;R-HSA-2995376
R-HSA-195258	RHO GTPase Effectors	16	326	0.0230047	0.000868801	0.00781921	11	112	0.00917657	9606	Homo sapiens	Hist1h2ac;Hist1h2ae;H2afx;Hist1h2ad;Kif2c;Hist2h4;Hist1h3d;Hist1h3e;Hist1h3b;Hist1h3c;Hist1h3h;Hist1h3i;Hist1h3f;Hist1h3g;Hist1h3a;Hist1h2bm;H3f3b;Hist1h2bf;Hist1h4n;Hist1h4k;Hist1h4f;Hist1h4c;Ranbp2;Hist1h4d;Hist1h4i;Hist2h2ac;Hist1h4h;Cenpl;Hist1h2ak;Hist1h4b		R-HSA-5625797;R-HSA-5625796;R-HSA-5666160;R-HSA-5666129;R-HSA-5625870;R-HSA-5625774;R-HSA-5625849;R-HSA-5625784;R-HSA-5625848;R-HSA-5625883;R-HSA-5666169
R-HSA-73857	RNA Polymerase II Transcription	51	1663	0.117352	0.000923829	0.00831446	140	872	0.0714461	9606	Homo sapiens	Hist2h4;Hist1h3d;Zfp954;Hist1h3e;Hist1h3b;Hist1h3c;Hist1h3h;Hist1h3i;Myc;Hist1h3f;Hist1h3g;Sox9;Hist1h3a;Sf1;Hist1h2bm;Srsf6;Rraga;Ddit4;H3f3b;Ddit3;Txnip;Fos;Cat;Serpine1;Gtf2e1;Sgk1;Hist1h2ac;Snapc1;Hist1h2ae;Polr2a;Hist1h2ad;H2afx;Gadd45a;Cited2;Vegfa;Psmd6;Plk3;Jun;Ccnd2;Cbx4;Hist1h2bf;Rpa1;Hist1h4n;Hist1h4k;Hist1h4f;Hist1h4c;Snw1;Hist1h4d;Ints12;Hist1h4i;Hist2h2ac;Hist1h4h;Hist1h2ak;Junb;His…		R-HSA-8936584;R-HSA-113409;R-HSA-112385;R-HSA-8937097;R-HSA-3215152;R-HSA-113411;R-HSA-113413;R-HSA-113412;R-HSA-113414;R-HSA-112392;R-HSA-112395;R-HSA-8878220;R-HSA-77069;R-HSA-77068;R-HSA-112396;R-HSA-77071;R-HSA-77073;R-HSA-8937113;R-HSA-113429;R-HSA-8937118;R-HSA-113430;R-HSA-6810239;R-HSA-3215144;R-HSA-6810238;R-HSA-9622667;R-HSA-8878237;R-HSA-6810235;R-HSA-6806394;R-HSA-6810234;R-HSA-681023…
R-HSA-381070	IRE1alpha activates chaperones	8	101	0.00712723	0.000998998	0.00899098	50	53	0.00434248	9606	Homo sapiens	Xbp1;Hspa5;Gfpt1;Dnajb9		R-HSA-1791131;R-HSA-1791130;R-HSA-1791128;R-HSA-8953356;R-HSA-1791134;R-HSA-1791133;R-HSA-1791123;R-HSA-1791122;R-HSA-1791124;R-HSA-1791114;R-HSA-1791112;R-HSA-381203;R-HSA-1791116;R-HSA-1791108;R-HSA-381217;R-HSA-1791167;R-HSA-1791164;R-HSA-1791155;R-HSA-1791154;R-HSA-1791158;R-HSA-1791157;R-HSA-1791156;R-HSA-1791144;R-HSA-1791139;R-HSA-1791138;R-HSA-1791137;R-HSA-1791143;R-HSA-1791066;R-HSA-179…
R-HSA-69473	G2/M DNA damage checkpoint	7	81	0.0057159	0.00125344	0.011281	3	12	0.000983204	9606	Homo sapiens	Hist1h4f;Hist1h4c;Hist1h4d;Hist1h4i;Hist1h2bf;Hist1h4h;H2afx;Rpa1;Hist1h4k;Hist2h4;Hist1h4b;Hist1h2bm		R-HSA-5683735;R-HSA-69891;R-HSA-6799332
R-HSA-212436	Generic Transcription Pathway	47	1524	0.107544	0.00134468	0.0121022	91	811	0.0664482	9606	Homo sapiens	Hist2h4;Hist1h3d;Zfp954;Hist1h3e;Hist1h3b;Hist1h3c;Hist1h3h;Hist1h3i;Myc;Hist1h3f;Hist1h3g;Sox9;Hist1h3a;Sf1;Hist1h2bm;Rraga;Ddit4;H3f3b;Ddit3;Txnip;Fos;Cat;Serpine1;Sgk1;Hist1h2ac;Hist1h2ae;Polr2a;Hist1h2ad;H2afx;Gadd45a;Cited2;Vegfa;Psmd6;Plk3;Jun;Ccnd2;Cbx4;Hist1h2bf;Rpa1;Hist1h4n;Hist1h4k;Hist1h4f;Hist1h4c;Snw1;Hist1h4d;Hist1h4i;Hist2h2ac;Hist1h4h;Hist1h2ak;Junb;Hist1h4b		R-HSA-8936584;R-HSA-8937097;R-HSA-3215152;R-HSA-6799332;R-HSA-8865280;R-HSA-212356;R-HSA-5632732;R-HSA-8878220;R-HSA-8937989;R-HSA-8937113;R-HSA-8939801;R-HSA-1980047;R-HSA-6802165;R-HSA-8936989;R-HSA-382096;R-HSA-8937118;R-HSA-3215144;R-HSA-9622667;R-HSA-8878237;R-HSA-8936979;R-HSA-6806394;R-HSA-6802170;R-HSA-4411357;R-HSA-8936599;R-HSA-8936616;R-HSA-6791109;R-HSA-6795460;R-HSA-6791235;R-HSA-887…
R-HSA-1368108	BMAL1:CLOCK,NPAS2 activates circadian gene expression	5	42	0.0029638	0.00158907	0.0127126	20	20	0.00163867	9606	Homo sapiens	Bhlhe40;Serpine1;Arntl		R-HSA-879724;R-HSA-5663127;R-HSA-5663156;R-HSA-5663124;R-HSA-5663122;R-HSA-8878702;R-HSA-5663132;R-HSA-879782;R-HSA-5663165;R-HSA-1368889;R-HSA-8878679;R-HSA-5663138;R-HSA-5663170;R-HSA-879770;R-HSA-5663105;R-HSA-549424;R-HSA-879798;R-HSA-549364;R-HSA-549428;R-HSA-879762
R-HSA-170834	Signaling by TGF-beta Receptor Complex	7	85	0.00599817	0.00164457	0.0131566	5	82	0.00671856	9606	Homo sapiens	Snw1;Myc;Serpine1;Junb		R-HSA-5252001;R-HSA-1484099;R-HSA-2106586;R-HSA-2187293;R-HSA-2106591
R-HSA-9614085	FOXO-mediated transcription	8	110	0.00776233	0.00170217	0.0136174	9	85	0.00696436	9606	Homo sapiens	Ddit3;Txnip;Cited2;Cat;Gadd45a		R-HSA-9622738;R-HSA-9622737;R-HSA-9617735;R-HSA-9621242;R-HSA-9622667;R-HSA-9622604;R-HSA-9617852;R-HSA-9621116;R-HSA-9617853
R-HSA-72203	Processing of Capped Intron-Containing Pre-mRNA	13	256	0.0180651	0.00193853	0.0155082	31	32	0.00262188	9606	Homo sapiens	Eftud2;Srsf6;Pcbp1;Polr2a;Hnrnpu;Sf3b1;Snw1;Ranbp2;Dhx15;Prpf40a;Hnrnpk;Hnrnpa2b1;Sf1		R-HSA-8849157;R-HSA-72130;R-HSA-159046;R-HSA-75079;R-HSA-75081;R-HSA-159050;R-HSA-75080;R-HSA-72139;R-HSA-75083;R-HSA-75082;R-HSA-72143;R-HSA-111439;R-HSA-77587;R-HSA-158481;R-HSA-158484;R-HSA-75097;R-HSA-75096;R-HSA-75098;R-HSA-77594;R-HSA-72095;R-HSA-72160;R-HSA-72103;R-HSA-72107;R-HSA-158441;R-HSA-158447;R-HSA-72180;R-HSA-156661;R-HSA-72185;R-HSA-72124;R-HSA-72127;R-HSA-159101
R-HSA-5693565	Recruitment and ATM-mediated phosphorylation of repair and signaling proteins at DNA double strand breaks	6	66	0.0046574	0.00215362	0.017229	29	35	0.00286768	9606	Homo sapiens	Hist1h4f;Hist1h4c;Hist1h4d;Hist1h4i;Hist1h2bf;Hist1h4h;H2afx;Hist1h4n;Hist1h4k;Hist2h4;Hist1h4b;Hist1h2bm		R-HSA-5683735;R-HSA-5682967;R-HSA-69891;R-HSA-5682965;R-HSA-5683986;R-HSA-5682588;R-HSA-5682586;R-HSA-5683930;R-HSA-5683801;R-HSA-5682629;R-HSA-5683077;R-HSA-5693583;R-HSA-5683405;R-HSA-5682992;R-HSA-5693566;R-HSA-5683967;R-HSA-5683964;R-HSA-5683384;R-HSA-5683385;R-HSA-5682598;R-HSA-5682983;R-HSA-5693602;R-HSA-5693536;R-HSA-5683425;R-HSA-5682607;R-HSA-5682863;R-HSA-5693551;R-HSA-5693549;R-HSA-568…
R-HSA-5693607	Processing of DNA double-strand break ends	7	90	0.006351	0.00226011	0.0180809	9	17	0.00139287	9606	Homo sapiens	Hist1h4f;Hist1h4c;Hist1h4d;Hist1h4i;Hist1h2bf;Hist1h4h;H2afx;Rpa1;Hist1h4k;Hist2h4;Hist1h4b;Hist1h2bm		R-HSA-5693542;R-HSA-5684071;R-HSA-5684887;R-HSA-5684052;R-HSA-5685156;R-HSA-5684882;R-HSA-5685011;R-HSA-5687758;R-HSA-5684875
R-HSA-112409	RAF-independent MAPK1/3 activation	4	28	0.00197587	0.00244729	0.0195783	4	12	0.000983204	9606	Homo sapiens	Dusp4;Dusp1;Dusp6;Jak1		R-HSA-109857;R-HSA-109858;R-HSA-5675376;R-HSA-5675373
R-HSA-392499	Metabolism of proteins	65	2355	0.166184	0.00252923	0.0202338	160	890	0.0729209	9606	Homo sapiens	Arf2;Mrps31;Mrpl19;Hist2h4;Prmt9;Eif1a;Sdf2l1;Hist1h3d;Pdia3;Hist1h3e;Herpud1;Hist1h3b;Hist1h3c;Tfg;Hist1h3h;Hist1h3i;Myc;Hist1h3f;Hist1h3g;Copb1;Calr;Hist1h3a;Sf1;Hist1h2bm;Rraga;H3f3b;Ddit3;Alg2;Tars;Cul4b;Ranbp2;Ppa1;Atf3;Cyr61;Hist1h2ac;Hist1h2ag;Hist1h2ae;Hist1h2ad;H2afx;Fem1c;Hsp90b1;Hist2h2bb;Gfpt1;Ccl2;Exosc9;Psmd6;Xbp1;Cbx4;Hist1h2bf;Rpa1;Hist1h4n;Hist1h4k;Dnajb9;Nars;Hist1h4f;Hist2h2ab;…		R-HSA-8956040;R-HSA-8956045;R-HSA-446208;R-HSA-8955289;R-HSA-548890;R-HSA-4546385;R-HSA-381203;R-HSA-4655440;R-HSA-4546386;R-HSA-5665871;R-HSA-4570463;R-HSA-8955285;R-HSA-6807877;R-HSA-381217;R-HSA-6807875;R-HSA-6807872;R-HSA-3927824;R-HSA-4570485;R-HSA-3000348;R-HSA-71732;R-HSA-4570493;R-HSA-5615637;R-HSA-5389842;R-HSA-1791066;R-HSA-5419281;R-HSA-1791064;R-HSA-3108203;R-HSA-1791071;R-HSA-5691411…
R-HSA-8943724	Regulation of PTEN gene transcription	6	69	0.0048691	0.00267891	0.0214313	7	15	0.001229	9606	Homo sapiens	Egr1;Jun;Rraga;Cbx4;Snai1		R-HSA-8944104;R-HSA-8943817;R-HSA-8944457;R-HSA-8944026;R-HSA-8944078;R-HSA-8944047;R-HSA-8944454
R-HSA-73894	DNA Repair	16	367	0.025898	0.00284151	0.0227321	130	326	0.0267104	9606	Homo sapiens	Hist1h2ac;Hist1h2bf;Hist1h2ae;Polr2a;H2afx;Hist1h2ad;Rpa1;Hist1h4n;Sprtn;Hist1h4k;Hist2h4;Lig4;Terf2ip;Cul4b;Hist1h4f;Hist1h4c;Hist1h4d;Hist1h4i;Hist2h2ac;Hist1h4h;Hist1h2ak;Hist1h4b;Hist1h2bm		R-HSA-5684052;R-HSA-69891;R-HSA-5655892;R-HSA-5656148;R-HSA-5653840;R-HSA-5656158;R-HSA-5651805;R-HSA-5683801;R-HSA-6782069;R-HSA-5687360;R-HSA-5653838;R-HSA-110363;R-HSA-6781818;R-HSA-110364;R-HSA-110368;R-HSA-5686900;R-HSA-5690996;R-HSA-110371;R-HSA-5690997;R-HSA-5686642;R-HSA-5693566;R-HSA-5691006;R-HSA-5693564;R-HSA-9629372;R-HSA-5691000;R-HSA-9629373;R-HSA-5691001;R-HSA-5693561;R-HSA-6790487…
R-HSA-2426168	Activation of gene expression by SREBF (SREBP)	6	70	0.00493967	0.00287371	0.0229897	6	42	0.00344121	9606	Homo sapiens	Hmgcs1;Hmgcr;Cyp51		R-HSA-1655848;R-HSA-2426150;R-HSA-2426163;R-HSA-2426162;R-HSA-1655826;R-HSA-1655847
R-HSA-1234158	Regulation of gene expression by Hypoxia-inducible Factor	3	15	0.0010585	0.00341632	0.0263229	2	7	0.000573535	9606	Homo sapiens	Cited2;Vegfa		R-HSA-1234167;R-HSA-1235037
R-HSA-5693606	DNA Double Strand Break Response	6	74	0.00522193	0.00376041	0.0263229	29	44	0.00360508	9606	Homo sapiens	Hist1h4f;Hist1h4c;Hist1h4d;Hist1h4i;Hist1h2bf;Hist1h4h;H2afx;Hist1h4n;Hist1h4k;Hist2h4;Hist1h4b;Hist1h2bm		R-HSA-5683735;R-HSA-5682967;R-HSA-69891;R-HSA-5682965;R-HSA-5683986;R-HSA-5682588;R-HSA-5682586;R-HSA-5683930;R-HSA-5683801;R-HSA-5682629;R-HSA-5683077;R-HSA-5693583;R-HSA-5683405;R-HSA-5682992;R-HSA-5693566;R-HSA-5683967;R-HSA-5683964;R-HSA-5683384;R-HSA-5683385;R-HSA-5682598;R-HSA-5682983;R-HSA-5693602;R-HSA-5693536;R-HSA-5683425;R-HSA-5682607;R-HSA-5682863;R-HSA-5693551;R-HSA-5693549;R-HSA-568…
R-HSA-194315	Signaling by Rho GTPases	18	457	0.032249	0.00458244	0.032077	14	117	0.00958624	9606	Homo sapiens	Hist1h2ac;Gdi1;Hist1h2ae;H2afx;Hist1h2ad;Kif2c;Hist2h4;Hist1h3d;Hist1h3e;Hist1h3b;Hist1h3c;Hist1h3h;Hist1h3i;Hist1h3f;Hist1h3g;Hist1h3a;Hist1h2bm;H3f3b;Arhgap18;Hist1h2bf;Hist1h4n;Hist1h4k;Hist1h4f;Hist1h4c;Ranbp2;Hist1h4d;Hist1h4i;Hist2h2ac;Hist1h4h;Cenpl;Hist1h2ak;Hist1h4b		R-HSA-194854;R-HSA-5666160;R-HSA-5666129;R-HSA-194922;R-HSA-195146;R-HSA-5625849;R-HSA-5625784;R-HSA-5625848;R-HSA-5625883;R-HSA-5666169;R-HSA-5625797;R-HSA-5625796;R-HSA-5625870;R-HSA-5625774
R-HSA-75153	Apoptotic execution phase	5	54	0.0038106	0.00462031	0.0323422	2	57	0.00467022	9606	Homo sapiens	Hist1h1b;Hist1h1c;Hist1h1a;Hist1h1d;Hist1h1e		R-HSA-211239;R-HSA-211247
R-HSA-1280215	Cytokine Signaling in Immune system	38	1245	0.0878555	0.00475598	0.0332919	223	699	0.0572716	9606	Homo sapiens	Cxcl10;Fscn1;Trib3;Hsp90b1;Hbegf;Hist1h3d;Hist1h3e;Hist1h3b;Hist1h3c;Dusp4;Hist1h3h;Hist1h3i;Myc;Hist1h3f;Dusp1;Hist1h3g;Vegfa;Ccl2;Cxcl1;Hist1h3a;Hnrnpa2b1;Dusp6;Jak1;Mcl1;Egr1;Psmd6;Jun;Trim17;Fos;Ranbp2;Hist2h3b;Junb;Ptgs2		R-HSA-452100;R-HSA-452097;R-HSA-450063;R-HSA-1112602;R-HSA-452108;R-HSA-8987266;R-HSA-1112604;R-HSA-8950405;R-HSA-8987270;R-HSA-203797;R-HSA-8982163;R-HSA-8982162;R-HSA-8982165;R-HSA-452122;R-HSA-913424;R-HSA-8963734;R-HSA-8950441;R-HSA-6783556;R-HSA-6783552;R-HSA-1031716;R-HSA-6786124;R-HSA-1031713;R-HSA-8950448;R-HSA-8950453;R-HSA-6783524;R-HSA-6786095;R-HSA-6783530;R-HSA-5672965;R-HSA-6809140;…
R-HSA-400253	Circadian Clock	7	104	0.00733893	0.00494339	0.0346038	37	59	0.00483408	9606	Homo sapiens	Nfil3;Bhlhe40;Serpine1;Arntl		R-HSA-5663127;R-HSA-5663124;R-HSA-1368087;R-HSA-5663122;R-HSA-5663120;R-HSA-400256;R-HSA-5663132;R-HSA-421320;R-HSA-400342;R-HSA-8878679;R-HSA-5663174;R-HSA-1368133;R-HSA-1368069;R-HSA-549467;R-HSA-5663170;R-HSA-549533;R-HSA-879770;R-HSA-5663105;R-HSA-5663118;R-HSA-879762;R-HSA-5669302;R-HSA-879724;R-HSA-400228;R-HSA-5663156;R-HSA-549355;R-HSA-5663155;R-HSA-8878702;R-HSA-879782;R-HSA-5663165;R-HS…
R-HSA-450282	MAPK targets/ Nuclear events mediated by MAP kinases	4	35	0.00246983	0.00537107	0.035527	5	16	0.00131094	9606	Homo sapiens	Jun;Dusp4;Fos;Dusp6		R-HSA-450292;R-HSA-450325;R-HSA-203797;R-HSA-168440;R-HSA-168136
R-HSA-68962	Activation of the pre-replicative complex	4	36	0.0025404	0.00592117	0.035527	8	9	0.000737403	9606	Homo sapiens	Rpa1;Cdc6;Mcm2		R-HSA-68960;R-HSA-68914;R-HSA-68917;R-HSA-68916;R-HSA-68919;R-HSA-68918;R-HSA-68954;R-HSA-68940
R-HSA-8866654	E3 ubiquitin ligases ubiquitinate target proteins	5	61	0.00430457	0.00761436	0.0456862	4	16	0.00131094	9606	Homo sapiens	Rraga;Hist1h2bf;Hist1h2bm		R-HSA-8938829;R-HSA-8938815;R-HSA-8942099;R-HSA-8942101
R-HSA-1655829	Regulation of cholesterol biosynthesis by SREBP (SREBF)	6	86	0.00606873	0.00763961	0.0458376	6	52	0.00426055	9606	Homo sapiens	Hmgcs1;Hmgcr;Cyp51		R-HSA-1655848;R-HSA-2426150;R-HSA-2426163;R-HSA-2426162;R-HSA-1655826;R-HSA-1655847
R-HSA-176187	Activation of ATR in response to replication stress	4	39	0.0027521	0.00779308	0.0467585	6	9	0.000737403	9606	Homo sapiens	Rpa1;Cdc6;Mcm2		R-HSA-176101;R-HSA-176298;R-HSA-176250;R-HSA-176264;R-HSA-176318;R-HSA-176175
R-HSA-9006936	Signaling by TGF-beta family members	7	114	0.0080446	0.00798406	0.0479043	5	107	0.0087669	9606	Homo sapiens	Snw1;Myc;Serpine1;Junb		R-HSA-5252001;R-HSA-1484099;R-HSA-2106586;R-HSA-2187293;R-HSA-2106591
R-HSA-9614657	FOXO-mediated transcription of cell death genes	3	23	0.00162303	0.0109808	0.0658848	4	15	0.001229	9606	Homo sapiens	Ddit3;Cited2		R-HSA-9621242;R-HSA-9622667;R-HSA-9622604;R-HSA-9621116
R-HSA-194313	VEGF ligand-receptor interactions	2	8	0.000564533	0.0111432	0.0668592	3	4	0.000327735	9606	Homo sapiens	Vegfa		R-HSA-195378;R-HSA-194310;R-HSA-194311
R-HSA-195399	VEGF binds to VEGFR leading to receptor dimerization	2	8	0.000564533	0.0111432	0.0668592	2	3	0.000245801	9606	Homo sapiens	Vegfa		R-HSA-194310;R-HSA-194311
R-HSA-5693567	HDR through Homologous Recombination (HRR) or Single Strand Annealing (SSA)	7	124	0.00875026	0.0122229	0.0733372	15	42	0.00344121	9606	Homo sapiens	Hist1h4f;Hist1h4c;Hist1h4d;Hist1h4i;Hist1h2bf;Hist1h4h;H2afx;Rpa1;Hist1h4k;Hist2h4;Hist1h4b;Hist1h2bm		R-HSA-5684887;R-HSA-5684052;R-HSA-5686642;R-HSA-5684882;R-HSA-5685011;R-HSA-5693564;R-HSA-5693593;R-HSA-5693561;R-HSA-5693542;R-HSA-5684071;R-HSA-5685156;R-HSA-5686657;R-HSA-5687758;R-HSA-5693580;R-HSA-5684875
R-HSA-1362277	Transcription of E2F targets under negative control by DREAM complex	3	25	0.00176417	0.0137049	0.0822292	3	12	0.000983204	9606	Homo sapiens	Myc;Cdc6		R-HSA-8964498;R-HSA-188345;R-HSA-8961619
R-HSA-5693538	Homology Directed Repair	7	130	0.00917366	0.0154362	0.092617	15	50	0.00409668	9606	Homo sapiens	Hist1h4f;Hist1h4c;Hist1h4d;Hist1h4i;Hist1h2bf;Hist1h4h;H2afx;Rpa1;Hist1h4k;Hist2h4;Hist1h4b;Hist1h2bm		R-HSA-5684887;R-HSA-5684052;R-HSA-5686642;R-HSA-5684882;R-HSA-5685011;R-HSA-5693564;R-HSA-5693593;R-HSA-5693561;R-HSA-5693542;R-HSA-5684071;R-HSA-5685156;R-HSA-5686657;R-HSA-5687758;R-HSA-5693580;R-HSA-5684875
R-HSA-4411364	Binding of TCF/LEF:CTNNB1 to target gene promoters	2	10	0.000705667	0.0169697	0.101818	2	4	0.000327735	9606	Homo sapiens	Myc		R-HSA-4411367;R-HSA-4411357
R-HSA-8951430	RUNX3 regulates WNT signaling	2	10	0.000705667	0.0169697	0.101818	2	5	0.000409668	9606	Homo sapiens	Myc		R-HSA-4411367;R-HSA-4411357
R-HSA-5693532	DNA Double-Strand Break Repair	8	167	0.0117846	0.0187306	0.112383	51	107	0.0087669	9606	Homo sapiens	Hist1h2bf;H2afx;Rpa1;Hist1h4n;Hist1h4k;Hist2h4;Lig4;Hist1h4f;Hist1h4c;Hist1h4d;Hist1h4i;Hist1h4h;Hist1h4b;Hist1h2bm		R-HSA-5684052;R-HSA-69891;R-HSA-5683930;R-HSA-5683801;R-HSA-5682629;R-HSA-5687360;R-HSA-5687758;R-HSA-5683405;R-HSA-5686900;R-HSA-5686642;R-HSA-5693566;R-HSA-5683967;R-HSA-5683964;R-HSA-5693564;R-HSA-5693561;R-HSA-5693542;R-HSA-5684071;R-HSA-5693536;R-HSA-5683425;R-HSA-5693551;R-HSA-5693549;R-HSA-5683735;R-HSA-5682967;R-HSA-5684887;R-HSA-5682965;R-HSA-5683986;R-HSA-5684882;R-HSA-5685011;R-HSA-569…
R-HSA-9634638	Estrogen-dependent nuclear events downstream of ESR-membrane signaling	3	29	0.00204643	0.0202085	0.119093	2	12	0.000983204	9606	Homo sapiens	Fos;Hbegf		R-HSA-9625479;R-HSA-9625465
R-HSA-8864260	Transcriptional regulation by the AP-2 (TFAP2) family of transcription factors	4	52	0.00366947	0.0202479	0.119093	8	44	0.00360508	9606	Homo sapiens	Myc;Cited2;Vegfa		R-HSA-8864307;R-HSA-8865265;R-HSA-8864737;R-HSA-8865280;R-HSA-8864718;R-HSA-8864729;R-HSA-8865256;R-HSA-8864936
R-HSA-8863678	Neurodegenerative Diseases	3	30	0.002117	0.0220567	0.119093	4	22	0.00180254	9606	Homo sapiens	Jun;Capns1		R-HSA-8868134;R-HSA-8863012;R-HSA-8863008;R-HSA-8868666
R-HSA-8862803	Deregulated CDK5 triggers multiple neurodegenerative pathways in Alzheimer's disease models	3	30	0.002117	0.0220567	0.119093	4	22	0.00180254	9606	Homo sapiens	Jun;Capns1		R-HSA-8868134;R-HSA-8863012;R-HSA-8863008;R-HSA-8868666
R-HSA-453279	Mitotic G1-G1/S phases	8	173	0.012208	0.022517	0.119093	23	98	0.0080295	9606	Homo sapiens	Psmd6;Ccnd2;Myc;Rpa1;Cdc6;Mcm2		R-HSA-68960;R-HSA-8942607;R-HSA-9018017;R-HSA-69227;R-HSA-68940;R-HSA-8941895;R-HSA-8941915;R-HSA-68914;R-HSA-187574;R-HSA-68917;R-HSA-68916;R-HSA-68919;R-HSA-68918;R-HSA-8932400;R-HSA-8964498;R-HSA-188345;R-HSA-8942803;R-HSA-8961619;R-HSA-68954;R-HSA-1226094;R-HSA-8942836;R-HSA-8961620;R-HSA-1226095
R-HSA-1989781	PPARA activates gene expression	8	174	0.0122786	0.023197	0.119093	5	41	0.00335928	9606	Homo sapiens	Hmgcs1;Hmgcr;Trib3;Arntl		R-HSA-879724;R-HSA-1655848;R-HSA-1989767;R-HSA-1655826;R-HSA-1989760
R-HSA-450341	Activation of the AP-1 family of transcription factors	2	12	0.0008468	0.0238186	0.119093	4	5	0.000409668	9606	Homo sapiens	Jun;Fos		R-HSA-450292;R-HSA-450325;R-HSA-168440;R-HSA-168136
R-HSA-176974	Unwinding of DNA	2	12	0.0008468	0.0238186	0.119093	2	4	0.000327735	9606	Homo sapiens	Mcm2		R-HSA-176942;R-HSA-169468
R-HSA-1266695	Interleukin-7 signaling	3	31	0.00218757	0.0239942	0.119971	12	25	0.00204834	9606	Homo sapiens	Hist1h3d;Hist1h3e;Hist1h3b;Hist1h3c;Hist1h3h;Hist1h3i;Hist1h3f;Hist1h3g;Hist2h3b;Hist1h3a;Jak1		R-HSA-449958;R-HSA-8983003;R-HSA-1264832;R-HSA-1295540;R-HSA-8865711;R-HSA-9025969;R-HSA-8865613;R-HSA-6785165;R-HSA-449978;R-HSA-1295519;R-HSA-8983063;R-HSA-1295516
R-HSA-400206	Regulation of lipid metabolism by Peroxisome proliferator-activated receptor alpha (PPARalpha)	8	176	0.0124197	0.0246	0.123	5	44	0.00360508	9606	Homo sapiens	Hmgcs1;Hmgcr;Trib3;Arntl		R-HSA-879724;R-HSA-1655848;R-HSA-1989767;R-HSA-1655826;R-HSA-1989760
R-HSA-72165	mRNA Splicing - Minor Pathway	4	56	0.00395173	0.0256509	0.128254	5	5	0.000409668	9606	Homo sapiens	Eftud2;Srsf6;Polr2a;Sf3b1		R-HSA-75079;R-HSA-75081;R-HSA-75080;R-HSA-75083;R-HSA-75082
R-HSA-8852135	Protein ubiquitination	5	84	0.0059276	0.0263538	0.131769	4	32	0.00262188	9606	Homo sapiens	Rraga;Hist1h2bf;Hist1h2bm		R-HSA-8938829;R-HSA-8938815;R-HSA-8942099;R-HSA-8942101
R-HSA-164843	2-LTR circle formation	2	13	0.000917366	0.0275991	0.137996	3	3	0.000245801	9606	Homo sapiens	Psip1;Lig4		R-HSA-175174;R-HSA-175258;R-HSA-175177
R-HSA-69206	G1/S Transition	7	150	0.010585	0.0304285	0.152143	13	61	0.00499795	9606	Homo sapiens	Psmd6;Myc;Rpa1;Cdc6;Mcm2		R-HSA-68960;R-HSA-68940;R-HSA-68914;R-HSA-187574;R-HSA-68917;R-HSA-68916;R-HSA-68919;R-HSA-68918;R-HSA-8932400;R-HSA-188345;R-HSA-8961619;R-HSA-68954;R-HSA-8961620
R-HSA-69002	DNA Replication Pre-Initiation	5	88	0.00620987	0.0312618	0.156309	13	21	0.00172061	9606	Homo sapiens	Psmd6;Rpa1;Cdc6;Mcm2		R-HSA-68960;R-HSA-68940;R-HSA-68849;R-HSA-68688;R-HSA-68914;R-HSA-68917;R-HSA-68916;R-HSA-68919;R-HSA-68918;R-HSA-68825;R-HSA-68826;R-HSA-68954;R-HSA-68637
R-HSA-162592	Integration of provirus	2	15	0.0010585	0.0358201	0.160148	12	14	0.00114707	9606	Homo sapiens	Psip1;Lig4		R-HSA-175250;R-HSA-164514;R-HSA-8951690;R-HSA-175174;R-HSA-175108;R-HSA-164522;R-HSA-175258;R-HSA-173115;R-HSA-175177;R-HSA-162590;R-HSA-164845;R-HSA-175117
R-HSA-202670	ERKs are inactivated	2	15	0.0010585	0.0358201	0.160148	1	2	0.000163867	9606	Homo sapiens	Dusp4;Dusp6		R-HSA-203797
R-HSA-69190	DNA strand elongation	3	38	0.00268153	0.040037	0.160148	5	15	0.001229	9606	Homo sapiens	Rpa1;Mcm2		R-HSA-69140;R-HSA-69142;R-HSA-69144;R-HSA-176942;R-HSA-169468
R-HSA-1538133	G0 and Early G1	3	38	0.00268153	0.040037	0.160148	3	27	0.00221221	9606	Homo sapiens	Myc;Cdc6		R-HSA-8964498;R-HSA-188345;R-HSA-8961619
R-HSA-4641265	Repression of WNT target genes	2	16	0.00112907	0.0402408	0.160963	4	7	0.000573535	9606	Homo sapiens	Myc		R-HSA-8944349;R-HSA-8944352;R-HSA-4641231;R-HSA-5229348
R-HSA-6791312	TP53 Regulates Transcription of Cell Cycle Genes	4	65	0.00458683	0.0407149	0.16286	7	42	0.00344121	9606	Homo sapiens	Plk3;Gadd45a		R-HSA-3215152;R-HSA-6791109;R-HSA-6802165;R-HSA-6791235;R-HSA-3215144;R-HSA-6802973;R-HSA-6802170
R-HSA-381038	XBP1(S) activates chaperone genes	5	95	0.00670383	0.0411519	0.164608	47	47	0.00385088	9606	Homo sapiens	Xbp1;Gfpt1;Dnajb9		R-HSA-1791131;R-HSA-1791130;R-HSA-1791066;R-HSA-1791064;R-HSA-1791128;R-HSA-8953356;R-HSA-1791071;R-HSA-1791134;R-HSA-1791069;R-HSA-1791133;R-HSA-1791123;R-HSA-1791058;R-HSA-1791122;R-HSA-1791186;R-HSA-1791057;R-HSA-1791184;R-HSA-1791124;R-HSA-1791060;R-HSA-1791114;R-HSA-1791177;R-HSA-1791112;R-HSA-1791054;R-HSA-1791116;R-HSA-1791169;R-HSA-1791108;R-HSA-1791172;R-HSA-1791096;R-HSA-1791167;R-HSA-1…
R-HSA-68867	Assembly of the pre-replicative complex	4	68	0.00479853	0.0466455	0.186582	5	12	0.000983204	9606	Homo sapiens	Psmd6;Cdc6;Mcm2		R-HSA-68849;R-HSA-68688;R-HSA-68825;R-HSA-68826;R-HSA-68637
R-HSA-450294	MAP kinase activation	4	69	0.0048691	0.0487235	0.194894	5	32	0.00262188	9606	Homo sapiens	Jun;Dusp4;Fos;Dusp6		R-HSA-450292;R-HSA-450325;R-HSA-203797;R-HSA-168440;R-HSA-168136

## Sheet: Reactome_TS_down
Pathway identifier	Pathway name	#Entities found	#Entities total	Entities ratio	Entities pValue	Entities FDR	#Reactions found	#Reactions total	Reactions ratio	Species identifier	Species name	Submitted entities found	Mapped entities	Found reaction identifiers
R-HSA-156842	Eukaryotic Translation Elongation	22	102	0.0071978	1.11022e-16	3.70814e-14	8	9	0.000737403	9606	Homo sapiens	Rps25;Rps4x;Rps15;Rps9;Rps7;Rps19;Eef1b2;Eef1a1;Eef1g;Rplp2;Rpl14;Rpl38;Rps21;Rpl7;Rpl39l;Rpl22l1;Rpl32;Rplp0;Rplp1;Rps27l		R-HSA-156915;R-HSA-156912;R-HSA-156913;R-HSA-156923;R-HSA-156907;R-HSA-156910;R-HSA-156908;R-HSA-156909
R-HSA-156902	Peptide chain elongation	20	97	0.00684497	1.11022e-16	3.70814e-14	4	5	0.000409668	9606	Homo sapiens	Rps25;Rps4x;Rps15;Rps9;Rps7;Rps19;Eef1a1;Rplp2;Rpl14;Rpl38;Rps21;Rpl7;Rpl39l;Rpl22l1;Rpl32;Rplp0;Rplp1;Rps27l		R-HSA-156915;R-HSA-156912;R-HSA-156923;R-HSA-156907
R-HSA-72689	Formation of a pool of free 40S subunits	20	106	0.00748006	3.33067e-16	7.42739e-14	2	2	0.000163867	9606	Homo sapiens	Rps25;Rps4x;Rps15;Rps9;Rps7;Rps19;Rplp2;Eif3f;Rpl14;Rpl38;Rps21;Rpl7;Rpl39l;Rpl22l1;Rpl32;Rplp0;Rplp1;Rps27l		R-HSA-72673;R-HSA-72676
R-HSA-975956	Nonsense Mediated Decay (NMD) independent of the Exon Junction Complex (EJC)	19	101	0.00712723	1.77636e-15	2.74225e-13	1	1	8.19336e-05	9606	Homo sapiens	Rps25;Rps4x;Rps15;Rps9;Rps7;Rps19;Rplp2;Rpl14;Rpl38;Rps21;Rpl7;Rpl39l;Rpl22l1;Rpl32;Rplp0;Rplp1;Rps27l		R-HSA-927789
R-HSA-1799339	SRP-dependent cotranslational protein targeting to membrane	20	119	0.00839743	2.44249e-15	2.74225e-13	5	5	0.000409668	9606	Homo sapiens	Rps25;Rps4x;Rps15;Rps9;Rps7;Ssr4;Rps19;Rplp2;Rpl14;Rpl38;Rps21;Rpl7;Rpl39l;Rpl22l1;Rpl32;Rplp0;Rplp1;Rps27l		R-HSA-1799326;R-HSA-1799330;R-HSA-1799329;R-HSA-1799335;R-HSA-1799332
R-HSA-72706	GTP hydrolysis and joining of the 60S ribosomal subunit	20	120	0.008468	2.88658e-15	2.74225e-13	3	3	0.000245801	9606	Homo sapiens	Rps25;Rps4x;Rps15;Rps9;Rps7;Rps19;Rplp2;Eif3f;Rpl14;Rpl38;Rps21;Rpl7;Rpl39l;Rpl22l1;Rpl32;Rplp0;Rplp1;Rps27l		R-HSA-72672;R-HSA-72619;R-HSA-72671
R-HSA-156827	L13a-mediated translational silencing of Ceruloplasmin expression	20	120	0.008468	2.88658e-15	2.74225e-13	2	3	0.000245801	9606	Homo sapiens	Rps25;Rps4x;Rps15;Rps9;Rps7;Rps19;Rplp2;Eif3f;Rpl14;Rpl38;Rps21;Rpl7;Rpl39l;Rpl22l1;Rpl32;Rplp0;Rplp1;Rps27l		R-HSA-156823;R-HSA-156826
R-HSA-72764	Eukaryotic Translation Termination	19	106	0.00748006	4.10783e-15	3.40949e-13	3	5	0.000409668	9606	Homo sapiens	Rps25;Rps4x;Rps15;Rps9;Rps7;Rps19;Rplp2;Rpl14;Rpl38;Rps21;Rpl7;Rpl39l;Rpl22l1;Rpl32;Rplp0;Rplp1;Rps27l		R-HSA-141671;R-HSA-141691;R-HSA-141673
R-HSA-2408557	Selenocysteine synthesis	19	113	0.00797403	1.25455e-14	7.59393e-13	2	7	0.000573535	9606	Homo sapiens	Rps25;Rps4x;Rps15;Rps9;Rps7;Rps19;Rplp2;Rpl14;Rpl38;Rps21;Rpl7;Rpl39l;Rpl22l1;Rpl32;Rplp0;Rplp1;Rps27l		R-HSA-2408529;R-HSA-5333615
R-HSA-72613	Eukaryotic Translation Initiation	20	130	0.00917366	1.26565e-14	7.59393e-13	12	21	0.00172061	9606	Homo sapiens	Rps25;Rps4x;Rps15;Rps9;Rps7;Rps19;Rplp2;Eif3f;Rpl14;Rpl38;Rps21;Rpl7;Rpl39l;Rpl22l1;Rpl32;Rplp0;Rplp1;Rps27l		R-HSA-72673;R-HSA-72672;R-HSA-72691;R-HSA-72676;R-HSA-156823;R-HSA-156826;R-HSA-72697;R-HSA-72619;R-HSA-156808;R-HSA-157849;R-HSA-72621;R-HSA-72671
R-HSA-72737	Cap-dependent Translation Initiation	20	130	0.00917366	1.26565e-14	7.59393e-13	10	18	0.00147481	9606	Homo sapiens	Rps25;Rps4x;Rps15;Rps9;Rps7;Rps19;Rplp2;Eif3f;Rpl14;Rpl38;Rps21;Rpl7;Rpl39l;Rpl22l1;Rpl32;Rplp0;Rplp1;Rps27l		R-HSA-72673;R-HSA-72672;R-HSA-72691;R-HSA-72676;R-HSA-72697;R-HSA-72619;R-HSA-156808;R-HSA-157849;R-HSA-72621;R-HSA-72671
R-HSA-192823	Viral mRNA Translation	19	114	0.0080446	1.46549e-14	8.06022e-13	2	2	0.000163867	9606	Homo sapiens	Rps25;Rps4x;Rps15;Rps9;Rps7;Rps19;Rplp2;Rpl14;Rpl38;Rps21;Rpl7;Rpl39l;Rpl22l1;Rpl32;Rplp0;Rplp1;Rps27l		R-HSA-192704;R-HSA-192841
R-HSA-927802	Nonsense-Mediated Decay (NMD)	19	124	0.00875026	6.37268e-14	2.99516e-12	5	6	0.000491602	9606	Homo sapiens	Rps25;Rps4x;Rps15;Rps9;Rps7;Rps19;Rplp2;Rpl14;Rpl38;Rps21;Rpl7;Rpl39l;Rpl22l1;Rpl32;Rplp0;Rplp1;Rps27l		R-HSA-927836;R-HSA-927789;R-HSA-927832;R-HSA-927813;R-HSA-927889
R-HSA-975957	Nonsense Mediated Decay (NMD) enhanced by the Exon Junction Complex (EJC)	19	124	0.00875026	6.37268e-14	2.99516e-12	4	5	0.000409668	9606	Homo sapiens	Rps25;Rps4x;Rps15;Rps9;Rps7;Rps19;Rplp2;Rpl14;Rpl38;Rps21;Rpl7;Rpl39l;Rpl22l1;Rpl32;Rplp0;Rplp1;Rps27l		R-HSA-927836;R-HSA-927832;R-HSA-927813;R-HSA-927889
R-HSA-72766	Translation	27	339	0.0239221	1.52467e-12	6.70854e-11	41	99	0.00811143	9606	Homo sapiens	Rps15;Mrpl33;Mrpl12;Rps19;Eef1a1;Eef1g;Eif3f;Rpl14;Rpl38;Rpl7;Rpl32;Rps27l;Rps25;Rps4x;Rps9;Rps7;Ssr4;Eef1b2;Mrps21;Rplp2;Rps21;Rpl39l;Rpl22l1;Rplp0;Rplp1		R-HSA-5389842;R-HSA-5419281;R-HSA-1799326;R-HSA-5368279;R-HSA-156808;R-HSA-5389848;R-HSA-5389849;R-HSA-5419264;R-HSA-156823;R-HSA-5419271;R-HSA-156826;R-HSA-157849;R-HSA-5419273;R-HSA-5419279;R-HSA-5389839;R-HSA-72671;R-HSA-5419277;R-HSA-72673;R-HSA-72672;R-HSA-141671;R-HSA-72676;R-HSA-156907;R-HSA-72619;R-HSA-141673;R-HSA-72621;R-HSA-156910;R-HSA-156908;R-HSA-156909;R-HSA-5419261;R-HSA-156915;R-…
R-HSA-9010553	Regulation of expression of SLITs and ROBOs	20	183	0.0129137	6.01053e-12	2.46432e-10	3	20	0.00163867	9606	Homo sapiens	Rps25;Rps4x;Rps15;Rps9;Rps7;Rps19;Rplp2;Rpl14;Rpl38;Rps21;Rpl7;Sem1;Rpl39l;Rpl22l1;Rpl32;Rplp0;Rplp1;Rps27l		R-HSA-9014652;R-HSA-9011313;R-HSA-9014610
R-HSA-6791226	Major pathway of rRNA processing in the nucleolus and cytosol	20	189	0.0133371	1.06167e-11	4.14052e-10	6	7	0.000573535	9606	Homo sapiens	Rps25;Rps4x;Rps15;Rps9;Rps7;Rps19;Rplp2;Rpl14;Rpl38;Rps21;Rpl7;Rpl39l;Rpl22l1;Rpl32;Rplp0;Rplp1;Snu13;Rps27l		R-HSA-6791223;R-HSA-6791222;R-HSA-6791221;R-HSA-6791218;R-HSA-6791228;R-HSA-6791227
R-HSA-168273	Influenza Viral RNA Transcription and Replication	19	175	0.0123492	2.31931e-11	8.58145e-10	2	14	0.00114707	9606	Homo sapiens	Rps25;Rps4x;Rps15;Rps9;Rps7;Rps19;Rplp2;Rpl14;Rpl38;Rps21;Rpl7;Rpl39l;Rpl22l1;Rpl32;Rplp0;Rplp1;Rps27l		R-HSA-192704;R-HSA-192841
R-HSA-168254	Influenza Infection	20	199	0.0140428	2.62163e-11	9.17569e-10	4	59	0.00483408	9606	Homo sapiens	Rps25;Rps4x;Rps15;Rps9;Rps7;Rps19;Rplp2;Rpl14;Rpl38;Rps21;Kpna2;Rpl7;Rpl39l;Rpl22l1;Rpl32;Rplp0;Rplp1;Rps27l		R-HSA-192704;R-HSA-1176059;R-HSA-192841;R-HSA-6791035
R-HSA-2408522	Selenoamino acid metabolism	19	181	0.0127726	4.07687e-11	1.34537e-09	2	33	0.00270381	9606	Homo sapiens	Rps25;Rps4x;Rps15;Rps9;Rps7;Rps19;Rplp2;Rpl14;Rpl38;Rps21;Rpl7;Rpl39l;Rpl22l1;Rpl32;Rplp0;Rplp1;Rps27l		R-HSA-2408529;R-HSA-5333615
R-HSA-8868773	rRNA processing in the nucleus and cytosol	20	207	0.0146073	5.20843e-11	1.61461e-09	8	15	0.001229	9606	Homo sapiens	Rps25;Rps4x;Rps15;Rps9;Rps7;Rps19;Rplp2;Rpl14;Rpl38;Rps21;Rpl7;Rpl39l;Rpl22l1;Rpl32;Rplp0;Rplp1;Snu13;Rps27l		R-HSA-6791223;R-HSA-6791222;R-HSA-6791221;R-HSA-6791218;R-HSA-6791228;R-HSA-6791227;R-HSA-6790907;R-HSA-6790906
R-HSA-168255	Influenza Life Cycle	19	188	0.0132665	7.66817e-11	2.30045e-09	2	51	0.00417862	9606	Homo sapiens	Rps25;Rps4x;Rps15;Rps9;Rps7;Rps19;Rplp2;Rpl14;Rpl38;Rps21;Rpl7;Rpl39l;Rpl22l1;Rpl32;Rplp0;Rplp1;Rps27l		R-HSA-192704;R-HSA-192841
R-HSA-376176	Signaling by ROBO receptors	20	235	0.0165832	4.61153e-10	1.33734e-08	3	60	0.00491602	9606	Homo sapiens	Rps25;Rps4x;Rps15;Rps9;Rps7;Rps19;Rplp2;Rpl14;Rpl38;Rps21;Rpl7;Sem1;Rpl39l;Rpl22l1;Rpl32;Rplp0;Rplp1;Rps27l		R-HSA-9014652;R-HSA-9011313;R-HSA-9014610
R-HSA-72312	rRNA processing	20	245	0.0172888	9.34304e-10	2.52262e-08	8	21	0.00172061	9606	Homo sapiens	Rps25;Rps4x;Rps15;Rps9;Rps7;Rps19;Rplp2;Rpl14;Rpl38;Rps21;Rpl7;Rpl39l;Rpl22l1;Rpl32;Rplp0;Rplp1;Snu13;Rps27l		R-HSA-6791223;R-HSA-6791222;R-HSA-6791221;R-HSA-6791218;R-HSA-6791228;R-HSA-6791227;R-HSA-6790907;R-HSA-6790906
R-HSA-72695	Formation of the ternary complex, and subsequently, the 43S complex	10	54	0.0038106	1.09108e-08	2.83682e-07	1	3	0.000245801	9606	Homo sapiens	Rps25;Rps4x;Rps15;Rps9;Rps7;Rps19;Eif3f;Rps21;Rps27l		R-HSA-72691
R-HSA-72649	Translation initiation complex formation	10	62	0.00437513	3.9249e-08	9.81225e-07	2	2	0.000163867	9606	Homo sapiens	Rps25;Rps4x;Rps15;Rps9;Rps7;Rps19;Eif3f;Rps21;Rps27l		R-HSA-156808;R-HSA-157849
R-HSA-72702	Ribosomal scanning and start codon recognition	10	64	0.00451627	5.25669e-08	1.26161e-06	2	2	0.000163867	9606	Homo sapiens	Rps25;Rps4x;Rps15;Rps9;Rps7;Rps19;Eif3f;Rps21;Rps27l		R-HSA-72697;R-HSA-72621
R-HSA-72662	Activation of the mRNA upon binding of the cap-binding complex and eIFs, and subsequent binding to 43S	10	66	0.0046574	6.97194e-08	1.60355e-06	2	6	0.000491602	9606	Homo sapiens	Rps25;Rps4x;Rps15;Rps9;Rps7;Rps19;Eif3f;Rps21;Rps27l		R-HSA-156808;R-HSA-157849
R-HSA-422475	Axon guidance	25	583	0.0411404	1.90208e-06	4.37479e-05	58	297	0.0243343	9606	Homo sapiens	Rps25;Efnb2;Rps4x;Rps15;Rps9;Trio;Rps7;Rps19;Rplp2;Rpl14;Rpl38;Rps21;Ephb4;Rpl7;Hspa8;Sem1;Rpl39l;Elf1;Rpl22l1;Rpl32;Rplp0;Rplp1;Rps27l		R-HSA-3928633;R-HSA-3928632;R-HSA-3928639;R-HSA-3928627;R-HSA-3928625;R-HSA-3928624;R-HSA-3928631;R-HSA-3928628;R-HSA-3928617;R-HSA-3928623;R-HSA-445087;R-HSA-3928610;R-HSA-3928615;R-HSA-3928614;R-HSA-3928612;R-HSA-3928602;R-HSA-3928601;R-HSA-3928600;R-HSA-418850;R-HSA-3928607;R-HSA-4093339;R-HSA-4093336;R-HSA-3928604;R-HSA-3928595;R-HSA-3928594;R-HSA-4093332;R-HSA-3928592;R-HSA-418858;R-HSA-4093…
R-HSA-5663205	Infectious disease	22	540	0.038106	1.79434e-05	0.000394755	10	329	0.0269562	9606	Homo sapiens	Rps25;Rps4x;Rps15;Rps9;Rps7;Rps19;Rplp2;Rpl14;Rpl38;Rps21;Kpna2;Rpl7;Sem1;Rpl39l;Rpl22l1;Rpl32;Rplp0;Rplp1;B2m;Rps27l		R-HSA-182243;R-HSA-192704;R-HSA-182263;R-HSA-182279;R-HSA-180603;R-HSA-1176059;R-HSA-192841;R-HSA-6791035;R-HSA-182286;R-HSA-180573
R-HSA-8953854	Metabolism of RNA	27	782	0.0551831	3.56011e-05	0.000747623	38	187	0.0153216	9606	Homo sapiens	Rps15;Rps19;Rpl14;Rpl38;Rpl7;Hnrnpa0;Rpl32;Rps27l;Thoc6;Rps25;Rps4x;Rps9;Rps7;Fus;Rplp2;Lsm5;Rps21;Hspa8;Sem1;Rpl39l;Sf3b5;Rpl22l1;Rplp0;Rplp1;Snu13		R-HSA-8849157;R-HSA-72130;R-HSA-75079;R-HSA-75081;R-HSA-75080;R-HSA-72139;R-HSA-75083;R-HSA-927813;R-HSA-75082;R-HSA-72143;R-HSA-6791223;R-HSA-6791222;R-HSA-927836;R-HSA-6791221;R-HSA-450580;R-HSA-429845;R-HSA-6791218;R-HSA-927832;R-HSA-75096;R-HSA-6791228;R-HSA-6791227;R-HSA-6790907;R-HSA-429978;R-HSA-6790906;R-HSA-927889;R-HSA-72160;R-HSA-429860;R-HSA-927789;R-HSA-450466;R-HSA-72103;R-HSA-72107…
R-HSA-71291	Metabolism of amino acids and derivatives	22	662	0.0467151	0.000332503	0.00665005	6	284	0.0232692	9606	Homo sapiens	Rps25;Rps4x;Rps15;Mrpl12;Rps9;Rps7;Rps19;Rplp2;Rpl14;Rpl38;Rps21;Txn2;Rpl7;Sem1;Rpl39l;Rpl22l1;Rpl32;Rplp0;Rplp1;Rps27l		R-HSA-353125;R-HSA-9035227;R-HSA-2408529;R-HSA-9035484;R-HSA-1614546;R-HSA-5333615
R-HSA-9613829	Chaperone Mediated Autophagy	3	20	0.00141133	0.00334996	0.0669993	18	24	0.00196641	9606	Homo sapiens	Kmt2d;Hspa8;Eef1a1		R-HSA-9626034;R-HSA-9626067;R-HSA-9626256;R-HSA-9626038;R-HSA-9613530;R-HSA-9626235;R-HSA-9622840;R-HSA-9626046;R-HSA-9613565;R-HSA-9613666;R-HSA-9625188;R-HSA-9620197;R-HSA-9613352;R-HSA-9615721;R-HSA-9613513;R-HSA-9626060;R-HSA-9625196;R-HSA-9626253
R-HSA-163200	Respiratory electron transport, ATP synthesis by chemiosmotic coupling, and heat production by uncoupling proteins.	7	146	0.0103027	0.00620313	0.117859	15	29	0.00237608	9606	Homo sapiens	Cox7b;Atp5e;Ndufs7;Cox7c;Hspe1;Cox6c;Uqcrh		R-HSA-164834;R-HSA-164832;R-HSA-6800868;R-HSA-6799203;R-HSA-6799202;R-HSA-164651;R-HSA-164840;R-HSA-163214;R-HSA-6799179;R-HSA-6788523;R-HSA-6799178;R-HSA-6799191;R-HSA-163217;R-HSA-6799197;R-HSA-6799196
R-HSA-611105	Respiratory electron transport	6	115	0.00811516	0.00745967	0.141734	12	19	0.00155674	9606	Homo sapiens	Cox7b;Ndufs7;Cox7c;Hspe1;Cox6c;Uqcrh		R-HSA-6799191;R-HSA-163217;R-HSA-6800868;R-HSA-6799203;R-HSA-6799202;R-HSA-164651;R-HSA-6799197;R-HSA-6799196;R-HSA-163214;R-HSA-6799179;R-HSA-6788523;R-HSA-6799178
R-HSA-8949275	RUNX3 Regulates Immune Response and Cell Migration	2	10	0.000705667	0.00973554	0.17524	1	5	0.000409668	9606	Homo sapiens	Spp1		R-HSA-8952442
R-HSA-9613354	Lipophagy	2	12	0.0008468	0.0137535	0.23381	5	5	0.000409668	9606	Homo sapiens	Kmt2d;Hspa8		R-HSA-9613666;R-HSA-9613530;R-HSA-9613352;R-HSA-9613513;R-HSA-9613565
R-HSA-1266738	Developmental Biology	27	1206	0.0851034	0.0187003	0.317906	93	511	0.0418681	9606	Homo sapiens	Rps15;Rps19;Rpl14;Rpl38;Ephb4;Rpl7;Rpl32;Rps27l;Rps25;Efnb2;Rps4x;Rps9;Trio;Rps7;Rplp2;Rps21;Kmt2d;Hspa8;Sem1;Rpl39l;Elf1;Rpl22l1;Rplp0;Rplp1;Med13l		R-HSA-5617492;R-HSA-3928633;R-HSA-3928632;R-HSA-3928639;R-HSA-5617874;R-HSA-3928627;R-HSA-1183003;R-HSA-5617887;R-HSA-3928625;R-HSA-3928624;R-HSA-3928631;R-HSA-560517;R-HSA-3928628;R-HSA-3928617;R-HSA-3928623;R-HSA-5617859;R-HSA-5617484;R-HSA-445087;R-HSA-3928610;R-HSA-5693644;R-HSA-5617486;R-HSA-3928615;R-HSA-3928614;R-HSA-5617483;R-HSA-5617867;R-HSA-5617866;R-HSA-3928612;R-HSA-3928602;R-HSA-392…
R-HSA-8950505	Gene and protein expression by JAK-STAT signaling after Interleukin-12 stimulation	4	73	0.00515137	0.0233386	0.373417	2	36	0.00294961	9606	Homo sapiens	Rplp0;Bola2		R-HSA-8950344;R-HSA-8950322
R-HSA-209543	p75NTR recruits signalling complexes	2	16	0.00112907	0.023536	0.376577	8	9	0.000737403	9606	Homo sapiens	Irak1		R-HSA-193665;R-HSA-193686;R-HSA-193684;R-HSA-193641;R-HSA-193694;R-HSA-209566;R-HSA-193695;R-HSA-193647
R-HSA-193639	p75NTR signals via NF-kB	2	19	0.00134077	0.0322578	0.483867	10	13	0.00106514	9606	Homo sapiens	Irak1		R-HSA-193665;R-HSA-193686;R-HSA-193703;R-HSA-193684;R-HSA-193641;R-HSA-193705;R-HSA-193694;R-HSA-209566;R-HSA-193695;R-HSA-193647
R-HSA-8876725	Protein methylation	2	19	0.00134077	0.0322578	0.483867	3	9	0.000737403	9606	Homo sapiens	Hspa8;Eef1a1		R-HSA-8932413;R-HSA-8932221;R-HSA-8931974
R-HSA-917937	Iron uptake and transport	4	83	0.00585703	0.0349086	0.507065	3	34	0.00278574	9606	Homo sapiens	Ftl1;Fth1		R-HSA-5690886;R-HSA-1562626;R-HSA-5691107
R-HSA-9020591	Interleukin-12 signaling	4	84	0.0059276	0.0362189	0.507065	2	56	0.00458828	9606	Homo sapiens	Rplp0;Bola2		R-HSA-8950344;R-HSA-8950322
R-HSA-216083	Integrin cell surface interactions	4	86	0.00606873	0.038924	0.520586	12	54	0.00442442	9606	Homo sapiens	Col16a1;Itga3;Spp1;F11r		R-HSA-204434;R-HSA-265429;R-HSA-265424;R-HSA-2752125;R-HSA-4085083;R-HSA-4088264;R-HSA-2467436;R-HSA-2752115;R-HSA-2327695;R-HSA-202718;R-HSA-216061;R-HSA-2752118
R-HSA-3928664	Ephrin signaling	2	23	0.00162303	0.0455164	0.520586	11	11	0.00090127	9606	Homo sapiens	Efnb2;Ephb4		R-HSA-3928633;R-HSA-3928639;R-HSA-3928594;R-HSA-3928625;R-HSA-3928641;R-HSA-3928640;R-HSA-3928631;R-HSA-3928615;R-HSA-3928614;R-HSA-3928580;R-HSA-4093329
R-HSA-3928665	EPH-ephrin mediated repulsion of cells	3	55	0.00388117	0.048138	0.520586	9	9	0.000737403	9606	Homo sapiens	Efnb2;Elf1;Ephb4		R-HSA-4093327;R-HSA-3928607;R-HSA-3928654;R-HSA-3928604;R-HSA-3928642;R-HSA-3928657;R-HSA-3928656;R-HSA-3928628;R-HSA-3928660

## Sheet: Reactome_TE_up
Pathway identifier	Pathway name	#Entities found	#Entities total	Entities ratio	Entities pValue	Entities FDR	#Reactions found	#Reactions total	Reactions ratio	Species identifier	Species name	Submitted entities found	Mapped entities	Found reaction identifiers
R-HSA-1799339	SRP-dependent cotranslational protein targeting to membrane	19	119	0.00839743	3.2323e-09	2.85089e-06	5	5	0.000409668	9606	Homo sapiens	Rps26;Rps9;Rpl3;Spcs2;Sec61g;Ssr4;Rps19;Rpl37a;Rpl14;Rps21;Rpl41;Rpl22l1;Rpl36al;Srp19		R-HSA-1799326;R-HSA-1799330;R-HSA-1799329;R-HSA-1799335;R-HSA-1799332
R-HSA-156842	Eukaryotic Translation Elongation	16	102	0.0071978	7.16925e-08	3.16164e-05	6	9	0.000737403	9606	Homo sapiens	Rps26;Rps9;Rpl3;Rpl41;Rpl22l1;Rps19;Rpl37a;Eef1g;Rpl14;Rpl36al;Rps21		R-HSA-156915;R-HSA-156912;R-HSA-156913;R-HSA-156923;R-HSA-156907;R-HSA-156910
R-HSA-156902	Peptide chain elongation	15	97	0.00684497	2.19284e-07	6.44695e-05	4	5	0.000409668	9606	Homo sapiens	Rps26;Rps9;Rpl3;Rpl41;Rpl22l1;Rps19;Rpl37a;Rpl14;Rpl36al;Rps21		R-HSA-156915;R-HSA-156912;R-HSA-156923;R-HSA-156907
R-HSA-975956	Nonsense Mediated Decay (NMD) independent of the Exon Junction Complex (EJC)	15	101	0.00712723	3.627e-07	7.9794e-05	1	1	8.19336e-05	9606	Homo sapiens	Rps26;Rps9;Rpl3;Rpl41;Rpl22l1;Rps19;Rpl37a;Rpl14;Rpl36al;Rps21		R-HSA-927789
R-HSA-72689	Formation of a pool of free 40S subunits	15	106	0.00748006	6.58344e-07	9.67766e-05	2	2	0.000163867	9606	Homo sapiens	Rps26;Rps9;Rpl3;Rpl41;Rpl22l1;Rps19;Rpl37a;Rpl14;Rpl36al;Rps21		R-HSA-72673;R-HSA-72676
R-HSA-72764	Eukaryotic Translation Termination	15	106	0.00748006	6.58344e-07	9.67766e-05	3	5	0.000409668	9606	Homo sapiens	Rps26;Rps9;Rpl3;Rpl41;Rpl22l1;Rps19;Rpl37a;Rpl14;Rpl36al;Rps21		R-HSA-141671;R-HSA-141691;R-HSA-141673
R-HSA-2408557	Selenocysteine synthesis	15	113	0.00797403	1.43506e-06	0.000175588	2	7	0.000573535	9606	Homo sapiens	Rps26;Rps9;Rpl3;Rpl41;Rpl22l1;Rps19;Rpl37a;Rpl14;Rpl36al;Rps21		R-HSA-2408529;R-HSA-5333615
R-HSA-192823	Viral mRNA Translation	15	114	0.0080446	1.59626e-06	0.000175588	2	2	0.000163867	9606	Homo sapiens	Rps26;Rps9;Rpl3;Rpl41;Rpl22l1;Rps19;Rpl37a;Rpl14;Rpl36al;Rps21		R-HSA-192704;R-HSA-192841
R-HSA-72706	GTP hydrolysis and joining of the 60S ribosomal subunit	15	120	0.008468	2.95314e-06	0.000259876	3	3	0.000245801	9606	Homo sapiens	Rps26;Rps9;Rpl3;Rpl41;Rpl22l1;Rps19;Rpl37a;Rpl14;Rpl36al;Rps21		R-HSA-72672;R-HSA-72619;R-HSA-72671
R-HSA-156827	L13a-mediated translational silencing of Ceruloplasmin expression	15	120	0.008468	2.95314e-06	0.000259876	2	3	0.000245801	9606	Homo sapiens	Rps26;Rps9;Rpl3;Rpl41;Rpl22l1;Rps19;Rpl37a;Rpl14;Rpl36al;Rps21		R-HSA-156823;R-HSA-156826
R-HSA-72312	rRNA processing	22	245	0.0172888	3.59397e-06	0.000287518	9	21	0.00172061	9606	Homo sapiens	mt-Nd4;Rps26;mt-Nd5;Rps9;Rpl3;Rrp7a;Rps19;Rpl37a;mt-Co1;Rpl14;Rps21;mt-Nd1;mt-Nd2;Nop56;Rpl41;Rpl22l1;Rpl36al		R-HSA-6791223;R-HSA-6791222;R-HSA-6791221;R-HSA-6791218;R-HSA-6791228;R-HSA-6790907;R-HSA-6791227;R-HSA-6790906;R-HSA-6785722
R-HSA-927802	Nonsense-Mediated Decay (NMD)	15	124	0.00875026	4.35779e-06	0.000291972	5	6	0.000491602	9606	Homo sapiens	Rps26;Rps9;Rpl3;Rpl41;Rpl22l1;Rps19;Rpl37a;Rpl14;Rpl36al;Rps21		R-HSA-927836;R-HSA-927789;R-HSA-927832;R-HSA-927813;R-HSA-927889
R-HSA-975957	Nonsense Mediated Decay (NMD) enhanced by the Exon Junction Complex (EJC)	15	124	0.00875026	4.35779e-06	0.000291972	4	5	0.000409668	9606	Homo sapiens	Rps26;Rps9;Rpl3;Rpl41;Rpl22l1;Rps19;Rpl37a;Rpl14;Rpl36al;Rps21		R-HSA-927836;R-HSA-927832;R-HSA-927813;R-HSA-927889
R-HSA-72613	Eukaryotic Translation Initiation	15	130	0.00917366	7.58895e-06	0.000426116	12	21	0.00172061	9606	Homo sapiens	Rps26;Rps9;Rpl3;Rpl41;Rpl22l1;Rps19;Rpl37a;Rpl14;Rpl36al;Rps21		R-HSA-72673;R-HSA-72672;R-HSA-72691;R-HSA-72676;R-HSA-156823;R-HSA-156826;R-HSA-72697;R-HSA-72619;R-HSA-156808;R-HSA-157849;R-HSA-72621;R-HSA-72671
R-HSA-72737	Cap-dependent Translation Initiation	15	130	0.00917366	7.58895e-06	0.000426116	10	18	0.00147481	9606	Homo sapiens	Rps26;Rps9;Rpl3;Rpl41;Rpl22l1;Rps19;Rpl37a;Rpl14;Rpl36al;Rps21		R-HSA-72673;R-HSA-72672;R-HSA-72691;R-HSA-72676;R-HSA-72697;R-HSA-72619;R-HSA-156808;R-HSA-157849;R-HSA-72621;R-HSA-72671
R-HSA-72766	Translation	26	339	0.0239221	7.82136e-06	0.000426116	40	99	0.00811143	9606	Homo sapiens	Mrpl55;Mrpl22;Mrpl33;Rps26;Rps9;Rpl3;Spcs2;Sec61g;Mrpl36;Ssr4;Rps19;Rpl37a;Eef1g;Mrps21;Rpl14;Rps21;Rpl41;Rpl22l1;Mtfmt;Rpl36al;Srp19		R-HSA-5389842;R-HSA-5419281;R-HSA-5389841;R-HSA-1799326;R-HSA-5368279;R-HSA-5389848;R-HSA-156808;R-HSA-5389849;R-HSA-5419264;R-HSA-5419271;R-HSA-156823;R-HSA-156826;R-HSA-5419273;R-HSA-157849;R-HSA-5419279;R-HSA-5389839;R-HSA-72671;R-HSA-5419277;R-HSA-72673;R-HSA-72672;R-HSA-141671;R-HSA-72676;R-HSA-156907;R-HSA-72619;R-HSA-141673;R-HSA-156910;R-HSA-72621;R-HSA-5419261;R-HSA-156915;R-HSA-156912;R…
R-HSA-9010553	Regulation of expression of SLITs and ROBOs	18	183	0.0129137	8.35522e-06	0.000426116	5	20	0.00163867	9606	Homo sapiens	Rps26;Rps9;Rpl3;Rps19;Rpl37a;Rpl14;Rps21;Sem1;Rpl41;Rpl22l1;Zswim8;Rpl36al;Psmb10		R-HSA-9011289;R-HSA-9014652;R-HSA-9011313;R-HSA-9014610;R-HSA-9011300
R-HSA-6791226	Major pathway of rRNA processing in the nucleolus and cytosol	17	189	0.0133371	4.47128e-05	0.00219093	6	7	0.000573535	9606	Homo sapiens	Rps26;Rps9;Rpl3;Rrp7a;Rpl41;Rpl22l1;Rps19;Rpl37a;Rpl14;Rpl36al;Rps21;Nop56		R-HSA-6791223;R-HSA-6791222;R-HSA-6791221;R-HSA-6791218;R-HSA-6791228;R-HSA-6791227
R-HSA-168273	Influenza Viral RNA Transcription and Replication	16	175	0.0123492	6.17207e-05	0.00283915	3	14	0.00114707	9606	Homo sapiens	Rps26;Rps9;Rpl3;Rpl41;Rpl22l1;Rps19;Rpl37a;Rpl14;Rpl36al;Rps21;Polr2i		R-HSA-192704;R-HSA-168326;R-HSA-192841
R-HSA-168254	Influenza Infection	17	199	0.0140428	8.30573e-05	0.00365452	4	59	0.00483408	9606	Homo sapiens	Rps26;Rps9;Rpl3;Rpl41;Rpl22l1;Rps19;Rpl37a;Rpl14;Pabpn1;Rpl36al;Rps21;Polr2i		R-HSA-168883;R-HSA-192704;R-HSA-168326;R-HSA-192841
R-HSA-8868773	rRNA processing in the nucleus and cytosol	17	207	0.0146073	0.000132151	0.00555033	8	15	0.001229	9606	Homo sapiens	Rps26;Rps9;Rpl3;Rrp7a;Rpl41;Rpl22l1;Rps19;Rpl37a;Rpl14;Rpl36al;Rps21;Nop56		R-HSA-6791223;R-HSA-6791222;R-HSA-6791221;R-HSA-6791218;R-HSA-6791228;R-HSA-6790907;R-HSA-6791227;R-HSA-6790906
R-HSA-168255	Influenza Life Cycle	16	188	0.0132665	0.000139159	0.00556635	3	51	0.00417862	9606	Homo sapiens	Rps26;Rps9;Rpl3;Rpl41;Rpl22l1;Rps19;Rpl37a;Rpl14;Rpl36al;Rps21;Polr2i		R-HSA-192704;R-HSA-168326;R-HSA-192841
R-HSA-376176	Signaling by ROBO receptors	18	235	0.0165832	0.000197258	0.00749579	5	60	0.00491602	9606	Homo sapiens	Rps26;Rps9;Rpl3;Rps19;Rpl37a;Rpl14;Rps21;Sem1;Rpl41;Rpl22l1;Zswim8;Rpl36al;Psmb10		R-HSA-9011289;R-HSA-9014652;R-HSA-9011313;R-HSA-9014610;R-HSA-9011300
R-HSA-2408522	Selenoamino acid metabolism	15	181	0.0127726	0.000294453	0.0106003	2	33	0.00270381	9606	Homo sapiens	Rps26;Rps9;Rpl3;Rpl41;Rpl22l1;Rps19;Rpl37a;Rpl14;Rpl36al;Rps21		R-HSA-2408529;R-HSA-5333615
R-HSA-611105	Respiratory electron transport	11	115	0.00811516	0.000588642	0.0194559	10	19	0.00155674	9606	Homo sapiens	mt-Nd4;mt-Nd5;mt-Nd6;Ndufa1;mt-Co1;Ndufa13;Cox14;Cox5b;mt-Nd1;mt-Nd2;Uqcrh		R-HSA-6799191;R-HSA-163217;R-HSA-6799202;R-HSA-6799199;R-HSA-164651;R-HSA-6799197;R-HSA-6799196;R-HSA-6799179;R-HSA-163214;R-HSA-6799178
R-HSA-9614657	FOXO-mediated transcription of cell death genes	5	23	0.00162303	0.000589572	0.0194559	6	15	0.001229	9606	Homo sapiens	Pink1;Bcl6;Ddit3		R-HSA-9622627;R-HSA-9621270;R-HSA-9622630;R-HSA-9622667;R-HSA-9621289;R-HSA-9622604
R-HSA-163200	Respiratory electron transport, ATP synthesis by chemiosmotic coupling, and heat production by uncoupling proteins.	12	146	0.0103027	0.00123812	0.0396198	14	29	0.00237608	9606	Homo sapiens	mt-Nd4;mt-Nd5;mt-Nd6;Ndufa1;mt-Co1;Ndufa13;Ucp2;Cox14;Cox5b;mt-Nd1;mt-Nd2;Uqcrh		R-HSA-166214;R-HSA-6799202;R-HSA-170026;R-HSA-164651;R-HSA-6799179;R-HSA-163214;R-HSA-6799178;R-HSA-166220;R-HSA-6799191;R-HSA-166387;R-HSA-163217;R-HSA-6799199;R-HSA-6799197;R-HSA-6799196
R-HSA-6799198	Complex I biogenesis	7	57	0.0040223	0.00145361	0.0450621	7	13	0.00106514	9606	Homo sapiens	mt-Nd4;mt-Nd5;mt-Nd6;Ndufa1;Ndufa13;mt-Nd1;mt-Nd2		R-HSA-6799191;R-HSA-6799202;R-HSA-6799199;R-HSA-6799197;R-HSA-6799196;R-HSA-6799179;R-HSA-6799178
R-HSA-6785470	tRNA processing in the mitochondrion	6	45	0.0031755	0.00209341	0.0628023	2	3	0.000245801	9606	Homo sapiens	mt-Nd4;mt-Nd5;mt-Nd6;mt-Co1;mt-Nd1;mt-Nd2		R-HSA-6786854;R-HSA-6785722
R-HSA-8953854	Metabolism of RNA	37	782	0.0551831	0.00218015	0.0632243	65	187	0.0153216	9606	Homo sapiens	mt-Nd4;mt-Nd5;mt-Nd6;Rpl3;Rps19;mt-Co1;Gemin7;Rpl14;mt-Nd1;Polr2i;mt-Nd2;Ctu2;Psmb10;Aicda;Thoc6;Gtf2h5;Rps26;Rps9;Zfp36;Rrp7a;Rpl37a;Pabpn1;Lsm5;Rps21;Sugp1;Nop56;Sem1;Rpl41;Rpl22l1;Pdcd7;Lsm6;Rpl36al		R-HSA-8849157;R-HSA-77069;R-HSA-77068;R-HSA-77073;R-HSA-191763;R-HSA-429845;R-HSA-77077;R-HSA-77591;R-HSA-77078;R-HSA-77081;R-HSA-77593;R-HSA-450463;R-HSA-77592;R-HSA-77083;R-HSA-429978;R-HSA-6790907;R-HSA-77085;R-HSA-6790906;R-HSA-72095;R-HSA-927889;R-HSA-429860;R-HSA-927789;R-HSA-77090;R-HSA-450466;R-HSA-72231;R-HSA-72103;R-HSA-77095;R-HSA-77609;R-HSA-191786;R-HSA-72107;R-HSA-191784;R-HSA-19179…
R-HSA-8868766	rRNA processing in the mitochondrion	5	40	0.00282267	0.00633542	0.177392	1	6	0.000491602	9606	Homo sapiens	mt-Nd4;mt-Nd5;mt-Co1;mt-Nd1;mt-Nd2		R-HSA-6785722
R-HSA-381183	ATF6 (ATF6-alpha) activates chaperone genes	3	15	0.0010585	0.00956752	0.258323	2	5	0.000409668	9606	Homo sapiens	Ddit3;Atf4		R-HSA-1791150;R-HSA-1791107
R-HSA-381033	ATF6 (ATF6-alpha) activates chaperones	3	17	0.00119963	0.0133588	0.347329	2	10	0.000819336	9606	Homo sapiens	Ddit3;Atf4		R-HSA-1791150;R-HSA-1791107
R-HSA-1428517	The citric acid (TCA) cycle and respiratory electron transport	13	229	0.0161598	0.0163194	0.407984	15	65	0.00532569	9606	Homo sapiens	mt-Nd4;mt-Nd5;mt-Nd6;Ndufa1;mt-Co1;L2hgdh;Cox14;mt-Nd1;mt-Nd2;Ndufa13;Ucp2;Cox5b;Uqcrh		R-HSA-166214;R-HSA-6799202;R-HSA-170026;R-HSA-164651;R-HSA-6799179;R-HSA-163214;R-HSA-6799178;R-HSA-166220;R-HSA-6799191;R-HSA-166387;R-HSA-163217;R-HSA-6799199;R-HSA-6799197;R-HSA-6799196;R-HSA-880050
R-HSA-72695	Formation of the ternary complex, and subsequently, the 43S complex	5	54	0.0038106	0.0206432	0.51608	1	3	0.000245801	9606	Homo sapiens	Rps26;Rps9;Rps19;Rps21		R-HSA-72691
R-HSA-5663205	Infectious disease	24	540	0.038106	0.0241357	0.533048	52	329	0.0269562	9606	Homo sapiens	Rps26;Rps9;Rpl3;Rps19;Rpl37a;Rpl14;Pabpn1;Rps21;Polr2i;Sem1;Ccnt2;Rpl41;Rpl22l1;Taf10;Eloa;Rpl36al;Taf4;Psmb10;Gtf2h5		R-HSA-168326;R-HSA-167181;R-HSA-167191;R-HSA-167192;R-HSA-167196;R-HSA-167197;R-HSA-9613490;R-HSA-167459;R-HSA-167072;R-HSA-167076;R-HSA-167077;R-HSA-9613498;R-HSA-167083;R-HSA-167087;R-HSA-167084;R-HSA-167468;R-HSA-167085;R-HSA-167090;R-HSA-167474;R-HSA-168883;R-HSA-167089;R-HSA-167478;R-HSA-167477;R-HSA-167098;R-HSA-167481;R-HSA-167097;R-HSA-167484;R-HSA-192704;R-HSA-167111;R-HSA-167115;R-HSA-1…
R-HSA-5651801	PCNA-Dependent Long Patch Base Excision Repair	3	23	0.00162303	0.0292163	0.533048	6	6	0.000491602	9606	Homo sapiens	Rpa3;Pold4;Pole4		R-HSA-110368;R-HSA-110371;R-HSA-5651809;R-HSA-110363;R-HSA-5651805;R-HSA-110364
R-HSA-167172	Transcription of the HIV genome	6	81	0.0057159	0.0306776	0.533048	46	47	0.00385088	9606	Homo sapiens	Ccnt2;Taf10;Eloa;Taf4;Polr2i;Gtf2h5		R-HSA-167111;R-HSA-167115;R-HSA-167113;R-HSA-167118;R-HSA-167181;R-HSA-167117;R-HSA-170706;R-HSA-170704;R-HSA-167121;R-HSA-167191;R-HSA-167130;R-HSA-167192;R-HSA-167128;R-HSA-167134;R-HSA-167196;R-HSA-167197;R-HSA-167133;R-HSA-9613490;R-HSA-167459;R-HSA-167136;R-HSA-167072;R-HSA-167076;R-HSA-167077;R-HSA-9613498;R-HSA-167147;R-HSA-167083;R-HSA-167150;R-HSA-167087;R-HSA-167148;R-HSA-167084;R-HSA-1…
R-HSA-5696400	Dual Incision in GG-NER	4	41	0.00289323	0.0313914	0.533048	3	3	0.000245801	9606	Homo sapiens	Rpa3;Pold4;Pole4;Gtf2h5		R-HSA-5690213;R-HSA-5690990;R-HSA-5690988
R-HSA-381042	PERK regulates gene expression	4	41	0.00289323	0.0313914	0.533048	8	11	0.00090127	9606	Homo sapiens	Ddit3;Atf4		R-HSA-517731;R-HSA-1791118;R-HSA-1791180;R-HSA-1791107;R-HSA-1791056;R-HSA-1791095;R-HSA-381128;R-HSA-1791173
R-HSA-72649	Translation initiation complex formation	5	62	0.00437513	0.0343761	0.533048	2	2	0.000163867	9606	Homo sapiens	Rps26;Rps9;Rps19;Rps21		R-HSA-156808;R-HSA-157849
R-HSA-72702	Ribosomal scanning and start codon recognition	5	64	0.00451627	0.0385174	0.533048	2	2	0.000163867	9606	Homo sapiens	Rps26;Rps9;Rps19;Rps21		R-HSA-72697;R-HSA-72621
R-HSA-674695	RNA Polymerase II Pre-transcription Events	6	88	0.00620987	0.0429264	0.533048	13	17	0.00139287	9606	Homo sapiens	Ccnt2;Taf10;Eloa;Taf4;Polr2i;Gtf2h5		R-HSA-113409;R-HSA-113411;R-HSA-113413;R-HSA-113414;R-HSA-112392;R-HSA-112395;R-HSA-112430;R-HSA-75856;R-HSA-75891;R-HSA-113429;R-HSA-112436;R-HSA-75862;R-HSA-73946
R-HSA-6782210	Gap-filling DNA repair synthesis and ligation in TC-NER	5	66	0.0046574	0.0429507	0.533048	2	2	0.000163867	9606	Homo sapiens	Rpa3;Pold4;Pole4;Polr2i;Gtf2h5		R-HSA-6782227;R-HSA-6782208
R-HSA-72662	Activation of the mRNA upon binding of the cap-binding complex and eIFs, and subsequent binding to 43S	5	66	0.0046574	0.0429507	0.533048	2	6	0.000491602	9606	Homo sapiens	Rps26;Rps9;Rps19;Rps21		R-HSA-156808;R-HSA-157849
R-HSA-5696397	Gap-filling DNA repair synthesis and ligation in GG-NER	3	27	0.0019053	0.043534	0.533048	2	2	0.000163867	9606	Homo sapiens	Rpa3;Pold4;Pole4		R-HSA-5690997;R-HSA-5691001
R-HSA-73779	RNA Polymerase II Transcription Pre-Initiation And Promoter Opening	4	47	0.00331663	0.0475915	0.533048	5	5	0.000409668	9606	Homo sapiens	Taf10;Taf4;Polr2i;Gtf2h5		R-HSA-109637;R-HSA-109636;R-HSA-109639;R-HSA-75095;R-HSA-109638
R-HSA-6782135	Dual incision in TC-NER	5	68	0.00479853	0.0476787	0.533048	6	6	0.000491602	9606	Homo sapiens	Rpa3;Pold4;Pole4;Polr2i;Gtf2h5		R-HSA-6782211;R-HSA-6782131;R-HSA-6782224;R-HSA-6782141;R-HSA-6782204;R-HSA-6782138

## Sheet: Reactome_TE_down
Pathway identifier	Pathway name	#Entities found	#Entities total	Entities ratio	Entities pValue	Entities FDR	#Reactions found	#Reactions total	Reactions ratio	Species identifier	Species name	Submitted entities found	Mapped entities	Found reaction identifiers
R-HSA-74752	Signaling by Insulin receptor	11	96	0.0067744	1.78537e-05	0.0146403	16	34	0.00278574	9606	Homo sapiens	Atp6v1a;Akt2;Mapk1;Trib3;Grb2;Frs2;Pik3cb;Atp6v0a1;Fgfr1		R-HSA-109699;R-HSA-74723;R-HSA-109700;R-HSA-109702;R-HSA-5686074;R-HSA-109807;R-HSA-74737;R-HSA-74736;R-HSA-109813;R-HSA-5252133;R-HSA-109817;R-HSA-162363;R-HSA-74746;R-HSA-5686315;R-HSA-109823;R-HSA-109822
R-HSA-9006934	Signaling by Receptor Tyrosine Kinases	29	541	0.0381766	2.61435e-05	0.0146403	319	648	0.053093	9606	Homo sapiens	Nrp2;Polr2a;Mapk1;Trib3;Stam;Cbl;Socs4;Atp6v0a1;Hbegf;Itch;Akt2;Pik3cb;Nck1;Mapk14;Jup;Atp6v1a;Plat;Frs2;Ngf;Fgfr1;Actb;Rps6ka3;Hnrnph1;Grb2;Stat1;Cul5		R-HSA-5654614;R-HSA-5654615;R-HSA-171011;R-HSA-5654612;R-HSA-8848005;R-HSA-6785636;R-HSA-5654608;R-HSA-1562641;R-HSA-5654622;R-HSA-5654620;R-HSA-8875661;R-HSA-5654618;R-HSA-8875659;R-HSA-198669;R-HSA-5654596;R-HSA-5654597;R-HSA-5654594;R-HSA-5654592;R-HSA-203797;R-HSA-6785648;R-HSA-1250315;R-HSA-5654607;R-HSA-9036949;R-HSA-5654600;R-HSA-6803527;R-HSA-1963581;R-HSA-5685366;R-HSA-5654646;R-HSA-5654…
R-HSA-74751	Insulin receptor signalling cascade	9	71	0.00501023	4.80796e-05	0.0179337	14	25	0.00204834	9606	Homo sapiens	Akt2;Mapk1;Trib3;Grb2;Frs2;Pik3cb;Fgfr1		R-HSA-109699;R-HSA-109700;R-HSA-109702;R-HSA-5686074;R-HSA-109807;R-HSA-74737;R-HSA-74736;R-HSA-109813;R-HSA-109817;R-HSA-162363;R-HSA-74746;R-HSA-5686315;R-HSA-109823;R-HSA-109822
R-HSA-8951430	RUNX3 regulates WNT signaling	4	10	0.000705667	9.44607e-05	0.026449	4	5	0.000409668	9606	Homo sapiens	Ccnd1;Myc		R-HSA-4411367;R-HSA-8951442;R-HSA-8951443;R-HSA-4411357
R-HSA-449147	Signaling by Interleukins	36	836	0.0589937	0.000241037	0.049571	248	551	0.0451454	9606	Homo sapiens	Dusp16;Mapk1;Pdcd4;Trib3;Cbl;Hbegf;Hist1h3d;Hif1a;Myc;Akt2;Hist1h3g;Pik3cb;Hnrnpa2b1;Jak1;Mapk14;Ccnd1;Psmf1;Frs2;Fgfr1;Actb;Rps6ka3;Hspa9;Grb2;Stat1;Btrc		R-HSA-452100;R-HSA-452097;R-HSA-450063;R-HSA-1112602;R-HSA-452108;R-HSA-8987266;R-HSA-1112604;R-HSA-8950405;R-HSA-198669;R-HSA-8987270;R-HSA-9604738;R-HSA-9606784;R-HSA-203797;R-HSA-9607301;R-HSA-8982163;R-HSA-9607304;R-HSA-8982162;R-HSA-1112587;R-HSA-8982165;R-HSA-452122;R-HSA-913424;R-HSA-8963734;R-HSA-8950441;R-HSA-6783556;R-HSA-6783552;R-HSA-6786124;R-HSA-8950448;R-HSA-162363;R-HSA-8950453;R-…
R-HSA-5654726	Negative regulation of FGFR1 signaling	6	39	0.0027521	0.00032158	0.049571	10	15	0.001229	9606	Homo sapiens	Mapk1;Grb2;Frs2;Cbl;Fgfr1		R-HSA-1295634;R-HSA-934604;R-HSA-5654514;R-HSA-1295622;R-HSA-5654672;R-HSA-5654560;R-HSA-1295621;R-HSA-5654673;R-HSA-1549564;R-HSA-1295613
R-HSA-1257604	PIP3 activates AKT signaling	18	315	0.0222285	0.000435129	0.049571	55	86	0.00704629	9606	Homo sapiens	Egr1;Rraga;Psmf1;Mapk1;Trib3;Frs2;Csnk2a1;Hbegf;Fgfr1;Rcor1;Akt2;Ago1;Grb2;Strn;Pik3cb		R-HSA-199299;R-HSA-199298;R-HSA-8944650;R-HSA-8944522;R-HSA-199425;R-HSA-2318752;R-HSA-8948621;R-HSA-8850945;R-HSA-8948623;R-HSA-8948612;R-HSA-199443;R-HSA-8944538;R-HSA-198298;R-HSA-199839;R-HSA-8948757;R-HSA-2317314;R-HSA-8948651;R-HSA-8944684;R-HSA-8948524;R-HSA-8945709;R-HSA-8944047;R-HSA-8948641;R-HSA-8948536;R-HSA-2316434;R-HSA-8944569;R-HSA-199863;R-HSA-6811472;R-HSA-8850992;R-HSA-2317332;…
R-HSA-109704	PI3K Cascade	7	58	0.00409287	0.000442598	0.049571	4	6	0.000491602	9606	Homo sapiens	Akt2;Trib3;Grb2;Frs2;Pik3cb;Fgfr1		R-HSA-109699;R-HSA-109700;R-HSA-109702;R-HSA-162363
R-HSA-9634638	Estrogen-dependent nuclear events downstream of ESR-membrane signaling	5	29	0.00204643	0.000611661	0.0510408	7	12	0.000983204	9606	Homo sapiens	Ccnd1;Akt2;Mapk1;Hbegf		R-HSA-199298;R-HSA-198731;R-HSA-9623355;R-HSA-9632873;R-HSA-9625465;R-HSA-9624526;R-HSA-9623341
R-HSA-1059683	Interleukin-6 signaling	4	17	0.00119963	0.000695809	0.0510408	16	19	0.00155674	9606	Homo sapiens	Stat1;Cbl;Jak1		R-HSA-1112690;R-HSA-1112755;R-HSA-1112565;R-HSA-1112727;R-HSA-1112602;R-HSA-1112538;R-HSA-1112604;R-HSA-1067646;R-HSA-1112510;R-HSA-1112703;R-HSA-1112514;R-HSA-1067651;R-HSA-1112708;R-HSA-1067688;R-HSA-1067659;R-HSA-1112587
R-HSA-8862803	Deregulated CDK5 triggers multiple neurodegenerative pathways in Alzheimer's disease models	5	30	0.002117	0.000711341	0.0510408	6	22	0.00180254	9606	Homo sapiens	Lmna;Capns1;Cdc25b		R-HSA-8868134;R-HSA-8863014;R-HSA-8863012;R-HSA-8863008;R-HSA-8863007;R-HSA-8868344
R-HSA-8863678	Neurodegenerative Diseases	5	30	0.002117	0.000711341	0.0510408	6	22	0.00180254	9606	Homo sapiens	Lmna;Capns1;Cdc25b		R-HSA-8868134;R-HSA-8863014;R-HSA-8863012;R-HSA-8863008;R-HSA-8863007;R-HSA-8868344
R-HSA-400253	Circadian Clock	9	104	0.00733893	0.000777373	0.0510408	45	59	0.00483408	9606	Homo sapiens	Hif1a;Nfil3;Cry1;Sirt1;Arntl;Btrc;Csnk1d		R-HSA-5663127;R-HSA-549385;R-HSA-5663124;R-HSA-1368087;R-HSA-5663122;R-HSA-5663120;R-HSA-400256;R-HSA-5663132;R-HSA-400267;R-HSA-421320;R-HSA-400342;R-HSA-8878679;R-HSA-5663174;R-HSA-1368133;R-HSA-1368069;R-HSA-549467;R-HSA-5663170;R-HSA-549533;R-HSA-400272;R-HSA-879770;R-HSA-5663105;R-HSA-5663118;R-HSA-400282;R-HSA-400219;R-HSA-879762;R-HSA-5669302;R-HSA-879724;R-HSA-400228;R-HSA-5663156;R-HSA-5…
R-HSA-112399	IRS-mediated signalling	7	64	0.00451627	0.000785243	0.0510408	7	9	0.000737403	9606	Homo sapiens	Akt2;Trib3;Grb2;Frs2;Pik3cb;Fgfr1		R-HSA-74737;R-HSA-74736;R-HSA-109699;R-HSA-109700;R-HSA-109702;R-HSA-109817;R-HSA-162363
R-HSA-8939211	ESR-mediated signaling	15	255	0.0179945	0.000966342	0.0599132	46	110	0.0090127	9606	Homo sapiens	Ccnd1;Polr2a;Mapk1;Smc3;Hbegf;Fkbp5;Hist1h3d;Myc;Hist1h3g;Akt2;Ago1;Strn;Ppid		R-HSA-199298;R-HSA-9624272;R-HSA-9011981;R-HSA-9011983;R-HSA-9633044;R-HSA-198731;R-HSA-9011971;R-HSA-8939203;R-HSA-8939204;R-HSA-9011975;R-HSA-9632412;R-HSA-9012315;R-HSA-9009371;R-HSA-9012186;R-HSA-9011997;R-HSA-9021596;R-HSA-9021660;R-HSA-9012319;R-HSA-9011985;R-HSA-9625482;R-HSA-9011984;R-HSA-9632910;R-HSA-9624526;R-HSA-9625487;R-HSA-9027670;R-HSA-9009065;R-HSA-9021609;R-HSA-9012203;R-HSA-901…
R-HSA-2428928	IRS-related events triggered by IGF1R	7	68	0.00479853	0.00111135	0.0655695	7	12	0.000983204	9606	Homo sapiens	Akt2;Trib3;Grb2;Frs2;Pik3cb;Fgfr1		R-HSA-74737;R-HSA-74736;R-HSA-109699;R-HSA-109700;R-HSA-109702;R-HSA-109817;R-HSA-162363
R-HSA-199418	Negative regulation of the PI3K/AKT network	10	134	0.00945593	0.00122928	0.0674702	5	10	0.000819336	9606	Homo sapiens	Akt2;Mapk1;Trib3;Grb2;Frs2;Strn;Pik3cb;Hbegf;Fgfr1		R-HSA-199443;R-HSA-2316434;R-HSA-199425;R-HSA-6811472;R-HSA-6811454
R-HSA-187037	Signaling by NTRK1 (TRKA)	8	90	0.006351	0.00127302	0.0674702	44	59	0.00483408	9606	Homo sapiens	Rps6ka3;Mapk14;Mapk1;Grb2;Frs2;Ngf;Pik3cb		R-HSA-198211;R-HSA-167683;R-HSA-171011;R-HSA-177479;R-HSA-167684;R-HSA-5674385;R-HSA-198731;R-HSA-166538;R-HSA-166542;R-HSA-198669;R-HSA-198732;R-HSA-177491;R-HSA-166544;R-HSA-167056;R-HSA-199895;R-HSA-199959;R-HSA-198295;R-HSA-170964;R-HSA-203797;R-HSA-198746;R-HSA-170975;R-HSA-177501;R-HSA-170978;R-HSA-187746;R-HSA-5685366;R-HSA-170979;R-HSA-169891;R-HSA-5686071;R-HSA-170977;R-HSA-169895;R-HSA-…
R-HSA-2428924	IGF1R signaling cascade	7	71	0.00501023	0.00141917	0.0709584	9	17	0.00139287	9606	Homo sapiens	Akt2;Trib3;Grb2;Frs2;Pik3cb;Fgfr1		R-HSA-74737;R-HSA-74736;R-HSA-109699;R-HSA-109700;R-HSA-109702;R-HSA-109817;R-HSA-5686318;R-HSA-162363;R-HSA-5686073
R-HSA-2404192	Signaling by Type 1 Insulin-like Growth Factor 1 Receptor (IGF1R)	7	72	0.0050808	0.00153534	0.0736963	9	19	0.00155674	9606	Homo sapiens	Akt2;Trib3;Grb2;Frs2;Pik3cb;Fgfr1		R-HSA-74737;R-HSA-74736;R-HSA-109699;R-HSA-109700;R-HSA-109702;R-HSA-109817;R-HSA-5686318;R-HSA-162363;R-HSA-5686073
R-HSA-447115	Interleukin-12 family signaling	8	96	0.0067744	0.00189829	0.0810608	36	114	0.00934043	9606	Homo sapiens	Hspa9;Pdcd4;Stat1;Hnrnpa2b1;Jak1		R-HSA-8950537;R-HSA-8984012;R-HSA-8950733;R-HSA-8984014;R-HSA-8984001;R-HSA-8950721;R-HSA-8950210;R-HSA-8984963;R-HSA-8950340;R-HSA-8950405;R-HSA-8984964;R-HSA-8983835;R-HSA-6809140;R-HSA-8983834;R-HSA-8983518;R-HSA-8950354;R-HSA-8984021;R-HSA-8950292;R-HSA-8950485;R-HSA-8984023;R-HSA-8950441;R-HSA-8983983;R-HSA-8983841;R-HSA-8983845;R-HSA-8950757;R-HSA-448427;R-HSA-1067646;R-HSA-8952807;R-HSA-89…
R-HSA-9006925	Intracellular signaling by second messengers	18	361	0.0254746	0.00198037	0.0810608	55	113	0.0092585	9606	Homo sapiens	Egr1;Rraga;Psmf1;Mapk1;Trib3;Frs2;Csnk2a1;Hbegf;Fgfr1;Rcor1;Akt2;Ago1;Grb2;Strn;Pik3cb		R-HSA-199299;R-HSA-199298;R-HSA-8944650;R-HSA-8944522;R-HSA-199425;R-HSA-2318752;R-HSA-8948621;R-HSA-8850945;R-HSA-8948623;R-HSA-8948612;R-HSA-199443;R-HSA-8944538;R-HSA-198298;R-HSA-199839;R-HSA-8948757;R-HSA-2317314;R-HSA-8948651;R-HSA-8944684;R-HSA-8948524;R-HSA-8945709;R-HSA-8944047;R-HSA-8948641;R-HSA-8948536;R-HSA-2316434;R-HSA-8944569;R-HSA-199863;R-HSA-6811472;R-HSA-8850992;R-HSA-2317332;…
R-HSA-881907	Gastrin-CREB signalling pathway via PKC and MAPK	4	23	0.00162303	0.00209447	0.0810608	6	9	0.000737403	9606	Homo sapiens	Rps6ka3;Mapk1;Grb2;Hbegf		R-HSA-199895;R-HSA-2179415;R-HSA-198746;R-HSA-2179387;R-HSA-2179402;R-HSA-2179407
R-HSA-5655302	Signaling by FGFR1 in disease	6	57	0.0040223	0.0022288	0.0810608	27	35	0.00286768	9606	Homo sapiens	Grb2;Frs2;Stat1;Fgfr1		R-HSA-2023455;R-HSA-2023451;R-HSA-5654544;R-HSA-5654545;R-HSA-5655326;R-HSA-5655263;R-HSA-8853325;R-HSA-8853322;R-HSA-1839114;R-HSA-1888198;R-HSA-1839110;R-HSA-5655240;R-HSA-1839107;R-HSA-1839100;R-HSA-1839102;R-HSA-1839098;R-HSA-1839094;R-HSA-1839095;R-HSA-5655290;R-HSA-1982066;R-HSA-1982065;R-HSA-5655269;R-HSA-5655266;R-HSA-5655278;R-HSA-2023462;R-HSA-2023460;R-HSA-2023456
R-HSA-187687	Signalling to ERKs	5	39	0.0027521	0.00223642	0.0810608	22	26	0.00213027	9606	Homo sapiens	Mapk14;Mapk1;Grb2;Frs2;Ngf		R-HSA-170978;R-HSA-187746;R-HSA-5685366;R-HSA-170979;R-HSA-169891;R-HSA-171011;R-HSA-5686071;R-HSA-170977;R-HSA-169895;R-HSA-9612980;R-HSA-5674385;R-HSA-167019;R-HSA-187688;R-HSA-169901;R-HSA-187698;R-HSA-167056;R-HSA-169904;R-HSA-167217;R-HSA-169905;R-HSA-187697;R-HSA-170964;R-HSA-170975
R-HSA-5663213	RHO GTPases Activate WASPs and WAVEs	5	41	0.00289323	0.00276788	0.0810608	7	10	0.000819336	9606	Homo sapiens	Actr3;Mapk1;Grb2;Nck1;Actb		R-HSA-2197698;R-HSA-2029469;R-HSA-2029466;R-HSA-442592;R-HSA-2197691;R-HSA-2197690;R-HSA-2029473
R-HSA-445144	Signal transduction by L1	4	25	0.00176417	0.00282137	0.0810608	4	11	0.00090127	9606	Homo sapiens	Mapk1;Csnk2a1;Fgfr1		R-HSA-392752;R-HSA-109860;R-HSA-109862;R-HSA-437230
R-HSA-1362277	Transcription of E2F targets under negative control by DREAM complex	4	25	0.00176417	0.00282137	0.0810608	3	12	0.000983204	9606	Homo sapiens	Pcna;Myc;Cdc25b		R-HSA-8961665;R-HSA-8964465;R-HSA-188345
R-HSA-5654736	Signaling by FGFR1	6	61	0.00430457	0.00310494	0.0810608	40	48	0.00393281	9606	Homo sapiens	Mapk1;Grb2;Frs2;Cbl;Fgfr1		R-HSA-1295634;R-HSA-5654167;R-HSA-934604;R-HSA-5654165;R-HSA-5654672;R-HSA-5654673;R-HSA-177931;R-HSA-5654596;R-HSA-5654597;R-HSA-5654149;R-HSA-5654594;R-HSA-191062;R-HSA-1295622;R-HSA-5654592;R-HSA-1295621;R-HSA-5656064;R-HSA-190427;R-HSA-5654600;R-HSA-190429;R-HSA-5654582;R-HSA-5654578;R-HSA-5654514;R-HSA-190245;R-HSA-5654591;R-HSA-1549564;R-HSA-5654586;R-HSA-5654587;R-HSA-5654584;R-HSA-5654392…
R-HSA-69242	S Phase	11	179	0.0126314	0.00321576	0.0810608	29	54	0.00442442	9606	Homo sapiens	Pcna;Ccnd1;Gins3;Myc;Anapc7;Akt2;Psmf1;Ube2e1;Smc3;Cdc25b		R-HSA-69063;R-HSA-69127;R-HSA-69068;R-HSA-69074;R-HSA-69140;R-HSA-68948;R-HSA-69015;R-HSA-198613;R-HSA-69142;R-HSA-8848414;R-HSA-69144;R-HSA-69016;R-HSA-2473151;R-HSA-174110;R-HSA-69152;R-HSA-2468039;R-HSA-2473152;R-HSA-176942;R-HSA-2468041;R-HSA-75820;R-HSA-75823;R-HSA-75822;R-HSA-75825;R-HSA-75824;R-HSA-8848436;R-HSA-187574;R-HSA-188345;R-HSA-69116;R-HSA-176956
R-HSA-198753	ERK/MAPK targets	4	26	0.00183473	0.00324243	0.0810608	6	7	0.000573535	9606	Homo sapiens	Rps6ka3;Mapk14;Mapk1		R-HSA-199959;R-HSA-203797;R-HSA-198756;R-HSA-198731;R-HSA-198746;R-HSA-198669
R-HSA-190236	Signaling by FGFR	8	106	0.00748006	0.00345408	0.0825302	98	142	0.0116346	9606	Homo sapiens	Polr2a;Mapk1;Hnrnph1;Grb2;Frs2;Cbl;Fgfr1		R-HSA-5654614;R-HSA-5654615;R-HSA-1295634;R-HSA-5654612;R-HSA-5654608;R-HSA-5654622;R-HSA-177931;R-HSA-5654620;R-HSA-5654618;R-HSA-5654596;R-HSA-5654597;R-HSA-5654594;R-HSA-1295622;R-HSA-5654592;R-HSA-1295621;R-HSA-6803838;R-HSA-5654607;R-HSA-6803836;R-HSA-5654600;R-HSA-6803527;R-HSA-5654646;R-HSA-5654647;R-HSA-6803523;R-HSA-5654643;R-HSA-5654640;R-HSA-5654641;R-HSA-190245;R-HSA-5654655;R-HSA-565…
R-HSA-74749	Signal attenuation	3	13	0.000917366	0.00351221	0.0825302	4	7	0.000573535	9606	Homo sapiens	Mapk1;Grb2		R-HSA-5686074;R-HSA-5686315;R-HSA-109823;R-HSA-109822
R-HSA-9020591	Interleukin-12 signaling	7	84	0.0059276	0.00358827	0.0825302	7	56	0.00458828	9606	Homo sapiens	Hspa9;Pdcd4;Hnrnpa2b1;Jak1		R-HSA-8950448;R-HSA-8950721;R-HSA-8950354;R-HSA-8950292;R-HSA-8950757;R-HSA-8950389;R-HSA-8952807
R-HSA-5654689	PI-3K cascade:FGFR1	4	28	0.00197587	0.00420905	0.0925991	7	7	0.000573535	9606	Homo sapiens	Grb2;Frs2;Fgfr1		R-HSA-5654692;R-HSA-5654596;R-HSA-5654594;R-HSA-5654690;R-HSA-5654592;R-HSA-5654591;R-HSA-177931
R-HSA-112409	RAF-independent MAPK1/3 activation	4	28	0.00197587	0.00420905	0.0925991	10	12	0.000983204	9606	Homo sapiens	Dusp16;Mapk1;Jak1		R-HSA-109857;R-HSA-5675206;R-HSA-109858;R-HSA-5674387;R-HSA-109860;R-HSA-5675376;R-HSA-5674385;R-HSA-109862;R-HSA-109864;R-HSA-5675373
R-HSA-5683057	MAPK family signaling cascades	16	332	0.0234281	0.00475607	0.0999217	29	86	0.00704629	9606	Homo sapiens	Dusp16;Myc;Ago1;Psmf1;Mapk1;Grb2;Frs2;Cdc42ep3;Jak1;Hbegf;Fgfr1;Actb		R-HSA-5672980;R-HSA-5674132;R-HSA-5672978;R-HSA-5674130;R-HSA-5674387;R-HSA-5674385;R-HSA-5675206;R-HSA-5672965;R-HSA-5674373;R-HSA-5674496;R-HSA-5672972;R-HSA-5672973;R-HSA-5687115;R-HSA-5687112;R-HSA-5687113;R-HSA-109857;R-HSA-109858;R-HSA-109860;R-HSA-5675376;R-HSA-109862;R-HSA-5675198;R-HSA-5674366;R-HSA-5658430;R-HSA-5687103;R-HSA-109864;R-HSA-5675194;R-HSA-5692775;R-HSA-5675373;R-HSA-5687083
R-HSA-198725	Nuclear Events (kinase and transcription factor activation)	4	29	0.00204643	0.00475817	0.0999217	7	11	0.00090127	9606	Homo sapiens	Rps6ka3;Mapk14;Mapk1		R-HSA-199895;R-HSA-199959;R-HSA-203797;R-HSA-198756;R-HSA-198731;R-HSA-198746;R-HSA-198669
R-HSA-451927	Interleukin-2 family signaling	5	47	0.00331663	0.00490706	0.103048	47	58	0.00475215	9606	Homo sapiens	Grb2;Stat1;Pik3cb;Jak1		R-HSA-8985929;R-HSA-8983371;R-HSA-912527;R-HSA-452100;R-HSA-508292;R-HSA-8983309;R-HSA-8983374;R-HSA-452097;R-HSA-8983425;R-HSA-450063;R-HSA-8983424;R-HSA-8983299;R-HSA-452108;R-HSA-8983298;R-HSA-9006850;R-HSA-8983300;R-HSA-8985988;R-HSA-508247;R-HSA-9006873;R-HSA-8983384;R-HSA-913374;R-HSA-9005980;R-HSA-8983378;R-HSA-452122;R-HSA-449115;R-HSA-913424;R-HSA-8963734;R-HSA-8985943;R-HSA-9006870;R-HS…
R-HSA-170968	Frs2-mediated activation	3	15	0.0010585	0.00521738	0.105819	6	7	0.000573535	9606	Homo sapiens	Mapk1;Frs2;Ngf		R-HSA-170978;R-HSA-170979;R-HSA-170977;R-HSA-170964;R-HSA-5674385;R-HSA-170975
R-HSA-1839124	FGFR1 mutant receptor activation	5	48	0.0033872	0.00535269	0.105819	17	25	0.00204834	9606	Homo sapiens	Grb2;Stat1;Fgfr1		R-HSA-2023455;R-HSA-1839102;R-HSA-2023451;R-HSA-5654544;R-HSA-5654545;R-HSA-8853325;R-HSA-1839095;R-HSA-1982066;R-HSA-8853322;R-HSA-1982065;R-HSA-1839114;R-HSA-2023462;R-HSA-1888198;R-HSA-2023460;R-HSA-1839110;R-HSA-2023456;R-HSA-1839107
R-HSA-5654693	FRS-mediated FGFR1 signaling	4	30	0.002117	0.00535348	0.105819	9	9	0.000737403	9606	Homo sapiens	Grb2;Frs2;Fgfr1		R-HSA-5654578;R-HSA-5654575;R-HSA-5654586;R-HSA-5654587;R-HSA-5654571;R-HSA-5654584;R-HSA-5654392;R-HSA-8941623;R-HSA-5654569
R-HSA-6783589	Interleukin-6 family signaling	4	30	0.002117	0.00535348	0.105819	26	33	0.00270381	9606	Homo sapiens	Stat1;Cbl;Jak1		R-HSA-6783524;R-HSA-1112727;R-HSA-1112602;R-HSA-1112538;R-HSA-1112604;R-HSA-6783530;R-HSA-1112514;R-HSA-448660;R-HSA-1067651;R-HSA-1112708;R-HSA-6784189;R-HSA-1067659;R-HSA-1112587;R-HSA-1112690;R-HSA-6783556;R-HSA-1112755;R-HSA-1112565;R-HSA-6783681;R-HSA-6783552;R-HSA-6784204;R-HSA-1067646;R-HSA-1112510;R-HSA-1112703;R-HSA-5696482;R-HSA-1067688;R-HSA-449976
R-HSA-166520	Signaling by NTRKs	8	115	0.00811516	0.00556943	0.105819	60	121	0.00991397	9606	Homo sapiens	Rps6ka3;Mapk14;Mapk1;Grb2;Frs2;Ngf;Pik3cb		R-HSA-9032073;R-HSA-167683;R-HSA-171011;R-HSA-167047;R-HSA-167684;R-HSA-166538;R-HSA-9032067;R-HSA-166542;R-HSA-187020;R-HSA-198669;R-HSA-9028505;R-HSA-166544;R-HSA-167056;R-HSA-199959;R-HSA-198295;R-HSA-203797;R-HSA-187035;R-HSA-9036949;R-HSA-5685366;R-HSA-169891;R-HSA-9036970;R-HSA-9031981;R-HSA-169895;R-HSA-9612980;R-HSA-187045;R-HSA-198315;R-HSA-187688;R-HSA-9028519;R-HSA-169901;R-HSA-187698;…
R-HSA-1226099	Signaling by FGFR in disease	7	93	0.0065627	0.00616086	0.117056	56	106	0.00868497	9606	Homo sapiens	Polr2a;Grb2;Frs2;Stat1;Fgfr1		R-HSA-2023455;R-HSA-5655252;R-HSA-2023451;R-HSA-5655248;R-HSA-5655262;R-HSA-5655263;R-HSA-5655235;R-HSA-1839114;R-HSA-5655233;R-HSA-1839110;R-HSA-5655245;R-HSA-5655240;R-HSA-5655241;R-HSA-1839107;R-HSA-5655284;R-HSA-5655285;R-HSA-5655295;R-HSA-5655290;R-HSA-5655289;R-HSA-5655270;R-HSA-5655268;R-HSA-5655269;R-HSA-5655266;R-HSA-5655278;R-HSA-2023462;R-HSA-8853310;R-HSA-2023460;R-HSA-8853308;R-HSA-5…
R-HSA-1433557	Signaling by SCF-KIT	5	50	0.00352833	0.00632846	0.117418	13	36	0.00294961	9606	Homo sapiens	Grb2;Stat1;Cbl;Socs4		R-HSA-1433428;R-HSA-1433456;R-HSA-205286;R-HSA-1562641;R-HSA-1470012;R-HSA-1433471;R-HSA-1470010;R-HSA-1470011;R-HSA-1470009;R-HSA-205234;R-HSA-1433454;R-HSA-205244;R-HSA-1433514
R-HSA-6807070	PTEN Regulation	10	170	0.0119963	0.00652322	0.117418	33	56	0.00458828	9606	Homo sapiens	Egr1;Rraga;Akt2;Ago1;Psmf1;Mapk1;Csnk2a1;Rcor1		R-HSA-8944457;R-HSA-8944650;R-HSA-8944522;R-HSA-6807077;R-HSA-2318752;R-HSA-8948621;R-HSA-8850945;R-HSA-8944078;R-HSA-8948623;R-HSA-8944706;R-HSA-8948612;R-HSA-8944454;R-HSA-8948569;R-HSA-8944538;R-HSA-8948757;R-HSA-8944599;R-HSA-8944104;R-HSA-8948651;R-HSA-8944684;R-HSA-8948524;R-HSA-8945709;R-HSA-8944047;R-HSA-8948641;R-HSA-8944483;R-HSA-8948582;R-HSA-8948583;R-HSA-8944632;R-HSA-8948536;R-HSA-8…
R-HSA-2559583	Cellular Senescence	11	198	0.0139722	0.006693	0.118025	33	89	0.00729209	9606	Homo sapiens	Rps6ka3;Hist1h3d;Mapk14;Hira;Hist1h1a;Anapc7;Hist1h3g;Ago1;Mapk1;Ube2e1;Pot1a		R-HSA-3790137;R-HSA-3857328;R-HSA-3790130;R-HSA-3857329;R-HSA-3788725;R-HSA-3788724;R-HSA-3209151;R-HSA-3229089;R-HSA-3878123;R-HSA-3223200;R-HSA-450325;R-HSA-3240295;R-HSA-3785711;R-HSA-3239014;R-HSA-3788705;R-HSA-198746;R-HSA-3239019;R-HSA-450333;R-HSA-3788708;R-HSA-3229102;R-HSA-3229138;R-HSA-3238999;R-HSA-3209111;R-HSA-450222;R-HSA-3209177;R-HSA-3209114;R-HSA-4647594;R-HSA-3132737;R-HSA-37887…
R-HSA-69278	Cell Cycle, Mitotic	23	570	0.040223	0.00691839	0.118025	127	322	0.0263826	9606	Homo sapiens	Pcna;Ccnd1;Psmf1;Mapk1;Csnk2a1;Kif2c;Smc3;Lmna;Hist1h3d;Gins3;Myc;Anapc7;Hist1h3g;Cenpl;Akt2;Ube2e1;Kif23;Btrc;Csnk1d;Cdc25b		R-HSA-375302;R-HSA-156673;R-HSA-8852354;R-HSA-69127;R-HSA-8961665;R-HSA-174088;R-HSA-2294574;R-HSA-2545203;R-HSA-69140;R-HSA-2294580;R-HSA-69142;R-HSA-69144;R-HSA-174104;R-HSA-8853405;R-HSA-174105;R-HSA-174110;R-HSA-2294590;R-HSA-188191;R-HSA-69152;R-HSA-380455;R-HSA-3000335;R-HSA-174119;R-HSA-2172678;R-HSA-9018017;R-HSA-174120;R-HSA-174121;R-HSA-176942;R-HSA-8853419;R-HSA-75820;R-HSA-75823;R-HSA…
R-HSA-9006931	Signaling by Nuclear Receptors	15	317	0.0223696	0.00722766	0.118025	46	131	0.0107333	9606	Homo sapiens	Ccnd1;Polr2a;Mapk1;Smc3;Hbegf;Fkbp5;Hist1h3d;Myc;Hist1h3g;Akt2;Ago1;Strn;Ppid		R-HSA-199298;R-HSA-9624272;R-HSA-9011981;R-HSA-9011983;R-HSA-9633044;R-HSA-198731;R-HSA-9011971;R-HSA-8939203;R-HSA-8939204;R-HSA-9011975;R-HSA-9632412;R-HSA-9012315;R-HSA-9009371;R-HSA-9012186;R-HSA-9011997;R-HSA-9021596;R-HSA-9021660;R-HSA-9012319;R-HSA-9011985;R-HSA-9625482;R-HSA-9011984;R-HSA-9632910;R-HSA-9624526;R-HSA-9625487;R-HSA-9027670;R-HSA-9009065;R-HSA-9021609;R-HSA-9012203;R-HSA-901…
R-HSA-8950505	Gene and protein expression by JAK-STAT signaling after Interleukin-12 stimulation	6	73	0.00515137	0.00727999	0.118025	3	36	0.00294961	9606	Homo sapiens	Hspa9;Pdcd4;Hnrnpa2b1		R-HSA-8950721;R-HSA-8950292;R-HSA-8950389
R-HSA-1280215	Cytokine Signaling in Immune system	42	1245	0.0878555	0.00785196	0.118025	296	699	0.0572716	9606	Homo sapiens	Dusp16;Mapk1;Pdcd4;Trib3;Cbl;Hbegf;Hist1h3d;Hif1a;Myc;Akt2;Hist1h3g;Ube2e1;Pik3cb;Hnrnpa2b1;Jak1;Egr1;Mapk14;Ccnd1;Psmf1;Frs2;Kpna1;Fgfr1;Kpna3;Actb;Rps6ka3;Hspa9;Grb2;Stat1;Btrc		R-HSA-452100;R-HSA-452097;R-HSA-450063;R-HSA-1112602;R-HSA-452108;R-HSA-8987266;R-HSA-1112604;R-HSA-8950405;R-HSA-198669;R-HSA-8987270;R-HSA-9604738;R-HSA-9606784;R-HSA-203797;R-HSA-9607301;R-HSA-8982163;R-HSA-9607304;R-HSA-8982162;R-HSA-1112587;R-HSA-8982165;R-HSA-452122;R-HSA-913424;R-HSA-8963734;R-HSA-8950441;R-HSA-6783556;R-HSA-6783552;R-HSA-6786124;R-HSA-1031716;R-HSA-1031713;R-HSA-8950448;R…
R-HSA-5654732	Negative regulation of FGFR3 signaling	4	34	0.00239927	0.00822887	0.118025	9	14	0.00114707	9606	Homo sapiens	Mapk1;Grb2;Frs2;Cbl		R-HSA-5654679;R-HSA-1295634;R-HSA-934604;R-HSA-5654565;R-HSA-1295622;R-HSA-1295621;R-HSA-1549564;R-HSA-5654730;R-HSA-1295613
R-HSA-1640170	Cell Cycle	26	682	0.0481265	0.00850252	0.118025	162	410	0.0335928	9606	Homo sapiens	Pcna;Ccnd1;Psmf1;Mapk1;Rad17;Csnk2a1;Kif2c;Smc3;Lmna;Hist1h3d;Exo1;Gins3;Myc;Anapc7;Hist1h3g;Cenpl;Akt2;Ube2e1;Kif23;Btrc;Csnk1d;Cdc25b;Pot1a		R-HSA-375302;R-HSA-156673;R-HSA-8852354;R-HSA-69127;R-HSA-912389;R-HSA-8961665;R-HSA-174088;R-HSA-2294574;R-HSA-264458;R-HSA-912408;R-HSA-2545203;R-HSA-69140;R-HSA-2294580;R-HSA-69142;R-HSA-69144;R-HSA-174104;R-HSA-8853405;R-HSA-174105;R-HSA-174110;R-HSA-2294590;R-HSA-188191;R-HSA-69152;R-HSA-380455;R-HSA-3000335;R-HSA-174119;R-HSA-2172678;R-HSA-9018017;R-HSA-174120;R-HSA-174121;R-HSA-176942;R-HS…
R-HSA-169893	Prolonged ERK activation events	3	18	0.0012702	0.00857437	0.118025	12	13	0.00106514	9606	Homo sapiens	Mapk1;Frs2;Ngf		R-HSA-170978;R-HSA-170979;R-HSA-169891;R-HSA-169904;R-HSA-170977;R-HSA-169905;R-HSA-169895;R-HSA-170964;R-HSA-9612980;R-HSA-5674385;R-HSA-170975;R-HSA-169901
R-HSA-1433559	Regulation of KIT signaling	3	18	0.0012702	0.00857437	0.118025	2	8	0.000655469	9606	Homo sapiens	Grb2;Cbl;Socs4		R-HSA-1470011;R-HSA-205244
R-HSA-9607240	FLT3 Signaling	14	295	0.0208172	0.00906664	0.118025	32	61	0.00499795	9606	Homo sapiens	Dusp16;Akt2;Psmf1;Mapk1;Trib3;Grb2;Frs2;Pik3cb;Jak1;Hbegf;Fgfr1;Actb		R-HSA-109699;R-HSA-5672980;R-HSA-5674132;R-HSA-9645137;R-HSA-5672978;R-HSA-5674130;R-HSA-109700;R-HSA-5674387;R-HSA-5674385;R-HSA-109702;R-HSA-9606622;R-HSA-5675206;R-HSA-9604738;R-HSA-9606784;R-HSA-5672965;R-HSA-5674373;R-HSA-9645126;R-HSA-5674496;R-HSA-9607301;R-HSA-5672972;R-HSA-9607304;R-HSA-5672973;R-HSA-9645134;R-HSA-5675376;R-HSA-5675198;R-HSA-5674366;R-HSA-5658430;R-HSA-9607224;R-HSA-5675…
R-HSA-5654733	Negative regulation of FGFR4 signaling	4	35	0.00246983	0.00907885	0.118025	9	14	0.00114707	9606	Homo sapiens	Mapk1;Grb2;Frs2;Cbl		R-HSA-5654566;R-HSA-1295634;R-HSA-934604;R-HSA-1295622;R-HSA-1295621;R-HSA-5654734;R-HSA-5654684;R-HSA-1549564;R-HSA-1295613
R-HSA-450282	MAPK targets/ Nuclear events mediated by MAP kinases	4	35	0.00246983	0.00907885	0.118025	9	16	0.00131094	9606	Homo sapiens	Rps6ka3;Mapk14;Mapk1		R-HSA-450325;R-HSA-199895;R-HSA-199959;R-HSA-203797;R-HSA-198756;R-HSA-168053;R-HSA-198731;R-HSA-198746;R-HSA-198669
R-HSA-6811558	PI5P, PP2A and IER3 Regulate PI3K/AKT Signaling	8	126	0.0088914	0.00935441	0.119009	3	7	0.000573535	9606	Homo sapiens	Mapk1;Grb2;Frs2;Strn;Pik3cb;Hbegf;Fgfr1		R-HSA-2316434;R-HSA-6811472;R-HSA-6811454
R-HSA-8875360	InlB-mediated entry of Listeria monocytogenes into host cell	3	19	0.00134077	0.00991741	0.119009	5	8	0.000655469	9606	Homo sapiens	Grb2;Stam;Cbl		R-HSA-8876262;R-HSA-8876246;R-HSA-8876258;R-HSA-8876240;R-HSA-8876255
R-HSA-1295596	Spry regulation of FGF signaling	3	19	0.00134077	0.00991741	0.119009	6	11	0.00090127	9606	Homo sapiens	Mapk1;Grb2;Cbl		R-HSA-1295634;R-HSA-934604;R-HSA-1295622;R-HSA-1295621;R-HSA-1549564;R-HSA-1295613
R-HSA-186763	Downstream signal transduction	4	36	0.0025404	0.00998411	0.119809	6	16	0.00131094	9606	Homo sapiens	Grb2;Stat1;Pik3cb;Nck1		R-HSA-186834;R-HSA-186800;R-HSA-186826;R-HSA-380782;R-HSA-186780;R-HSA-382058
R-HSA-9018519	Estrogen-dependent gene expression	9	154	0.0108673	0.00999789	0.119975	24	66	0.00540762	9606	Homo sapiens	Hist1h3d;Ccnd1;Myc;Polr2a;Hist1h3g;Ago1;Smc3		R-HSA-9009065;R-HSA-9012203;R-HSA-9011981;R-HSA-9011949;R-HSA-9011983;R-HSA-9011950;R-HSA-9012000;R-HSA-9011971;R-HSA-9009378;R-HSA-9011941;R-HSA-9012196;R-HSA-9011975;R-HSA-9011961;R-HSA-9012315;R-HSA-9009371;R-HSA-9012186;R-HSA-9011997;R-HSA-9012319;R-HSA-9011966;R-HSA-9011985;R-HSA-9011984;R-HSA-9011952;R-HSA-9012208;R-HSA-9011958
R-HSA-2219530	Constitutive Signaling by Aberrant PI3K in Cancer	7	103	0.00726836	0.0104102	0.124516	1	2	0.000163867	9606	Homo sapiens	Grb2;Frs2;Strn;Pik3cb;Hbegf;Fgfr1		R-HSA-2400009
R-HSA-8951664	Neddylation	12	241	0.0170066	0.010704	0.124516	18	31	0.00253994	9606	Homo sapiens	Spsb2;Dda1;Hif1a;Fem1b;Psmf1;Ubxn7;Fem1c;Cul5;Klhl11;Btrc;Prmt9;Socs4		R-HSA-8956040;R-HSA-8956200;R-HSA-8955241;R-HSA-8952618;R-HSA-8956106;R-HSA-8952044;R-HSA-8952620;R-HSA-8956140;R-HSA-8956045;R-HSA-8955245;R-HSA-8956099;R-HSA-8952039;R-HSA-8956103;R-HSA-8956184;R-HSA-8955289;R-HSA-8952638;R-HSA-8952639;R-HSA-8955285
R-HSA-182971	EGFR downregulation	4	37	0.00261097	0.0109459	0.124516	21	22	0.00180254	9606	Homo sapiens	Grb2;Stam;Cbl;Hbegf		R-HSA-8867047;R-HSA-183072;R-HSA-8867044;R-HSA-8867041;R-HSA-182986;R-HSA-183051;R-HSA-8951490;R-HSA-182990;R-HSA-183055;R-HSA-183084;R-HSA-183052;R-HSA-182988;R-HSA-183058;R-HSA-182994;R-HSA-183089;R-HSA-182993;R-HSA-183094;R-HSA-183002;R-HSA-183067;R-HSA-182969;R-HSA-183036
R-HSA-373760	L1CAM interactions	8	130	0.00917366	0.0111215	0.124516	14	54	0.00442442	9606	Homo sapiens	Rps6ka3;Nrp2;Rdx;Mapk1;Csnk2a1;Fgfr1;Actb		R-HSA-443779;R-HSA-109860;R-HSA-445089;R-HSA-109862;R-HSA-437230;R-HSA-392751;R-HSA-549060;R-HSA-374696;R-HSA-373736;R-HSA-373739;R-HSA-374677;R-HSA-445079;R-HSA-392752;R-HSA-374680
R-HSA-72163	mRNA Splicing - Major Pathway	10	185	0.0130548	0.0113197	0.124516	8	9	0.000737403	9606	Homo sapiens	Srsf7;Aqr;Pcbp2;Hnrnpc;Polr2a;Hnrnph1;Tfip11;Mtrex;Hnrnpa2b1;Sf1		R-HSA-72160;R-HSA-72130;R-HSA-156661;R-HSA-72139;R-HSA-72107;R-HSA-72124;R-HSA-72143;R-HSA-72127
R-HSA-426496	Post-transcriptional silencing by small RNAs	2	7	0.000493967	0.0115584	0.127143	2	3	0.000245801	9606	Homo sapiens	Ago1		R-HSA-426522;R-HSA-426489
R-HSA-165158	Activation of AKT2	2	7	0.000493967	0.0115584	0.127143	2	3	0.000245801	9606	Homo sapiens	Akt2;Trib3		R-HSA-109700;R-HSA-109702
R-HSA-1538133	G0 and Early G1	4	38	0.00268153	0.0119656	0.13124	3	27	0.00221221	9606	Homo sapiens	Pcna;Myc;Cdc25b		R-HSA-8961665;R-HSA-8964465;R-HSA-188345
R-HSA-1500931	Cell-Cell communication	8	133	0.00938536	0.0126003	0.13124	12	60	0.00491602	9606	Homo sapiens	Cldn12;Cdh2;Jup;Actn1;Grb2;Pik3cb;Nck1;Actb		R-HSA-430308;R-HSA-532603;R-HSA-5692437;R-HSA-391153;R-HSA-420019;R-HSA-451758;R-HSA-373724;R-HSA-433725;R-HSA-419002;R-HSA-430347;R-HSA-451403;R-HSA-419001
R-HSA-1169408	ISG15 antiviral mechanism	6	83	0.00585703	0.0130475	0.13124	4	16	0.00131094	9606	Homo sapiens	Mapk1;Ube2e1;Stat1;Kpna1;Kpna3;Jak1		R-HSA-1678841;R-HSA-1176059;R-HSA-1169402;R-HSA-1169406
R-HSA-194138	Signaling by VEGF	8	134	0.00945593	0.013124	0.13124	19	83	0.00680049	9606	Homo sapiens	Mapk14;Nrp2;Jup;Akt2;Trib3;Pik3cb;Nck1;Actb		R-HSA-2317314;R-HSA-5218824;R-HSA-5218854;R-HSA-187688;R-HSA-5218916;R-HSA-5218852;R-HSA-5218819;R-HSA-5218815;R-HSA-5218847;R-HSA-5218814;R-HSA-198640;R-HSA-5218812;R-HSA-5357477;R-HSA-5357479;R-HSA-195418;R-HSA-5218806;R-HSA-5218804;R-HSA-198270;R-HSA-5218832
R-HSA-2219528	PI3K/AKT Signaling in Cancer	8	134	0.00945593	0.013124	0.13124	2	21	0.00172061	9606	Homo sapiens	Akt2;Grb2;Frs2;Strn;Pik3cb;Hbegf;Fgfr1		R-HSA-2400009;R-HSA-2400010
R-HSA-983231	Factors involved in megakaryocyte development and platelet production	10	194	0.0136899	0.0152632	0.152632	14	43	0.00352315	9606	Homo sapiens	Hist1h3d;Kif3b;Capzb;Hist1h3g;Kif2c;Kif23;Kif1b;Rbsn;Rcor1;Actb		R-HSA-997263;R-HSA-984648;R-HSA-994148;R-HSA-984708;R-HSA-983266;R-HSA-879459;R-HSA-984733;R-HSA-983259;R-HSA-994106;R-HSA-994169;R-HSA-990489;R-HSA-1011576;R-HSA-996727;R-HSA-1011600
R-HSA-5654687	Downstream signaling of activated FGFR1	4	41	0.00289323	0.0153828	0.153828	24	24	0.00196641	9606	Homo sapiens	Grb2;Frs2;Fgfr1		R-HSA-5654582;R-HSA-5654167;R-HSA-5654165;R-HSA-5654578;R-HSA-5654591;R-HSA-177931;R-HSA-5654586;R-HSA-5654587;R-HSA-5654584;R-HSA-5654392;R-HSA-5654692;R-HSA-5654596;R-HSA-5654597;R-HSA-5654149;R-HSA-5654594;R-HSA-5654690;R-HSA-5654592;R-HSA-5656064;R-HSA-5654575;R-HSA-5654573;R-HSA-5654571;R-HSA-5654600;R-HSA-8941623;R-HSA-5654569
R-HSA-5654727	Negative regulation of FGFR2 signaling	4	41	0.00289323	0.0153828	0.153828	9	14	0.00114707	9606	Homo sapiens	Mapk1;Grb2;Frs2;Cbl		R-HSA-1295634;R-HSA-934604;R-HSA-5654677;R-HSA-5654562;R-HSA-1295622;R-HSA-1295621;R-HSA-1549564;R-HSA-1295613;R-HSA-5654729
R-HSA-5654738	Signaling by FGFR2	6	87	0.0061393	0.0160633	0.160633	29	46	0.00376895	9606	Homo sapiens	Polr2a;Mapk1;Hnrnph1;Grb2;Frs2;Cbl		R-HSA-5654614;R-HSA-5654615;R-HSA-1295634;R-HSA-5654612;R-HSA-934604;R-HSA-5654677;R-HSA-5654608;R-HSA-5654622;R-HSA-177931;R-HSA-5654620;R-HSA-5654618;R-HSA-5654406;R-HSA-5654402;R-HSA-1295622;R-HSA-1295621;R-HSA-6803838;R-HSA-5654607;R-HSA-6803836;R-HSA-5654729;R-HSA-6803527;R-HSA-6803523;R-HSA-5654399;R-HSA-5654397;R-HSA-1549564;R-HSA-1295613;R-HSA-5654562;R-HSA-8941618;R-HSA-5654701;R-HSA-565…
R-HSA-72172	mRNA Splicing	10	196	0.0138311	0.0162636	0.162636	13	14	0.00114707	9606	Homo sapiens	Srsf7;Aqr;Pcbp2;Hnrnpc;Polr2a;Hnrnph1;Tfip11;Mtrex;Hnrnpa2b1;Sf1		R-HSA-72160;R-HSA-72130;R-HSA-75079;R-HSA-75081;R-HSA-75080;R-HSA-72139;R-HSA-72107;R-HSA-75083;R-HSA-75082;R-HSA-72143;R-HSA-156661;R-HSA-72124;R-HSA-72127
R-HSA-449836	Other interleukin signaling	14	318	0.0224402	0.0163715	0.163715	33	78	0.00639082	9606	Homo sapiens	Dusp16;Akt2;Psmf1;Mapk1;Trib3;Grb2;Frs2;Pik3cb;Jak1;Hbegf;Fgfr1;Actb		R-HSA-109699;R-HSA-5672980;R-HSA-5674132;R-HSA-9645137;R-HSA-5672978;R-HSA-5674130;R-HSA-109700;R-HSA-5674387;R-HSA-5674385;R-HSA-109702;R-HSA-9606622;R-HSA-5675206;R-HSA-9604738;R-HSA-9606784;R-HSA-5672965;R-HSA-448661;R-HSA-5674373;R-HSA-9645126;R-HSA-5674496;R-HSA-9607301;R-HSA-5672972;R-HSA-9607304;R-HSA-5672973;R-HSA-9645134;R-HSA-5675376;R-HSA-5675198;R-HSA-5674366;R-HSA-5658430;R-HSA-96072…
R-HSA-2262752	Cellular responses to stress	20	515	0.0363418	0.016531	0.16531	66	184	0.0150758	9606	Homo sapiens	Dnaja2;Mapk14;Capzb;Psmf1;Mapk1;Fkbp5;Hist1h3d;Rps6ka3;Hspa9;Hif1a;Hira;Hist1h1a;Hspa4;Anapc7;Hist1h3g;Cat;Ago1;Ube2e1;Sirt1;Pot1a		R-HSA-3790137;R-HSA-3857328;R-HSA-3790130;R-HSA-3857329;R-HSA-3788725;R-HSA-3788724;R-HSA-3209151;R-HSA-3229089;R-HSA-3223200;R-HSA-450325;R-HSA-1234177;R-HSA-1234183;R-HSA-1234181;R-HSA-3788705;R-HSA-5252041;R-HSA-450333;R-HSA-3788708;R-HSA-3229102;R-HSA-3371537;R-HSA-5251955;R-HSA-3209111;R-HSA-5251959;R-HSA-450222;R-HSA-3209114;R-HSA-3371422;R-HSA-5251942;R-HSA-3371531;R-HSA-5252079;R-HSA-1235…
R-HSA-157118	Signaling by NOTCH	12	257	0.0181356	0.01686	0.165541	32	152	0.0124539	9606	Homo sapiens	Hist1h3d;Itch;Hif1a;Ccnd1;Myc;Hist1h3g;Ago1;Psmf1;Stat1;Pbx1		R-HSA-1912413;R-HSA-1912412;R-HSA-1606682;R-HSA-1980125;R-HSA-1912409;R-HSA-9021325;R-HSA-1912410;R-HSA-1912406;R-HSA-9604831;R-HSA-9604829;R-HSA-4396371;R-HSA-1912396;R-HSA-9021406;R-HSA-4395227;R-HSA-9021334;R-HSA-1912386;R-HSA-9021412;R-HSA-1912368;R-HSA-9604834;R-HSA-9604642;R-HSA-1912364;R-HSA-1912367;R-HSA-1912366;R-HSA-1912363;R-HSA-9013567;R-HSA-1912362;R-HSA-9014129;R-HSA-1912357;R-HSA-1…
R-HSA-8953897	Cellular responses to external stimuli	23	621	0.0438219	0.0175243	0.165541	72	269	0.0220401	9606	Homo sapiens	Dnaja2;Mapk14;Rraga;Capzb;Psmf1;Mapk1;Csnk2a1;Fkbp5;Hist1h3d;Rps6ka3;Hspa9;Hif1a;Hira;Hist1h1a;Hspa4;Anapc7;Hist1h3g;Cat;Ago1;Ube2e1;Sirt1;Pot1a		R-HSA-3790137;R-HSA-5672017;R-HSA-3857328;R-HSA-3790130;R-HSA-3857329;R-HSA-3788725;R-HSA-3788724;R-HSA-3209151;R-HSA-3229089;R-HSA-3223200;R-HSA-450325;R-HSA-1234177;R-HSA-1234183;R-HSA-1234181;R-HSA-3788705;R-HSA-5252041;R-HSA-450333;R-HSA-5672010;R-HSA-3788708;R-HSA-3229102;R-HSA-3371537;R-HSA-5251955;R-HSA-5672817;R-HSA-3209111;R-HSA-5251959;R-HSA-450222;R-HSA-3209114;R-HSA-3371422;R-HSA-5251…
R-HSA-912631	Regulation of signaling by CBL	3	24	0.0016936	0.0183935	0.165541	7	7	0.000573535	9606	Homo sapiens	Grb2;Cbl;Pik3cb		R-HSA-879917;R-HSA-912734;R-HSA-912629;R-HSA-912724;R-HSA-912727;R-HSA-912790;R-HSA-912627
R-HSA-8857538	PTK6 promotes HIF1A stabilization	2	9	0.0006351	0.0185433	0.16689	6	6	0.000491602	9606	Homo sapiens	Hif1a;Hbegf		R-HSA-8857555;R-HSA-8857583;R-HSA-8857565;R-HSA-8857549;R-HSA-9634702;R-HSA-8857577
R-HSA-426486	Small interfering RNA (siRNA) biogenesis	2	9	0.0006351	0.0185433	0.16689	3	5	0.000409668	9606	Homo sapiens	Ago1		R-HSA-2106625;R-HSA-426464;R-HSA-2106615
R-HSA-69656	Cyclin A:Cdk2-associated events at S phase entry	6	90	0.006351	0.0186193	0.167574	6	19	0.00155674	9606	Homo sapiens	Ccnd1;Myc;Akt2;Psmf1;Cdc25b		R-HSA-8848436;R-HSA-187574;R-HSA-198613;R-HSA-8848414;R-HSA-188345;R-HSA-174110
R-HSA-5663202	Diseases of signal transduction	19	489	0.0345071	0.0190947	0.171852	101	289	0.0236788	9606	Homo sapiens	Polr2a;Psmf1;Mapk1;Frs2;Cbl;Hbegf;Fgfr1;Actb;Lmna;Myc;Akt2;Grb2;Strn;Stat1;Pik3cb		R-HSA-2023455;R-HSA-2023451;R-HSA-1226014;R-HSA-1226012;R-HSA-1839114;R-HSA-1839110;R-HSA-1839107;R-HSA-4396393;R-HSA-2400009;R-HSA-2400010;R-HSA-1226016;R-HSA-2023462;R-HSA-2023460;R-HSA-2023456;R-HSA-5655315;R-HSA-6803234;R-HSA-6803233;R-HSA-5654544;R-HSA-5654545;R-HSA-5655326;R-HSA-5655323;R-HSA-5655320;R-HSA-5655351;R-HSA-5655348;R-HSA-5655347;R-HSA-1982066;R-HSA-1982065;R-HSA-8851710;R-HSA-6…
R-HSA-167044	Signalling to RAS	3	25	0.00176417	0.0204482	0.179293	7	10	0.000819336	9606	Homo sapiens	Mapk14;Grb2;Ngf		R-HSA-5685366;R-HSA-171011;R-HSA-5686071;R-HSA-167056;R-HSA-167217;R-HSA-167019;R-HSA-187688
R-HSA-6807004	Negative regulation of MET activity	3	25	0.00176417	0.0204482	0.179293	5	10	0.000819336	9606	Homo sapiens	Grb2;Stam;Cbl		R-HSA-8875490;R-HSA-8875183;R-HSA-8874685;R-HSA-8875451;R-HSA-8875482
R-HSA-373753	Nephrin family interactions	3	25	0.00176417	0.0204482	0.179293	4	13	0.00106514	9606	Homo sapiens	Actn1;Pik3cb;Nck1		R-HSA-532603;R-HSA-451758;R-HSA-373724;R-HSA-451403
R-HSA-983189	Kinesins	5	68	0.00479853	0.0212145	0.179293	6	14	0.00114707	9606	Homo sapiens	Kif3b;Kif2c;Kif23;Kif1b		R-HSA-984733;R-HSA-983259;R-HSA-990489;R-HSA-984648;R-HSA-984708;R-HSA-983266
R-HSA-450294	MAP kinase activation	5	69	0.0048691	0.0224116	0.179293	14	32	0.00262188	9606	Homo sapiens	Rps6ka3;Mapk14;Mapk1;Btrc		R-HSA-198756;R-HSA-198731;R-HSA-450222;R-HSA-5684250;R-HSA-198669;R-HSA-5684248;R-HSA-450325;R-HSA-199895;R-HSA-199959;R-HSA-203797;R-HSA-168053;R-HSA-450257;R-HSA-198746;R-HSA-450333
R-HSA-8943724	Regulation of PTEN gene transcription	5	69	0.0048691	0.0224116	0.179293	6	15	0.001229	9606	Homo sapiens	Egr1;Rraga;Mapk1;Rcor1		R-HSA-8944104;R-HSA-8944457;R-HSA-6807077;R-HSA-8944078;R-HSA-8944047;R-HSA-8944454
R-HSA-186797	Signaling by PDGF	5	69	0.0048691	0.0224116	0.179293	7	28	0.00229414	9606	Homo sapiens	Grb2;Plat;Stat1;Pik3cb;Nck1		R-HSA-186834;R-HSA-186800;R-HSA-382061;R-HSA-186826;R-HSA-380782;R-HSA-186780;R-HSA-382058
R-HSA-1169410	Antiviral mechanism by IFN-stimulated genes	6	94	0.00663327	0.0224416	0.179533	4	31	0.00253994	9606	Homo sapiens	Mapk1;Ube2e1;Stat1;Kpna1;Kpna3;Jak1		R-HSA-1678841;R-HSA-1176059;R-HSA-1169402;R-HSA-1169406
R-HSA-4411364	Binding of TCF/LEF:CTNNB1 to target gene promoters	2	10	0.000705667	0.0225539	0.180431	2	4	0.000327735	9606	Homo sapiens	Myc		R-HSA-4411367;R-HSA-4411357
R-HSA-381038	XBP1(S) activates chaperone genes	6	95	0.00670383	0.0234738	0.187791	3	47	0.00385088	9606	Homo sapiens	Lmna;Dnajc3;Preb		R-HSA-1791083;R-HSA-1791128;R-HSA-1791157
R-HSA-8876384	Listeria monocytogenes entry into host cells	3	27	0.0019053	0.0249208	0.188207	5	13	0.00106514	9606	Homo sapiens	Grb2;Stam;Cbl		R-HSA-8876262;R-HSA-8876246;R-HSA-8876258;R-HSA-8876240;R-HSA-8876255
R-HSA-9616222	Transcriptional regulation of granulopoiesis	5	71	0.00501023	0.0249353	0.188207	7	27	0.00221221	9606	Homo sapiens	Hist1h3d;Klf5;Myc;Hist1h3g		R-HSA-9618582;R-HSA-8865505;R-HSA-9618586;R-HSA-9634442;R-HSA-9622363;R-HSA-9618584;R-HSA-9634445
R-HSA-4420097	VEGFA-VEGFR2 Pathway	7	125	0.00882083	0.0266264	0.188207	18	77	0.00630889	9606	Homo sapiens	Mapk14;Jup;Akt2;Trib3;Pik3cb;Nck1;Actb		R-HSA-2317314;R-HSA-5218824;R-HSA-5218854;R-HSA-187688;R-HSA-5218916;R-HSA-5218852;R-HSA-5218819;R-HSA-5218815;R-HSA-5218847;R-HSA-5218814;R-HSA-198640;R-HSA-5218812;R-HSA-5357477;R-HSA-5357479;R-HSA-5218806;R-HSA-5218804;R-HSA-198270;R-HSA-5218832
R-HSA-444257	RSK activation	2	11	0.000776233	0.0268867	0.188207	4	4	0.000327735	9606	Homo sapiens	Rps6ka3;Mapk1		R-HSA-9619843;R-HSA-9029434;R-HSA-442739;R-HSA-9620004
R-HSA-73843	5-Phosphoribose 1-diphosphate biosynthesis	2	11	0.000776233	0.0268867	0.188207	2	2	0.000163867	9606	Homo sapiens	Prps1;Prps2		R-HSA-73580;R-HSA-111215
R-HSA-8985947	Interleukin-9 signaling	2	11	0.000776233	0.0268867	0.188207	10	12	0.000983204	9606	Homo sapiens	Stat1;Jak1		R-HSA-8985929;R-HSA-8985914;R-HSA-8985981;R-HSA-8985900;R-HSA-8985966;R-HSA-8985973;R-HSA-8985988;R-HSA-9011748;R-HSA-8963734;R-HSA-8985943
R-HSA-8939242	RUNX1 regulates transcription of genes involved in differentiation of keratinocytes	2	11	0.000776233	0.0268867	0.188207	2	8	0.000655469	9606	Homo sapiens	Socs4		R-HSA-8955822;R-HSA-8955893
R-HSA-912694	Regulation of IFNA signaling	3	28	0.00197587	0.0273387	0.189151	4	5	0.000409668	9606	Homo sapiens	Stat1;Jak1		R-HSA-997311;R-HSA-997309;R-HSA-912680;R-HSA-997314
R-HSA-5654743	Signaling by FGFR4	4	50	0.00352833	0.0290692	0.189151	25	41	0.00335928	9606	Homo sapiens	Mapk1;Grb2;Frs2;Cbl		R-HSA-5654422;R-HSA-1295634;R-HSA-5654423;R-HSA-934604;R-HSA-5654418;R-HSA-177931;R-HSA-5654684;R-HSA-5654426;R-HSA-5654662;R-HSA-5654663;R-HSA-5654658;R-HSA-5654659;R-HSA-1295622;R-HSA-1295621;R-HSA-5654734;R-HSA-5654669;R-HSA-5654667;R-HSA-5654664;R-HSA-8941613;R-HSA-5654655;R-HSA-5654717;R-HSA-1549564;R-HSA-5654714;R-HSA-1295613;R-HSA-5654566
R-HSA-512988	Interleukin-3, Interleukin-5 and GM-CSF signaling	4	50	0.00352833	0.0290692	0.189151	15	38	0.00311348	9606	Homo sapiens	Grb2;Cbl;Pik3cb;Jak1		R-HSA-879917;R-HSA-912527;R-HSA-914182;R-HSA-914022;R-HSA-508247;R-HSA-453111;R-HSA-913374;R-HSA-912734;R-HSA-453104;R-HSA-912629;R-HSA-912724;R-HSA-912727;R-HSA-912790;R-HSA-913424;R-HSA-912627
R-HSA-912526	Interleukin receptor SHC signaling	3	29	0.00204643	0.029877	0.189151	6	6	0.000491602	9606	Homo sapiens	Grb2;Pik3cb;Jak1		R-HSA-508247;R-HSA-453111;R-HSA-912527;R-HSA-913374;R-HSA-453104;R-HSA-913424
R-HSA-5654688	SHC-mediated cascade:FGFR1	3	29	0.00204643	0.029877	0.189151	4	4	0.000327735	9606	Homo sapiens	Grb2;Fgfr1		R-HSA-5654582;R-HSA-5654597;R-HSA-5654573;R-HSA-5654600
R-HSA-982772	Growth hormone receptor signaling	3	29	0.00204643	0.029877	0.189151	3	28	0.00229414	9606	Homo sapiens	Mapk1;Stat1		R-HSA-1168768;R-HSA-1168459;R-HSA-1168767
R-HSA-381070	IRE1alpha activates chaperones	6	101	0.00712723	0.0303385	0.189151	3	53	0.00434248	9606	Homo sapiens	Lmna;Dnajc3;Preb		R-HSA-1791083;R-HSA-1791128;R-HSA-1791157
R-HSA-9020958	Interleukin-21 signaling	2	12	0.0008468	0.0315252	0.189151	5	5	0.000409668	9606	Homo sapiens	Stat1;Jak1		R-HSA-9006873;R-HSA-9006844;R-HSA-9005980;R-HSA-9006850;R-HSA-9006870
R-HSA-112411	MAPK1 (ERK2) activation	2	12	0.0008468	0.0315252	0.189151	3	3	0.000245801	9606	Homo sapiens	Mapk1;Jak1		R-HSA-109858;R-HSA-109862;R-HSA-109864
R-HSA-2179392	EGFR Transactivation by Gastrin	2	12	0.0008468	0.0315252	0.189151	4	6	0.000491602	9606	Homo sapiens	Grb2;Hbegf		R-HSA-2179415;R-HSA-2179387;R-HSA-2179402;R-HSA-2179407
R-HSA-450341	Activation of the AP-1 family of transcription factors	2	12	0.0008468	0.0315252	0.189151	2	5	0.000409668	9606	Homo sapiens	Mapk14;Mapk1		R-HSA-450325;R-HSA-168053
R-HSA-5654741	Signaling by FGFR3	4	52	0.00366947	0.0328437	0.197062	25	43	0.00352315	9606	Homo sapiens	Mapk1;Grb2;Frs2;Cbl		R-HSA-5654679;R-HSA-1295634;R-HSA-934604;R-HSA-5654416;R-HSA-177931;R-HSA-1295622;R-HSA-1295621;R-HSA-5654413;R-HSA-5654730;R-HSA-5654408;R-HSA-5654409;R-HSA-5654646;R-HSA-5654647;R-HSA-5654709;R-HSA-5654643;R-HSA-5654640;R-HSA-5654641;R-HSA-5654705;R-HSA-1549564;R-HSA-1295613;R-HSA-5654631;R-HSA-5654565;R-HSA-8941628;R-HSA-5654637;R-HSA-5654633
R-HSA-448424	Interleukin-17 signaling	5	77	0.00543363	0.0335732	0.201439	14	35	0.00286768	9606	Homo sapiens	Rps6ka3;Mapk14;Mapk1;Btrc		R-HSA-198756;R-HSA-198731;R-HSA-450222;R-HSA-5684250;R-HSA-198669;R-HSA-5684248;R-HSA-450325;R-HSA-199895;R-HSA-199959;R-HSA-203797;R-HSA-168053;R-HSA-450257;R-HSA-198746;R-HSA-450333
R-HSA-8856828	Clathrin-mediated endocytosis	8	161	0.0113612	0.0340172	0.204103	18	34	0.00278574	9606	Homo sapiens	Actr3;Fnbp1;Grb2;Stam;Cbl;Epn2;Hbegf;Actb		R-HSA-8868071;R-HSA-8866279;R-HSA-8868230;R-HSA-8866275;R-HSA-8867756;R-HSA-8868236;R-HSA-8868651;R-HSA-8866283;R-HSA-8867754;R-HSA-8868072;R-HSA-8868648;R-HSA-8868661;R-HSA-8868660;R-HSA-8868659;R-HSA-8868658;R-HSA-8869438;R-HSA-8871194;R-HSA-8871193
R-HSA-203927	MicroRNA (miRNA) biogenesis	3	31	0.00218757	0.0353132	0.211879	4	8	0.000655469	9606	Homo sapiens	Polr2a;Ago1		R-HSA-203862;R-HSA-210805;R-HSA-2106614;R-HSA-203901
R-HSA-1266695	Interleukin-7 signaling	3	31	0.00218757	0.0353132	0.211879	12	25	0.00204834	9606	Homo sapiens	Hist1h3d;Hist1h3g;Jak1		R-HSA-449958;R-HSA-8983003;R-HSA-1264832;R-HSA-1295540;R-HSA-8865711;R-HSA-9025969;R-HSA-8865613;R-HSA-6785165;R-HSA-449978;R-HSA-1295519;R-HSA-8983063;R-HSA-1295516
R-HSA-1839120	Signaling by FGFR1 amplification mutants	2	13	0.000917366	0.0364534	0.218721	5	5	0.000409668	9606	Homo sapiens	Fgfr1		R-HSA-5654544;R-HSA-5654545;R-HSA-2023462;R-HSA-1982066;R-HSA-1982065
R-HSA-2022923	Dermatan sulfate biosynthesis	2	13	0.000917366	0.0364534	0.218721	4	4	0.000327735	9606	Homo sapiens	Vcan;Dsel		R-HSA-2022063;R-HSA-2022061;R-HSA-2022052;R-HSA-2022065
R-HSA-198203	PI3K/AKT activation	2	13	0.000917366	0.0364534	0.218721	4	5	0.000409668	9606	Homo sapiens	Ngf;Pik3cb		R-HSA-198211;R-HSA-198295;R-HSA-198315;R-HSA-198266
R-HSA-9020956	Interleukin-27 signaling	2	13	0.000917366	0.0364534	0.218721	11	20	0.00163867	9606	Homo sapiens	Stat1;Jak1		R-HSA-8950537;R-HSA-8950441;R-HSA-8950716;R-HSA-8950733;R-HSA-8950782;R-HSA-8950210;R-HSA-8950340;R-HSA-448427;R-HSA-8950485;R-HSA-1067646;R-HSA-8950518
R-HSA-110056	MAPK3 (ERK1) activation	2	13	0.000917366	0.0364534	0.218721	2	4	0.000327735	9606	Homo sapiens	Mapk1;Jak1		R-HSA-109857;R-HSA-109860
R-HSA-140342	Apoptosis induced DNA fragmentation	2	13	0.000917366	0.0364534	0.218721	5	12	0.000983204	9606	Homo sapiens	Hist1h1a;Kpna1		R-HSA-211239;R-HSA-211191;R-HSA-211206;R-HSA-9029667;R-HSA-211247
R-HSA-428359	Insulin-like Growth Factor-2 mRNA Binding Proteins (IGF2BPs/IMPs/VICKZs) bind RNA	2	13	0.000917366	0.0364534	0.218721	1	3	0.000245801	9606	Homo sapiens	Myc;Actb		R-HSA-428296
R-HSA-1445148	Translocation of SLC2A4 (GLUT4) to the plasma membrane	5	79	0.00557477	0.0368176	0.220906	10	15	0.001229	9606	Homo sapiens	Kif3b;Tbc1d4;Akt2;Rab14;Actb		R-HSA-1445143;R-HSA-2316352;R-HSA-2316347;R-HSA-5260201;R-HSA-1458463;R-HSA-1445149;R-HSA-1449597;R-HSA-2255343;R-HSA-2316349;R-HSA-1445144
R-HSA-5687128	MAPK6/MAPK4 signaling	6	106	0.00748006	0.0369721	0.221833	6	40	0.00327735	9606	Homo sapiens	Myc;Ago1;Psmf1;Cdc42ep3		R-HSA-5692775;R-HSA-5687103;R-HSA-5687115;R-HSA-5687083;R-HSA-5687112;R-HSA-5687113
R-HSA-8934593	Regulation of RUNX1 Expression and Activity	3	32	0.00225813	0.0382093	0.229256	13	19	0.00155674	9606	Homo sapiens	Ccnd1;Ago1		R-HSA-8938440;R-HSA-8935785;R-HSA-8938507;R-HSA-8937134;R-HSA-8936068;R-HSA-8865320;R-HSA-8935864;R-HSA-8939129;R-HSA-8935930;R-HSA-8936058;R-HSA-8938867;R-HSA-8935766;R-HSA-8938487
R-HSA-168138	Toll Like Receptor 9 (TLR9) Cascade	6	107	0.00755063	0.0384017	0.23041	15	67	0.00548955	9606	Homo sapiens	Rps6ka3;Mapk14;Mapk1;Btrc;Rbsn		R-HSA-188002;R-HSA-198756;R-HSA-198731;R-HSA-450222;R-HSA-5684250;R-HSA-198669;R-HSA-5684248;R-HSA-450325;R-HSA-199895;R-HSA-199959;R-HSA-203797;R-HSA-168053;R-HSA-450257;R-HSA-198746;R-HSA-450333
R-HSA-4086398	Ca2+ pathway	5	80	0.00564533	0.0385096	0.231058	8	27	0.00221221	9606	Homo sapiens	Fzd3;Myc;Ago1		R-HSA-8944362;R-HSA-4411365;R-HSA-3965444;R-HSA-3965446;R-HSA-3965447;R-HSA-4518575;R-HSA-3965441;R-HSA-4518585
R-HSA-437239	Recycling pathway of L1	4	55	0.00388117	0.0390184	0.234111	7	14	0.00114707	9606	Homo sapiens	Rps6ka3;Rdx;Mapk1;Actb		R-HSA-374677;R-HSA-445079;R-HSA-443779;R-HSA-445089;R-HSA-374696;R-HSA-373736;R-HSA-374680
R-HSA-8878171	Transcriptional regulation by RUNX1	11	261	0.0184179	0.0405199	0.235589	44	132	0.0108152	9606	Homo sapiens	Hist1h3d;Pbrm1;Itch;Ccnd1;Hist1h3g;Ago1;Psmf1;Csnk2a1;Socs4		R-HSA-8936584;R-HSA-8938440;R-HSA-8937097;R-HSA-8938507;R-HSA-8956684;R-HSA-8937037;R-HSA-8936068;R-HSA-8937989;R-HSA-8937113;R-HSA-8937050;R-HSA-8865491;R-HSA-8936989;R-HSA-8937118;R-HSA-8957265;R-HSA-8936979;R-HSA-8865498;R-HSA-8935766;R-HSA-8936599;R-HSA-8936616;R-HSA-8935785;R-HSA-8938217;R-HSA-8956649;R-HSA-8956652;R-HSA-8936621;R-HSA-8865505;R-HSA-8937134;R-HSA-8955822;R-HSA-8936608;R-HSA-8…
R-HSA-9009391	Extra-nuclear estrogen signaling	6	109	0.00769176	0.0413654	0.235589	19	38	0.00311348	9606	Homo sapiens	Ccnd1;Akt2;Mapk1;Strn;Hbegf		R-HSA-9021609;R-HSA-199298;R-HSA-9624272;R-HSA-9633044;R-HSA-198731;R-HSA-9021601;R-HSA-9623355;R-HSA-9021600;R-HSA-9625465;R-HSA-9632412;R-HSA-9021596;R-HSA-9021660;R-HSA-9625482;R-HSA-9632873;R-HSA-9632910;R-HSA-9624526;R-HSA-9625487;R-HSA-9027670;R-HSA-9623341
R-HSA-195721	Signaling by WNT	13	330	0.023287	0.0432398	0.235589	35	156	0.0127816	9606	Homo sapiens	Hist1h3d;Fzd3;Myc;Hist1h3g;Akt2;Ago1;Psmf1;Sox9;Csnk2a1;Btrc;Pfn1		R-HSA-3858491;R-HSA-2130279;R-HSA-3858482;R-HSA-3364026;R-HSA-4641231;R-HSA-3858480;R-HSA-2130282;R-HSA-3769394;R-HSA-2130286;R-HSA-4608855;R-HSA-8944349;R-HSA-1504193;R-HSA-3640874;R-HSA-4411357;R-HSA-8944362;R-HSA-5099886;R-HSA-4608866;R-HSA-3361751;R-HSA-4411367;R-HSA-4411365;R-HSA-8944352;R-HSA-4641260;R-HSA-4518575;R-HSA-5229348;R-HSA-4641256;R-HSA-5626938;R-HSA-201717;R-HSA-3965450;R-HSA-39…
R-HSA-1839122	Signaling by activated point mutants of FGFR1	2	15	0.0010585	0.0471178	0.235589	4	4	0.000327735	9606	Homo sapiens	Fgfr1		R-HSA-2023455;R-HSA-2023451;R-HSA-2023460;R-HSA-2023456
R-HSA-179812	GRB2 events in EGFR signaling	2	15	0.0010585	0.0471178	0.235589	3	3	0.000245801	9606	Homo sapiens	Grb2;Hbegf		R-HSA-177938;R-HSA-109813;R-HSA-177943
R-HSA-202670	ERKs are inactivated	2	15	0.0010585	0.0471178	0.235589	2	2	0.000163867	9606	Homo sapiens	Mapk1		R-HSA-199959;R-HSA-203797
R-HSA-9028731	Activated NTRK2 signals through FRS2 and FRS3	2	15	0.0010585	0.0471178	0.235589	5	7	0.000573535	9606	Homo sapiens	Grb2;Frs2		R-HSA-9032073;R-HSA-9028728;R-HSA-9028730;R-HSA-9031981;R-HSA-9032067
R-HSA-456926	Thrombin signalling through proteinase activated receptors (PARs)	3	35	0.00246983	0.0475971	0.237986	8	14	0.00114707	9606	Homo sapiens	Gnaq;Mapk1		R-HSA-396996;R-HSA-418163;R-HSA-418176;R-HSA-418158;R-HSA-418170;R-HSA-397835;R-HSA-418200;R-HSA-114558
R-HSA-418990	Adherens junctions interactions	3	35	0.00246983	0.0475971	0.237986	4	16	0.00131094	9606	Homo sapiens	Cdh2;Jup;Actb		R-HSA-5692437;R-HSA-433725;R-HSA-419002;R-HSA-419001
R-HSA-177929	Signaling by EGFR	4	59	0.00416343	0.0482131	0.239063	46	48	0.00393281	9606	Homo sapiens	Grb2;Stam;Cbl;Hbegf		R-HSA-177922;R-HSA-177923;R-HSA-177920;R-HSA-177926;R-HSA-177927;R-HSA-177924;R-HSA-177925;R-HSA-182986;R-HSA-177930;R-HSA-183051;R-HSA-179467;R-HSA-8951490;R-HSA-182990;R-HSA-177934;R-HSA-183055;R-HSA-177935;R-HSA-183052;R-HSA-182988;R-HSA-177933;R-HSA-183058;R-HSA-182994;R-HSA-177938;R-HSA-177939;R-HSA-177936;R-HSA-182993;R-HSA-177937;R-HSA-177942;R-HSA-177943;R-HSA-177941;R-HSA-183002;R-HSA-18…
