# Supplementary material for: Manipulation of the unfolded protein response: A pharmacological strategy against coronavirus infection
Source: PLoS Pathog. 2021 Jun 17;17(6):e1009644. doi: 10.1371/journal.ppat.1009644 (PMC8211288; doi:10.1371/journal.ppat.1009644)
Supplement: S4 Table — The first column shows the human genes classified as p-eIF2α-resistant by Andreev et al (excluding those from IRESite, which were not found to be p-eIF2α-resistant in their study). The list of genes used for the enrichment analysis, displayed in the second column, was generated by identifying mouse homologues of the human genes using the NCBI Homologene database [Database resources of the National Center for Biotechnology Information. Nucleic Acids Research 44, (2016)]. Genes which were significantly more efficiently translated during MHV infection compared to mock infection are highlighted in bold. (XLSX) [file ppat.1009644.s015.xlsx]

## Sheet: Sheet1
ATF4
ATF5
C19orf48
SLC35A4
IFRD1
PPP1R15A
AASS
PTP4A1
DIAPH1
PCNXL4
DNTTIP2
SELK
UCP2
DEDD2
PPP1R15B
JUN
HOXB2
CPS1
CDK16
RMI2
ZNF746
XBP1
DDIT3
AZIN1
MIEF1
PRNP
SRC
