# Supplementary material for: Manipulation of the unfolded protein response: A pharmacological strategy against coronavirus infection
Source: PLoS Pathog. 2021 Jun 17;17(6):e1009644. doi: 10.1371/journal.ppat.1009644 (PMC8211288; doi:10.1371/journal.ppat.1009644)
Supplement: S6 Table — (XLSX) [file ppat.1009644.s017.xlsx]

## Sheet: Figure 2
Figure 2A. Western blot quantification
		eIF2a	p-eIF2a	p-eIF2a/eIF2a	Normalized to Mock
	Tunicamycin 2.5 h	6939.74	3421.4	0.493015	7.80028
	Tunicamycin 5 h	8297	4494.35	0.541683	10.1654
	Tunicamycin 8 h	13795.1	4673.03	0.338745	7.20619
	Tunicamycin 10 h	10946.5	3157.96	0.28849	4.2551
	Mock 2.5 h	10571.4	668.163	0.0632048	1
	Mock 5 h	11483.5	611.92	0.0532869	1
	Mock 8 h	11677.3	548.92	0.0470075	1
	Mock 10 h	14249	966.062	0.0677986	1
	MHV 2.5 h	13673.2	407.506	0.0298032	0.103308
	MHV 5 h	12137.4	3222.45	0.265497	4.20059
	MHV 8 h	10606.5	7682.64	0.724333	13.5931
	MHV 10 h	7456.57	3510.2	0.470753	10.0144
Figure 2B. RT-qPCR
		Chop				Gadd34
		Fold change	Average	SD		Fold change	Average	SD
2.5 h
	Tunica Rep 1	3.49429	4.18605	1.82421		2.74157	3.44943	0.721767
	Tunica Rep 2	2.80889				3.42238
	Tunica Rep 3	6.25496				4.18434
	Mock Rep 1	1	1	0		1	1	0
	Mock Rep 2	1				1
	Mock Rep 3	1				1
	MHV Rep 1	0.574349	0.428907	0.126445		0.635075	0.83513	0.175965
	MHV Rep 2	0.345079				0.904379
	MHV Rep 3	0.367292				0.965936
5 h
	Tunica Rep 1	8.02777	8.9747	0.822676		9.38268	11.2355	3.71149
	Tunica Rep 2	9.51366				15.5086
	Tunica Rep 3	9.38268				8.81524
	Mock Rep 1	1	1	0		1	1	0
	Mock Rep 2	1				1
	Mock Rep 3	1				1
	MHV Rep 1	4.19887	5.5853	1.21031		2.74157	3.41544	0.628677
	MHV Rep 2	6.43081				3.98616
	MHV Rep 3	6.12623				3.5186
8 h
	Tunica Rep 1	12.9063	20.7239	6.92371		15.7797	15.7848	0.492295
	Tunica Rep 2	23.1831				15.2951
	Tunica Rep 3	26.0823				16.2797
	Mock Rep 1	1	1	0		1	1	0
	Mock Rep 2	1				1
	Mock Rep 3	1				1
	MHV Rep 1	12.8616	16.1252	2.85033		6.21175	9.0947	2.63945
	MHV Rep 2	17.3878				11.3924
	MHV Rep 3	18.1261				9.67995
Figure 2D. Xbp1 splicing
		Xbp1-s	Xbp1-s+Xbp1-u	Xbp1-s/Xbp1-s+Xbp1-u	Normalized to Mock
	Tunicamycin 2.5	16375.9	27166.2	0.602805	4.05979
	Tunicamycin 5	16155.5	25367.6	0.636854	2.43008
	Tunicamycin 8	19761	24464.4	0.807746	2.91648
	Mock 2.5	3446.69	23212.9	0.148482	1
	Mock 5	6058.25	23116.8	0.262071	1
	Mock 8	7082.49	25572.3	0.276959	1
	MHV 2.5	4831	23137.3	0.208797	1.40621
	MHV 5	23122	26001.2	0.88927	3.39324
	MHV 8	20692.8	23162.2	0.893384	3.22569
Figure 2E. RT-qPCR
		Bip				Calreticulin				GRP94
		Fold change	Average	SD		Fold change	Average	SD		Fold change	Average	SD
2.5 h
	Tunica Rep 1	9.88335	8.32901	1.65516		1.3333	1.63852	0.271512		3.28297	3.25661	0.0283794
	Tunica Rep 2	6.58873				1.85318				3.26029
	Tunica Rep 3	8.51496				1.72907				3.22657
	Mock Rep 1	1	1	0		1	1	0		1	1	0
	Mock Rep 2	1				1				1
	Mock Rep 3	1				1				1
	MHV Rep 1	0.70466	0.777874	0.202649		0.641713	0.80564	0.143827		0.479632	0.770402	0.304358
	MHV Rep 2	0.622006				0.91067				0.744839
	MHV Rep 3	1.00696				0.864537				1.08673
5 h
	Tunica Rep 1	20.2521	20.4734	0.772866		3.61752	3.63631	0.45281		10.091	8.55171	1.41397
	Tunica Rep 2	19.8353				4.09823				7.31065
	Tunica Rep 3	21.3328				3.19319				8.25347
	Mock Rep 1	1	1	0		1	1	0		1	1	0
	Mock Rep 2	1				1				1
	Mock Rep 3	1				1				1
	MHV Rep 1	7.86256	10.169	2.34636		7.70076	8.02283	0.892545		11.7127	9.74172	1.71658
	MHV Rep 2	10.091				9.03172				8.57419
	MHV Rep 3	12.5533				7.33603				8.9383
8 h
	Tunica Rep 1	40.2244	41.0411	1.53666		6.32033	5.22353	1.55111		13.4543	11.0741	3.36616
	Tunica Rep 2	40.0853				4.12673				8.69388
	Tunica Rep 3	42.8137
	Mock Rep 1	1	1	0		1	1	0		1	1	0
	Mock Rep 2	1				1				1
	Mock Rep 3	1
	MHV Rep 1	14.2709	13.0302	3.48506		19.0934	15.7155	4.77699		24.3357	23.8805	0.643671
	MHV Rep 2	9.09454				12.3377				23.4254
	MHV Rep 3	15.7251
Figure 2F. Western blot quantification
		GAPDH	BiP	BiP/GAPDH
	Tunicamycin 2.5 h	5287.06	0	0
	Tunicamycin 5 h	5180.65	628.527	0.121322
	Tunicamycin 8 h	8055.38	6258.05	0.776879
	Tunicamycin 10 h	4626.96	8621.83	1.86339
	Mock 2.5 h	5336.01	0	0
	Mock 5 h	5934.31	0	0
	Mock 8 h	6568.13	0	0
	Mock 10 h	5577.38	0	0
	MHV 2.5 h	4312.31	0	0
	MHV 5 h	6203.55	0	0
	MHV 8 h	4571.43	0	0
	MHV 10 h	4399.06	0	0

## Sheet: Figure 3
Figure 3A. Viral titres
		Replicate 1	Replicate 2	Replicate 3
	Raw data
	MHV-A59	17500000	21300000	17500000
	PERKi	3750000	6000000	6380000
	ISRIB	3250000	2500000	2880000
	IREi	11000000	10800000	10800000
	AEBSF	6380000	5000000	6880000
	Log10
	MHV-A59	7.24304	7.32838	7.24304
	PERKi	6.57403	6.77815	6.80482
	ISRIB	6.51188	6.39794	6.45939
	IREi	7.04139	7.03342	7.03342
	AEBSF	6.80482	6.69897	6.83759
Figure 3B. Viral titres
	MOI: 1	MHV-A59	PERKi/ISRIB	PERKi/IREi	PERKi/AEBSF	ISRIB/IREi	ISRIB/AEBSF	IREi/AEBSF
	Rep 1	6380000	1750000	2250000	400000	2630000	400000	75000
	Rep 2	6880000	2130000	2630000	475000	2250000	375000	68800
	Rep 3	7630000	2000000	2380000	463000	2380000	350000	67500
	Log10
	Rep 1	6.80482	6.24304	6.35218	5.60206	6.41996	5.60206	4.87506
	Rep 2	6.83759	6.32838	6.41996	5.67669	6.35218	5.57403	4.83759
	Rep 3	6.88252	6.30103	6.37658	5.66558	6.37658	5.54407	4.8293
	MOI:5
	Rep 1	8380000	1630000	4630000	3380000	925000	600000	275000
	Rep 2	8380000	1040000	4250000	2500000	950000	800000	168000
	Rep 3	11800000	4250000	7130000	3630000	1080000	1080000	268000
	Log10
	Rep 1	6.92324	6.21219	6.66558	6.52892	5.96614	5.77815	5.43933
	Rep 2	6.92324	6.01703	6.62839	6.39794	5.97772	5.90309	5.22531
	Rep 3	7.07188	6.62839	6.85309	6.55991	6.03342	6.03342	5.42813
Figure 3C. Western blot quantification
	MOI: 1	GAPDH	N prot	N prot/GAPDH	Normalized to untreated
	No treat	15271.6	54926.2	3.59663	1
	PERKi5uM/ISRIB2uM	17809	210992	11.8475	3.29406
	PERKi5uM/IRE60uM	18605.9	64095.5	3.44491	0.957817
	PERKi5uM/AEBSF100uM	15752.6	12272.4	0.779072	0.216612
	ISRIB2uM/IRE60uM	13921	63340.2	4.54999	1.26507
	ISRIB2uM/AEBSF100uM	15079.8	27547.2	1.82676	0.507911
	IRE60uM/AEBSF100uM	14699.4	3529.96	0.240143	0.0667691
	MOI: 5	GAPDH	N prot	N prot/GAPDH	Normalized to untreated
	No treat	12543.2	35919.1	2.86363	1
	PERKi5uM/ISRIB2uM	10799.1	49030.2	4.54022	1.58548
	PERKi5uM/IRE60uM	10829.5	40254.2	3.71707	1.29803
	PERKi5uM/AEBSF100uM	11650.1	16747.5	1.43755	0.502001
	ISRIB2uM/IRE60uM	11681	64669.3	5.53629	1.93331
	ISRIB2uM/AEBSF100uM	11498.8	41816.6	3.63661	1.26993
	IRE60uM/AEBSF100uM	14007.4	6950.8	0.496224	0.173285

## Sheet: Figure 4
Figure 4A. Western blot quantification
Herp		GAPDH	Herp	Herp/eIF2a	Normalized to Mock
	Tunicamycin	11325.5	26667.4	2.35463	1.70694
	Mock	10382.5	14322.1	1.37944	1
	S prot - 24 h	10685	11297.9	1.05736	0.766511
	S prot + 24 h	6313.88	6367.15	1.00844	0.731046
	ORF8 - 24 h	10607.5	16918.4	1.59494	1.15622
	ORF8 + 24 h	7077.76	6024.61	0.851203	0.617063
	Mock	13004.2	11829.3	0.909655	1
	S prot - 36 h	11679.3	17595.1	1.50652	1.65614
	S prot + 36 h	6550.42	8314.97	1.26938	1.39545
	ORF8 - 36 h	12187.1	15985.1	1.31164	1.44191
	ORF8 + 36 h	6684.8	3922.57	0.586789	0.645067
BiP		GAPDH	BiP	BiP/eIF2a	Normalized to Mock
	Tunicamycin	11325.5	11274.2	0.995468	5.98216
	Mock	10382.5	1727.72	0.166406	1
	S prot - 24 h	10685	3606.1	0.337492	2.02812
	S prot + 24 h	6313.88	1039.43	0.164626	0.989299
	ORF8 - 24 h	10607.5	2931.91	0.276399	1.66099
	ORF8 + 24 h	7077.76	1297.89	0.183376	1.10198
	Mock	13004.2	2802.33	0.215494	1
	S prot - 36 h	11679.3	8239	0.705435	3.27357
	S prot + 36 h	6550.42	1767.96	0.269901	1.25247
	ORF8 - 36 h	12187.1	5909.23	0.484876	2.25007
	ORF8 + 36 h	6684.8	1198.77	0.179328	0.83217
peIF2a		eIF2a	peIF2a	peIF2a/eIF2a	Normalized to Mock
	Tunicamycin	6864.22	8708.09	1.26862	0.942574
	Mock	6472.73	8711.73	1.34591	1
	S prot - 24 h	7603.68	6998.83	0.920453	0.683888
	S prot + 24 h	7842.32	4714.64	0.601179	0.44667
	ORF8 - 24 h	7240.27	8820.49	1.21825	0.905151
	ORF8 + 24 h	6993.32	3778.05	0.540238	0.401391
	Mock	10705.5	9687.85	0.904945	1
	S prot - 36 h	10099.6	11626.1	1.15114	1.27206
	S prot + 36 h	7492.44	4207.12	0.561516	0.620497
	ORF8 - 36 h	9055.97	8663.08	0.956614	1.0571
	ORF8 + 36 h	7153.56	7439.97	1.04004	1.14928
ATF6-Nt		eIF2a	ATF6-Nt	ATF6-Nt/eIF2a	Normalized to Mock
	Tunicamycin	6864.22	7342.27	1.06964	14.5061
	Mock	6472.73	477.284	0.0737377	1
	S prot - 24 h	7603.68	2352.69	0.309415	4.19615
	S prot + 24 h	7842.32	1168.91	0.149052	2.02138
	ORF8 - 24 h	7240.27	2613.22	0.360929	4.89478
	ORF8 + 24 h	6993.32	1550.98	0.221781	3.0077
	Mock	10705.5	1143.43	0.106808	1
	S prot - 36 h	10099.6	2819.05	0.279124	2.61334
	S prot + 36 h	7492.44	1759.74	0.234869	2.19899
	ORF8 - 36 h	9055.97	3252.05	0.359106	3.36217
	ORF8 + 36 h	7153.56	1240.62	0.173427	1.62373
Figure 4B. Xbp1 splicing
	Xbp1	Xbp1-s	Xbp1-s+Xbp1-u	Xbp1-s/Xbp1-s+Xbp1-u	Normalized to Mock
	Tunicamycin	14973.8	17825.7	0.84001	4.74141
	Mock 24h	2675.91	15104.1	0.177164	1
	S prot 24 h	7181.4	18438.5	0.389478	2.1984
	S prot 24 h + UPRi	2698.5	15807.5	0.17071	0.963569
	ORF8 24 h	6263.81	16662.8	0.375915	2.12184
	ORF8 24 h + UPRi	1999.55	16661.4	0.120011	0.6774
	Mock 48 h	4077.86	18265	0.223261	1
	S prot 48 h	8878.35	19406.9	0.457484	2.0491
	S prot 48 h + UPRi	4147.15	17076.1	0.242864	1.0878
	ORF8 48 h	8488.69	19439.3	0.436678	1.95591
	ORF8 48 h + UPRi	2801.08	17001.9	0.164751	0.73793

## Sheet: Figure 5
Figure 5A. Western blot quantification
S prot	S prot	eIF2a	S prot	S prot/eIF2a	Normalized to SARS2 24 h p.i.
	Tunicamycin	8813.59	0	0
	Mock	6942.47	0	0
	SARS2 24	6733.64	3590.28	0.533185	1
	SARS2 24 + UPRi	6363.18	8.121	0.00127625	0.00239363
	SARS2 48	7947.88	7087.3	0.891721	1.67244
	SARS2 48 + UPRi	6196.59	3179.2	0.513057	0.96225
BiP		eIF2a	BiP	BiP/GAPDH	Normalized to Mock
	Tunicamycin	8813.59	8520.28	0.96672	2.99433
	Mock	6942.47	2241.38	0.32285	1
	SARS2 24	6733.64	1903.77	0.282725	0.875717
	SARS2 24 + UPRi	6363.18	1598.67	0.251238	0.778187
	SARS2 48	7947.88	4400.86	0.553715	1.71508
	SARS2 48 + UPRi	6196.59	2188.38	0.353158	1.09388
Herp		eIF2a	Herp	Herp/eIF2a	Normalized to Mock
	Tunicamycin	8813.59	29267.4	3.32071	2.52384
	Mock	6942.47	9134.48	1.31574	1
	SARS2 24	6733.64	10937.6	1.62432	1.23453
	SARS2 24 + UPRi	6363.18	6042.32	0.949576	0.721705
	SARS2 48	7947.88	14314.9	1.8011	1.36889
	SARS2 48 + UPRi	6196.59	4108.18	0.662974	0.503879
peIF2a		eIF2a	peIF2a	peIF2a/eIF2a	Normalized to Mock
	Tunicamycin	8813.59	8496.25	0.963994	1.17534
	Mock	6942.47	5694.1	0.820184	1
	SARS2 24	6733.64	8658.42	1.28585	1.56775
	SARS2 24 + UPRi	6363.18	4642.52	0.729591	0.889546
	SARS2 48	7947.88	8793.93	1.10645	1.34903
	SARS2 48 + UPRi	6196.59	6585.1	1.0627	1.29568
ATF6-Nt		eIF2a	ATF6-Nt	ATF6-Nt/eIF2a	Normalized to Mock
	Tunicamycin	8813.59	15867.2	1.80031	16.3884
	Mock	6942.47	762.648	0.109853	1
	SARS2 24	6733.64	4074.81	0.605142	5.50868
	SARS2 24 + UPRi	6363.18	332.042	0.0521818	0.475017
	SARS2 48	7947.88	8492.74	1.06855	9.72717
	SARS2 48 + UPRi	6196.59	1270.13	0.204973	1.86589
Figure 5A. Xbp1 splicing
		Xbp1-s	Xbp1-s+Xbp1-u	Xbp1-s/Xbp1-s+Xbp1-u	Normalized to Mock
	Tunicamycin	16832.9	23710.5	0.709934	3.30173
	Mock	4169.03	19389.2	0.215018	1
	SARS2 24	5351.64	18601.6	0.287698	1.33801
	SARS2 24 + UPRi	895.991	16486.7	0.0543464	0.252752
	SARS2 48	6853.23	22243.2	0.308104	1.43292
	SARS2 48 + UPRi	1090.82	18558.5	0.0587773	0.27336
Figure 5B. Western blot quantification
BiP		eIF2a	BiP	BiP/eIF2a	Normalized to Mock
	Tunicamycin	7573.33	3890.46	0.513705	5.04148
	Mock	6752.91	688.092	0.101896	1
	SARS2 24	9995.2	3188.34	0.318986	3.13052
peIF2a		eIF2a	peIF2a	peIF2a/eIF2a	Normalized to Mock
	Tunicamycin	7573.33	7315	0.965891	1.06995
	Mock	6752.91	6096.15	0.902744	1
	SARS2 24	9995.2	12617	1.26231	1.3983
ATF6-Nt		eIF2a	ATF6-Nt	ATF6-Nt/eIF2a	Normalized to Mock
	Tunicamycin	7573.33	16255.2	2.14637	9.01938
	Mock	6752.91	1607.01	0.237973	1
	SARS2 24	9995.2	5612.2	0.561489	2.35946
Figure 5B. Xbp1 splicing
		Xbp1-s	Xbp1-s+Xbp1-u	Xbp1-s/Xbp1-s+Xbp1-u	Normalized to Mock
	Tunicamycin	14662.1	19788.9	0.740923	8.15234
	Mock	1723.53	18963.9	0.0908847	1
	SARS2 24	2417.06	19616.6	0.123215	1.35573
Figure 5C. Viral titres Log10
	SARS-CoV-2		PERKi 5μM/ISRIB 2μM		PERKi 5μM/IREi 60μM		PERKi 5μM/AEBSF 100μM		ISRIB 2 μM/IREi 60μM		ISRIB 2 μM/AEBSF 100μM		IREi 60 μM/AEBSF 100μM
	Rep 1	Rep 2	Rep 1	Rep 2	Rep 1	Rep 2	Rep 1	Rep 2	Rep 1	Rep 2	Rep 1	Rep 2	Rep 1	Rep 2
	4.45	4.45	3.57	3.565	1	1	1.93	1	4.115	3.565	2.295	2.12	1	1
Figure 5D. Viral titres
	Vero CCL81				Calu3
	MOI 1 24 h p.i.	SARS-CoV-2	IREi/AEBSF			SARS-CoV-2	IREi/AEBSF
	Rep 1	4400000	8500		Rep 1	215000	149.5
	Rep 2	2200000	17500		Rep 2	410000	299.5
	Rep 3	4450000	150000		Rep 3	55000	99
	Log10				Log10
	Rep 1	6.64345	3.92942		Rep 1	5.33244	2.17464
	Rep 2	6.34242	4.24304		Rep 2	5.61278	2.4764
	Rep 3	6.64836	5.17609		Rep 3	4.74036	1.99564
	MOI 5 24 h p.i.	SARS-CoV-2	IREi/AEBSF
	Rep 1	2800000	90000
	Rep 2	3400000	52500
	Rep 3	3800000	140000
	Log10
	Rep 1	6.44716	4.95424
	Rep 2	6.53148	4.72016
	Rep 3	6.57978	5.14613

## Sheet: Figure 6
Figure 6A. Western blot quantification
S prot		eIF2a	S prot	S prot/eIF2a	Normalized to Untreated
	Tunicamycin	7823.81	0	0	0
	Mock	6741.1	0	0	0
	SARS-CoV-2 24 h p.i.	4653.55	4095.64	0.880111	1
	SARS-CoV-2 24 h p.i. Ceapin-A7	4197.26	5298.64	1.26241	1.43437
	SARS-CoV-2 24 h p.i. KIRA8	5060.96	3050.6	0.60277	0.68488
	SARS-CoV-2 24 h p.i. Ceapin-A7/KIRA8	4344.43	574.749	0.132296	0.150317
	SARS-CoV-2 24 h p.i. IREi/AEBSF	5109.26	14.121	0.00276381	0.00314029
	SARS-CoV-2 48 h p.i.	7063.33	8285.02	1.17296	1.33274
	SARS-CoV-2 48 h p.i. Ceapin-A7	6850.62	5092.78	0.743405	0.844671
	SARS-CoV-2 48 h p.i. KIRA8	5709.62	6909.66	1.21018	1.37503
	SARS-CoV-2 48 h p.i. Ceapin-A7/KIRA8	5332.03	864.406	0.162116	0.184199
	SARS-CoV-2 48 h p.i. IREi/AEBSF	4452.1	2800.57	0.629044	0.714732
peIF2a		eIF2a	peIF2a	peIF2a/eIF2a	Normalized to Mock
	Tunicamycin	7823.81	5664.62	0.724023	1.22977
	Mock	6741.1	3968.79	0.588745	1
	SARS-CoV-2 24 h p.i.	4653.55	2508.43	0.539035	0.915567
	SARS-CoV-2 24 h p.i. Ceapin-A7	4197.26	3471.67	0.827128	1.4049
	SARS-CoV-2 24 h p.i. KIRA8	5060.96	3210.38	0.634341	1.07745
	SARS-CoV-2 24 h p.i. Ceapin-A7/KIRA8	4344.43	2449.38	0.563797	0.957626
	SARS-CoV-2 24 h p.i. IREi/AEBSF	5109.26	2585.26	0.505995	0.859446
	SARS-CoV-2 48 h p.i.	7063.33	8600.28	1.2176	2.06812
	SARS-CoV-2 48 h p.i. Ceapin-A7	6850.62	7966.15	1.16284	1.97511
	SARS-CoV-2 48 h p.i. KIRA8	5709.62	5650.57	0.989658	1.68096
	SARS-CoV-2 48 h p.i. Ceapin-A7/KIRA8	5332.03	3622.45	0.679374	1.15394
	SARS-CoV-2 48 h p.i. IREi/AEBSF	4452.1	2621.55	0.588834	1.00015
ATF6-Nt		eIF2a	ATF6-Nt	ATF6-Nt/eIF2a	Normalized to Mock
	Tunicamycin	7823.81	18085.5	2.3116	6.73351
	Mock	6741.1	2314.2	0.343298	1
	SARS-CoV-2 24 h p.i.	4653.55	7360.02	1.58159	4.60706
	SARS-CoV-2 24 h p.i. Ceapin-A7	4197.26	2186.79	0.521005	1.51765
	SARS-CoV-2 24 h p.i. KIRA8	5060.96	6511.86	1.28668	3.74801
	SARS-CoV-2 24 h p.i. Ceapin-A7/KIRA8	4344.43	2144.65	0.493655	1.43798
	SARS-CoV-2 24 h p.i. IREi/AEBSF	5109.26	2311.72	0.452457	1.31797
	SARS-CoV-2 48 h p.i.	7063.33	13274.6	1.87936	5.47444
	SARS-CoV-2 48 h p.i. Ceapin-A7	6850.62	2971.2	0.433713	1.26337
	SARS-CoV-2 48 h p.i. KIRA8	5709.62	10258.2	1.79665	5.2335
	SARS-CoV-2 48 h p.i. Ceapin-A7/KIRA8	5332.03	2641.6	0.49542	1.44312
	SARS-CoV-2 48 h p.i. IREi/AEBSF	4452.1	2078.03	0.466753	1.35962
Figure 6A. Xbp1 splicing		Xbp1-s	Xbp1-s+Xbp1-u	Xbp1-s/Xbp1-s+Xbp1-u	Normalized to Mock
	Tunicamycin	17708.7	20513.4	0.863278	6.70798
	Mock	2387.08	18548.5	0.128694	1
	SARS-CoV-2 24 h p.i.	8827.12	21999.6	0.40124	3.11778
	SARS-CoV-2 24 h p.i. Ceapin-A7	8018.12	22522	0.356012	2.76634
	SARS-CoV-2 24 h p.i. KIRA8	225.556	18870.4	0.0119529	0.0928781
	SARS-CoV-2 24 h p.i. Ceapin-A7/KIRA8	207.435	18116.7	0.0114499	0.0889701
	SARS-CoV-2 24 h p.i. IREi/AEBSF	515.678	18220.5	0.0283021	0.219917
	SARS-CoV-2 48 h p.i.	5491.23	19858.4	0.276519	2.14865
	SARS-CoV-2 48 h p.i. Ceapin-A7	4876.1	20356.7	0.239533	1.86125
	SARS-CoV-2 48 h p.i. KIRA8	254.435	18123.6	0.0140389	0.109087
	SARS-CoV-2 48 h p.i. Ceapin-A7/KIRA8	185.021	17905.6	0.0103331	0.0802921
	SARS-CoV-2 48 h p.i. IREi/AEBSF	560.092	17651.1	0.0317313	0.246563
Figure 6B. Viral titres
	Vero CCL81 MOI 5 24 h p.i.	SARS-CoV-2	Ceapin-A7	KIRA8	Ceapin-A7/KIRA8	IREi/AEBSF
	Rep 1	460000	220000	29000	12000	26000
	Rep 2	480000	170000	15000	4100	16000
	Rep 3	360000	150000	22000	7500	31000
	Rep 4	380000	270000	16000	5700	40000
	Log10
	Rep 1	5.66276	5.34242	4.4624	4.07918	4.41497
	Rep 2	5.68124	5.23045	4.17609	3.61278	4.20412
	Rep 3	5.5563	5.17609	4.34242	3.87506	4.49136
	Rep 4	5.57978	5.43136	4.20412	3.75587	4.60206
	Vero CCL81 MOI 5 48 h p.i.	SARS-CoV-2	Ceapin-A7	KIRA8	Ceapin-A7/KIRA8	IREi/AEBSF
	Rep 1	770000	490000	16000	3000	410000
	Rep 2	1300000	420000	24000	2200	320000
	Rep 3	800000	390000	31000	2400	320000
	Rep 4	1600000	500000	26000	1800	220000
	Log10
	Rep 1	5.88649	5.6902	4.20412	3.47712	5.61278
	Rep 2	6.11394	5.62325	4.38021	3.34242	5.50515
	Rep 3	5.90309	5.59106	4.49136	3.38021	5.50515
	Rep 4	6.20412	5.69897	4.41497	3.25527	5.34242
Figure 6C. qPCRs		No treatment		Ceapin-A7 15μM		KIRA8 10μM		Ceapin-A7 15μM/KIRA8 10μM		IREi 60μM/AEBSF 100μM
	Fold change	Rep1	Rep2	Rep1	Rep2	Rep1	Rep2	Rep1	Rep2	Rep1	Rep2
	24 h p.i.	1	1	0.5	0.366021	0.576343	0.50874	0.329877	0.0833312	0.101884	0.0944045
	48 h p.i.	1	1	0.188156	0.0758872	0.230047	0.395025	0.13167	0.017397	0.194791	0.253361

## Sheet: Supp Fig 4
Supp Fig 4 A. Cell titer blue	Mock		PERKi 5μM		ISRIB 2μM		IREi 60μM		AEBSF 100μM		PERKi 5μM/ISRIB 2μM		PERKi 5μM/IREi 60μM		PERKi 5μM/AEBSF 60μM		ISRIB 2μM/IREi 60μM		ISRIB 2μM/AEBSF 60μM		IREi 60μM/AEBSF 100μM
	Mean	SD	Mean	SD	Mean	SD	Mean	SD	Mean	SD	Mean	SD	Mean	SD	Mean	SD	Mean	SD	Mean	SD	Mean	SD
	100	2.36159	81.6632	4.49434	103.014	3.12505	85.686	2.7535	91.4088	3.62017	88.3787	1.52744	69.3995	0.757217	71.7364	1.51029	82.4805	3.01798	91.4546	3.37076	71.5057	2.01028
		Mock		IREi 60μM		AEBSF 100μM		IREi 60μM/AEBSF 100μM
Supp Fig 4 B. Trypan blue		Rep 1	Rep 2	Rep 1	Rep 2	Rep 1	Rep 2	Rep 1	Rep 2
	% Cell proliferation	100	100	80	83.67	100	87.66	52.5	49
	% Cell viability	100	100	84.21	95.33	93.62	91.49	95.45	88.89

## Sheet: Supp Fig 5
Supp Fig 5 A. Western blot quantification
N prot		eIF2a	N prot	N prot/eIF2a	Normalized to Untreated
	Mock	11690.2	0	0	0
	Tunicamycin	9246.69	0	0	0
	No treat.	10499.8	6240.2	0.594319	1
	PERKi	11229.5	7781.15	0.692918	1.1659
	ISRIB	12006.2	10890.1	0.907032	1.52617
	AEBSF	12266.5	4619.67	0.376609	0.633682
	IREi	11986.6	9877.28	0.824024	1.3865
peIF2a		eIF2a	peIF2a	peIF2a/eIF2a	Normalized to Mock
	Mock	11690.2	2733.42	0.233822	1
	Tunicamycin	9246.69	6768.63	0.732006	3.13061
	No treat.	10499.8	9213.77	0.877522	3.75295
	PERKi	11229.5	7029.65	0.625996	2.67724
	ISRIB	12006.2	12293.9	1.02396	4.37922
	AEBSF	12266.5	6962.12	0.567572	2.42737
	IREi	11986.6	8452.48	0.705158	3.01579
Supp Fig 5 D. qPCRs
MOI 5			Bip				Chop
8 h p.i.			Fold change	Average	SD		Fold change	Average	SD
	MHV	Rep 1	14.2709	13.0302	3.48506		12.8616	16.1252	2.85033
	No Treatment
		Rep 2	9.09454				17.3878
		Rep 3	15.7251				18.1261
	PERKi	Rep 1	4.66432	6.50684	2.60572		3.45416	2.95255	0.709383
		Rep 2	8.34937				2.45094
	ISRIB	Rep 1	10.5683	10.1074	0.651813		3.85928	3.73006	0.182748
		Rep 2	9.64646				3.60084
	IREi	Rep 1	21.8062	21.9202	0.161154		8.13044	8.08839	0.0594648
		Rep 2	22.0341				8.04634
	AEBSF	Rep 1	4.94739	5.65952	1.00711		0.922316	0.858467	0.0902963
		Rep 2	6.37165				0.794618
Supp Fig 5 E. Xbp1 splicing
		Xbp1-s	Xbp1-s+Xbp1-u	Xbp1-s/Xbp1-s+Xbp1-u	Normalized to Mock
	Tunicamycin	26401	41537.6	0.635594	1.72881
	Mock	14287.6	38862.3	0.367648	1
	No treat.	34310.9	38734.3	0.885802	2.40938
	PERKi	28953.7	39399.6	0.734872	1.99885
	ISRIB	26803.5	41053.4	0.652894	1.77587
	IREi	29081.6	43278.7	0.671961	1.82773
	AEBSF	31778.4	39926.6	0.79592	2.1649
Supp Fig 5 F. qPCRs
MOI 5		CALR				GRP94
8 h p.i.		Fold change	Average	SD		Fold change	Average	SD
	Untreatd	15.3482	13.843	2.12877		24.3357	23.8805	0.643671
		12.3377				23.4254
	AEBSF	2.44907	1.87973	0.805163		10.4469	13.1133	3.77089
		1.31039				15.7797

## Sheet: Supp Fig 6
Supp Fig 6 A. Western blot quantifications
MOI: 1
		eIF2a	p-eIF2a	p-eIF2a/eIF2a	Normalized to Mock
	Tunicamycin	9135.42	10552.2	1.15509	2.82567
	Mock	9343.54	3819.5	0.408785	1
	No treat	6910.47	9057.28	1.31066	3.20624
	PERKi5uM/ISRIB2uM	5597.81	5153.64	0.920653	2.25217
	PERKi5uM/IRE60uM	7177.35	4734.35	0.659624	1.61362
	PERKi5uM/AEBSF100uM	7074.81	4358.55	0.616066	1.50707
	ISRIB2uM/IRE60uM	7565.76	4827.28	0.638042	1.56083
	ISRIB2uM/AEBSF100uM	7655.1	3092.2	0.40394	0.988149
	IRE60uM/AEBSF100uM	8280.35	3399.76	0.410582	1.0044
Supp Fig 6 A. Xbp1 splicing		Xbp1-s	Xbp1-s+Xbp1-u	Xbp1-s/Xbp1-s+Xbp1-u	Normalized to Mock
MOI: 1	Tunicamycin	9664.88	12080.7	0.800028	3.52169
	Mock No treatment	2363.84	10405.5	0.227172	1
	MHV No treatment	12249.3	14522.7	0.843459	3.71287
	Mock PERKi/ISRIB	1147.36	8902.2	0.128884	0.567344
	MHV PERKi/ISRIB	10157.6	12178.6	0.834059	3.67149
	Mock PERKi/IREi	312.021	7128.81	0.043769	0.192669
	MHV PERKi/IREi	12306.5	16378.3	0.75139	3.30759
	Mock PERKi/AEBSF	1932.6	9133.39	0.211597	0.931441
	MHV PERKi/AEBSF	8263.86	16833.6	0.490915	2.16099
	Mock ISRIB/IREi	470.335	9624.83	0.0488668	0.21511
	MHV ISRIB/IREi	12632.1	17407.6	0.725664	3.19434
	Mock ISRIB/AEBSF	4428.15	13821.5	0.320383	1.41031
	MHV ISRIB/AEBSF	11211	15710.9	0.713579	3.14115
	Mock IREi/AEBSF	568.213	8640.12	0.0657644	0.289492
	MHV IREi/AEBSF	3333.28	9160.34	0.363881	1.60179
Supp Fig 6 B. Western blot quantifications
MOI: 5
		eIF2a	p-eIF2a	p-eIF2a/eIF2a	Normalized to Mock
	Tunicamycin	18778.5	11912.9	0.634391	5.01716
	Mock	14434.9	1825.2	0.126444	1
	No treat	12933.5	8348	0.645455	5.10466
	PERKi5uM/ISRIB2uM	11950.8	5295.69	0.443125	3.50451
	PERKi5uM/IRE60uM	12717.2	3861.1	0.303612	2.40115
	PERKi5uM/AEBSF100uM	14252.6	3373.4	0.236686	1.87186
	ISRIB2uM/IRE60uM	12581.2	8036.66	0.638783	5.0519
	ISRIB2uM/AEBSF100uM	12764.7	6097.59	0.477693	3.7779
	IRE60uM/AEBSF100uM	13848.3	3678.4	0.265621	2.10069
Supp Fig 6 B. Xbp1 splicing		Xbp1-s	Xbp1-s+Xbp1-u	Xbp1-s/Xbp1-s+Xbp1-u	Normalized to Mock
MOI: 5	Tunicamycin	7941.64	15187.7	0.522899	1.95815
	Mock No treatment	4188.74	15686	0.267037	1
	MHV No treatment	15120.1	17125.9	0.882876	3.3062
	Mock PERKi/ISRIB	876.991	14213.4	0.0617018	0.231061
	MHV PERKi/ISRIB	14221.6	15763.7	0.902172	3.37845
	Mock PERKi/IREi	277.314	12859.8	0.0215644	0.0807544
	MHV PERKi/IREi	15432.7	18366.1	0.840282	3.14669
	Mock PERKi/AEBSF	1930.38	13829.5	0.139584	0.522716
	MHV PERKi/AEBSF	15585.1	17450.3	0.893113	3.34453
	Mock ISRIB/IREi	516.213	13930.2	0.0370571	0.138772
	MHV ISRIB/IREi	13820.1	15966.5	0.865572	3.2414
	Mock ISRIB/AEBSF	1308.36	11372	0.11505	0.43084
	MHV ISRIB/AEBSF	14378.8	15266.2	0.941873	3.52712
	Mock IREi/AEBSF	206.657	8364.88	0.0247053	0.0925165
	MHV IREi/AEBSF	8723.71	12701.1	0.686849	2.57211
Supp Fig 6 C. qPCRs
MOI 5
8 h p.i.		Bip				Chop				CALR				GRP94
		Fold change	Average	SD		Fold change	Average	SD		Fold change	Average	SD		Fold change	Average	SD
MHV	Rep 1	14.2709	13.0302	3.48506		12.8616	16.1252	2.85033		15.3482	13.843	2.12877		24.3357	23.8805	0.643671
No Treatment
	Rep 2	9.09454				17.3878				12.3377				23.4254
	Rep 3	15.7251				18.1261
MHV	Rep 1	8.03705	7.36838	0.759114		1.83189	3.03505	1.31466		3.86375	2.40795	1.34848		3.00008	2.2863	1.00944
IREi/AEBSF
	Rep 2	7.52487				2.83497				1.20164				1.57251
	Rep 3	6.54322				4.43828				2.15846
MOI 1
8 h p.i.		Bip				Chop				CALR
		Fold change	Average	SD		Fold change	Average	SD		Fold change	Average	SD
MHV	Rep 1	12.5679	13.1363	3.1443		3.04899	2.95994	0.462437		1.51047	2.06563	0.785111		16.4498	23.1534	9.48035
No Treatment
	Rep 2	16.526				3.37137				2.62079				29.8571
	Rep 3	10.315				2.45945
MHV	Rep 1	1.4811	1.52132	0.0395355		0.489145	0.538826	0.0525952		0.233258	0.297747	0.0912007		1.36131	1.39268	0.0443611
IREi/AEBSF
	Rep 2	1.52274				0.533416				0.362236				1.42405
	Rep 3	1.56013				0.593917

## Sheet: Supp Fig 7
Supp Fig 7 A. Western blot quantifications
HERP		eIF2a	Herp	Herp/eIF2	Normalized to Mock
	Mock	7390.57	4371.48	0.591494
	Tunicamycin	8286.1	9619.62	1.16093	3.40978
	Mock 24 h	7614.86	2592.65	0.340472	1
	N prot 24 h	5383.62	1210.58	0.224863	0.660445
	S prot 24 h	7194.45	3669.23	0.510009	1.49795
	Mock 36 h	6179.98	2323.11	0.375909	1
	N prot 36 h	7999.69	1680.23	0.210037	0.558745
	S prot 36 h	7740.1	7189.05	0.928806	2.47082
BiP		eIF2a	BiP	BiP/eIF2	Normalized to Mock
	Mock	7390.57	2569.48	0.34767
	Tunicamycin	8286.1	5433.5	0.655736	3.21067
	Mock 24 h	7614.86	1555.23	0.204237	1
	N prot 24 h	5383.62	1247.94	0.231803	1.13497
	S prot 24 h	7194.45	3008.01	0.418102	2.04714
	Mock 36 h	6179.98	1561.06	0.2526	1
	N prot 36 h	7999.69	2512.6	0.314087	1.24342
	S prot 36 h	7740.1	5860.55	0.757167	2.9975
peIF2a		eIF2a	peIF2a	peIF2a/eIF2	Normalized to Mock
	Mock	7390.57	1851.65	0.250542
	Tunicamycin	8286.1	3682.89	0.444466	33.8455
	Mock 24 h	7614.86	100	0.0131322	1
	N prot 24 h	5383.62	88.95	0.0165223	1.25815
	S prot 24 h	7194.45	2761.53	0.383841	29.229
	Mock 36 h	6179.98	2394.06	0.38739	1
	N prot 36 h	7999.69	3087.89	0.386001	0.996416
	S prot 36 h	7740.1	7007.59	0.905361	2.33708
ATF6-Nt		eIF2a	ATF6-Nt	ATF6-Nt/eIF2	Normalized to Mock
	Mock	7390.57	191.92	0.0259682
	Tunicamycin	8286.1	11475.4	1.3849	18.7076
	Mock 24 h	7614.86	563.719	0.0740288	1
	N prot 24 h	5383.62	275.941	0.0512557	0.692375
	S prot 24 h	7194.45	2167.54	0.301279	4.06976
	Mock 36 h	6179.98	191.92	0.0310551	1
	N prot 36 h	7999.69	545.82	0.0682301	2.19707
	S prot 36 h	7740.1	2784.1	0.359699	11.5826
Supp Fig 7 A. Xbp1 splicing
		Xbp1-s	Xbp1-s+Xbp1-u	Xbp1-s/Xbp1-s+Xbp1-u	Normalized to Mock
	Mock	2358.38	16884.8	0.139674	1
	Tunicamycin	12206	15526.2	0.786153	5.62847
	Mock 24 h	3194.28	16619.4	0.192201	1
	N prot 24 h	3949.81	16741.6	0.235928	1.2275
	S prot 24 h	9510.08	19953.2	0.476619	2.47979
	Mock 36 h	3849.81	17977.5	0.214146	1
	N prot 36 h	3772.4	17519.7	0.215323	1.00549
	S prot 36 h	9170.66	21031.4	0.436046	2.03621
Supp Fig 7 B. qPCRs
		Bip					Chop
		Replicate 1	Replicate 2	Average	SD		Replicate 1	Replicate 2	Average	SD
	Mock 24h	1	1	1	0		1	1	1	0
	N-Flag 24hpt	0.82932	1.01748	0.9234	0.133049		0.646176	1.38992	1.01805	0.525905
	Empty vector 24h	1	1.20581	1.1029	0.145528		1	1.05702	1.02851	0.0403178
	S-HA 24hpt	3.13834	3.16017	3.14925	0.0154353		3.86375	4.34694	4.10534	0.34167
	ORF8 24h	2.28153	2.00694	2.14424	0.19416		2.17347	2.26577	2.21962	0.0652646
	Mock 36h	1	1	1	0		1	1	1	0
	N-Flag 36hpt	1.00347	1.00347	1.00347	1.73422e-15		1.15669	1.01396	1.08532	0.100924
	Empty vector 36h	1.37554	1.74715	1.56134	0.262764		1	1	1	0
	S-HA 36hpt	1.82766	1.68179	1.75473	0.103146		3.93128	3.75809	3.84469	0.122465
	ORF8 36h	4.24275	5.75573	4.99924	1.06984		3.05252	2.6666	2.85956	0.272887
Supp Fig 7 C. Western blot quantifications
HERP		eIF2a	Herp	Herp/eIF2a	Normalized to Mock
	Tunicamycin	5437.57	17003.2	3.12699	264.039
	Empty vector 24 h	4221.94	50	0.0118429	1
	N prot 24 h	5335.06	52.95	0.00992491	0.838048
	ORF3 24 h	4280.65	48.95	0.0114352	0.965573
	ORF8 24 h	3615.53	6141.96	1.69877	143.442
	Empty vector 36 h	7522.6	67	0.0089065	1
	N prot 36 h	5533.06	751.698	0.135856	15.2535
	ORF3 36h	5549.77	1275.65	0.229856	25.8077
	ORF8 36h	5593.72	8716.74	1.55831	174.963
BiP		eIF2a	Bip	BiP/eIF2a	Normalized to Mock
	Tunicamycin	5437.57	1143.65	0.210323	40.1416
	Empty vector 24 h	4221.94	22.121	0.00523953	1
	N prot 24 h	5335.06	97.95	0.0183597	3.50407
	ORF3 24 h	4280.65	123.192	0.0287788	5.49263
	ORF8 24 h	3615.53	249.092	0.0688951	13.1491
	Empty vector 36 h	7522.6	12.121	0.00161128	1
	N prot 36 h	5533.06	127.607	0.0230626	14.3133
	ORF3 36h	5549.77	117.607	0.0211913	13.1519
	ORF8 36h	5593.72	1138.36	0.203506	126.301
peIF2a		eIF2a	peIF2a	peIF2a/eIF2a	Normalized to Mock
	Tunicamycin	5437.57	6183.02	1.13709	2.62086
	Empty vector 24 h	4221.94	1831.74	0.433862	1
	N prot 24 h	5335.06	2767.22	0.518687	1.19551
	ORF3 24 h	4280.65	4221.05	0.986078	2.27279
	ORF8 24 h	3615.53	3511.81	0.971314	2.23876
	Empty vector 36 h	7522.6	5822.35	0.773981	1
	N prot 36 h	5533.06	4477.35	0.809199	1.0455
	ORF3 36h	5549.77	4999.4	0.90083	1.16389
	ORF8 36h	5593.72	5097.1	0.911219	1.17731
ATF6-Nt		eIF2a	ATF6-Nt	ATF6-Nt/eIF2a	Normalized to Mock
	Tunicamycin	5437.57	8598.37	1.58129	47.738
	Empty vector 24 h	4221.94	139.849	0.0331243	1
	N prot 24 h	5335.06	156.263	0.0292898	0.884239
	ORF3 24 h	4280.65	173.556	0.0405443	1.224
	ORF8 24 h	3615.53	2673.86	0.739549	22.3265
	Empty vector 36 h	7522.6	375.335	0.0498943	1
	N prot 36 h	5533.06	930.79	0.168223	3.37159
	ORF3 36h	5549.77	310.364	0.0559238	1.12084
	ORF8 36h	5593.72	2440.65	0.43632	8.74488
Supp Fig 7 C. Xbp1 splicing
		Xbp1-s	Xbp1-s+Xbp1-u	Xbp1-s/Xbp1-s+Xbp1-u	Normalized to Mock
	Mock	3590.93	14090.6	0.254846	1
	Tunicamycin	9603.08	15009.3	0.639809	2.51058
	Empty vector 24 h	3142.62	12570.1	0.250007	0.981013
	N prot 24 h	4642.86	17612.9	0.263605	1.03437
	ORF3 24 h	5660.64	19300.7	0.293287	1.15084
	ORF8 24 h	9255.03	17521.5	0.528211	2.07267
	Empty vector 36 h	8518.52	27113	0.314185	1.23285
	N prot 36 h	10289.3	31669.1	0.324901	1.27489
	ORF3 36h	10619	30925.2	0.343375	1.34738
	ORF8 36h	18936.4	31213.3	0.606677	2.38057

## Sheet: Supp Fig 8
Supp Fig 8 A. Western blot quantifications
HERP		eIF2a	Herp	Herp/eIF2	Normalized to Mock
	Tunicamycin	6217.57	16672.1	2.68144	6.62608
	Mock 24 h	6855.23	2774.18	0.40468	1
	Sprot 24h	5684.31	6855.67	1.20607	2.9803
	Sprot +PERKi - 24h	4738.26	4345.01	0.917007	2.266
	Sprot +ISRIB - 24h	5698.43	2034.43	0.357015	0.882216
	Sprot +IREi - 24h	6224.43	1307.6	0.210075	0.519114
	Sprot +AEBSF - 24h	5177.88	1743.11	0.336646	0.831881
	Mock 36h	8548.74	4789.6	0.560269	1
	Sprot - 36h	8787.84	8072.67	0.918618	1.6396
	Sprot +PERKi - 36h	7397.57	8559.96	1.15713	2.06531
	Sprot +ISRIB - 36h	9782.93	11331.1	1.15825	2.06731
	Sprot +IREi - 36h	11708.9	8343.38	0.712565	1.27183
	Sprot +AEBSF - 36h	11339.8	1541.48	0.135935	0.242624
BiP		eIF2a	BiP	BiP/eIF2	Normalized to Mock
	Tunicamycin	6217.57	4447.16	0.715258
	Mock 24 h	6855.23	0	0
	Sprot 24h	5684.31	0	0
	Sprot +PERKi - 24h	4738.26	0	0
	Sprot +ISRIB - 24h	5698.43	0	0
	Sprot +IREi - 24h	6224.43	0	0
	Sprot +AEBSF - 24h	5177.88	0	0
	Mock 36h	8548.74	0	0
	Sprot - 36h	8787.84	2815.21	0.320353	1
	Sprot +PERKi - 36h	7397.57	1057.09	0.142897	0.446061
	Sprot +ISRIB - 36h	9782.93	2320.92	0.237242	0.740563
	Sprot +IREi - 36h	11708.9	2347.75	0.200509	0.6259
	Sprot +AEBSF - 36h	11339.8	1616.87	0.142583	0.445081
peIF2a		eIF2a	peIF2a	peIF2a/eIF2	Normalized to Mock
	Tunicamycin	6217.57	16672.1	2.68144	6.62608
	Mock 24 h	6855.23	2774.18	0.40468	1
	Sprot 24h	5684.31	6855.67	1.20607	2.9803
	Sprot +PERKi - 24h	4738.26	4345.01	0.917007	2.266
	Sprot +ISRIB - 24h	5698.43	2034.43	0.357015	0.882216
	Sprot +IREi - 24h	6224.43	1307.6	0.210075	0.519114
	Sprot +AEBSF - 24h	5177.88	1743.11	0.336646	0.831881
	Mock 36h	8548.74	4789.6	0.560269	1
	Sprot - 36h	8787.84	8072.67	0.918618	1.6396
	Sprot +PERKi - 36h	7397.57	8559.96	1.15713	2.06531
	Sprot +ISRIB - 36h	9782.93	11331.1	1.15825	2.06731
	Sprot +IREi - 36h	11708.9	8343.38	0.712565	1.27183
	Sprot +AEBSF - 36h	11339.8	1541.48	0.135935	0.242624
ATF6-Nt		eIF2a	ATF6-Nt	ATF6-Nt/eIF2	Normalized to Mock
	Tunicamycin	6217.57	9787.37	1.57415	6.8032
	Mock 24 h	6855.23	1586.18	0.231383	1
	Sprot 24h	5684.31	2319.6	0.408071	1.76361
	Sprot +PERKi - 24h	4738.26	453.335	0.0956755	0.413494
	Sprot +ISRIB - 24h	5698.43	1673.94	0.293755	1.26956
	Sprot +IREi - 24h	6224.43	4885.69	0.784922	3.3923
	Sprot +AEBSF - 24h	5177.88	1676.18	0.32372	1.39906
	Mock 36h	8548.74	911.749	0.106653	1
	Sprot - 36h	8787.84	4499.57	0.512022	4.80082
	Sprot +PERKi - 36h	7397.57	2509.38	0.339216	3.18056
	Sprot +ISRIB - 36h	9782.93	628.991	0.0642947	0.60284
	Sprot +IREi - 36h	11708.9	7285.54	0.622221	5.83406
	Sprot +AEBSF - 36h	11339.8	2467.89	0.21763	2.04054
Supp Fig 8 A. Xbp1 splicing
		Xbp1-s	Xbp1-s+Xbp1-u	Xbp1-s/Xbp1-s+Xbp1-u	Normalized to Mock
	Tunicamycin	22592.4	28953.5	0.780298	3.64212
	Mock 24 h	5500.05	25672	0.214243	1
	S 24 h No treatment	17051.7	31146	0.547478	2.55541
	S 24 h IREi	6136.59	27150.3	0.226023	1.05498
	Mock 36 h	7815.9	26228.2	0.297997	1
	S 36 h No treatment	15956	34422.4	0.463535	1.5555
	S 36 h IREi	5655.42	23348.1	0.242221	0.812833
Supp Fig 8 A. qPCR
		Bip					Chop
		Replicate 1	Replicate 2	Average	SD		Replicate 1	Replicate 2	Average	SD
	Mock 24h	1	1	1	0		1	1	1	0
	N-Flag 24hpt	0.82932	1.01748	0.9234	0.133049		0.646176	1.38992	1.01805	0.525905
	S-HA 24hpt	3.13834	3.16017	3.14925	0.0154353		3.86375	4.34694	4.10534	0.34167
	S + PERKi 24h	2.25012	1.07177	1.66095	0.833215		5.11594	4.61075	4.86334	0.357228
	S + ISRIB 24h	1.30134	1.3333	1.31732	0.0225969		3.44618	3.37526	3.41072	0.050149
	S + IREi 24h	3.19319	2.20127	2.69723	0.701399		5.25977	5.74909	5.50443	0.346
	S + AEBSF 24h	0.598739	0.510506	0.554623	0.0623904		2.92817	4.90754	3.91786	1.39962
	Mock 36h	1	1	1	0		1	1	1	0
	N-Flag 36hpt	1.00347	1.00347	1.00347	1.73422e-15		1.15669	1.01396	1.08532	0.100924
	S-HA 36hpt	1.82766	1.68179	1.75473	0.103146		3.93128	3.75809	3.84469	0.122465
	S + PERKi 36h	0.617709	1.5966	1.10715	0.692178		2.76063	3.35195	3.05629	0.418122
	S + ISRIB 36h	3.42634	3.09513	3.26073	0.234198		2.60268	2.24233	2.42251	0.254807
	S + IREi 36h	1.52098	1.7211	1.62104	0.141509		3.29436	4.94167	4.11802	1.16482
	S + AEBSF 36h	1.3887	0.541488	0.965093	0.599068		5.18736	4.92458	5.05597	0.185814
Supp Fig 8 B. Western blot quantifications
HERP		eIF2a	Herp	Herp/eIF2	Normalized to Mock
	Tunicamycin	8553.17	12545.6	1.46678	7.65215
	Mock 24h	8612	1650.77	0.191682	1
	EV 24h	8898.13	672.113	0.0755342	0.394059
	ORF8 24h	8951.96	3877.55	0.433151	2.25973
	ORF8 +IREi 24h	7113.79	2589.72	0.364042	1.89919
	ORF8 +AEBSF 24h	8767.57	2190.72	0.249866	1.30354
	Mock 36h	12769	1564.26	0.122504	1
	EV 36h	10285.2	1522.6	0.148037	1.20843
	ORF8 36h	10798.1	5811.2	0.538172	4.3931
	ORF8 +IREi 36h	8863.05	3904.5	0.440536	3.5961
	ORF8 +AEBSF 36h	9968.86	3572.15	0.358331	2.92506
BiP		eIF2a		BiP/eIF2	Normalized to Mock
	Tunicamycin	8553.17	18503.1	2.1633	12.404
	Mock 24h	8612	1501.96	0.174403	1
	EV 24h	8898.13	1175.31	0.132084	0.757351
	ORF8 24h	8951.96	4413.08	0.492974	2.82663
	ORF8 +IREi 24h	7113.79	3627.45	0.509918	2.92378
	ORF8 +AEBSF 24h	8767.57	3392.62	0.386951	2.21871
	Mock 36h	12769	8251.69	0.646227	1
	EV 36h	10285.2	2235.08	0.21731	0.336275
	ORF8 36h	10798.1	21872.8	2.02563	3.13454
	ORF8 +IREi 36h	8863.05	12952.3	1.46139	2.26141
	ORF8 +AEBSF 36h	9968.86	18531.2	1.85891	2.87656
ATF6-Nt		eIF2a	ATF6-Nt	ATF6-Nt/eIF2	Normalized to Mock
	Tunicamycin	8553.17	12669.8	1.4813	2.1343
	Mock 24h	8612	5977.1	0.694043	1
	EV 24h	8898.13	3984.67	0.44781	0.645218
	ORF8 24h	8951.96	10607.4	1.18493	1.70728
	ORF8 +IREi 24h	7113.79	8913.38	1.25297	1.80532
	ORF8 +AEBSF 24h	8767.57	14276	1.62827	2.34606
	Mock 36h	12769	10715.1	0.83915	1
	EV 36h	10285.2	8176.55	0.794978	0.947361
	ORF8 36h	10798.1	17403.4	1.61171	1.92065
	ORF8 +IREi 36h	8863.05	9731.72	1.09801	1.30848
	ORF8 +AEBSF 36h	9968.86	6578.96	0.659951	0.786452
Supp Fig 8 B. Xbp1 splicing
		Xbp1-s	Xbp1-s+Xbp1-u	Xbp1-s/Xbp1-s+Xbp1-u	Normalized to Mock
	Tunicamycin	13806.3	17999.6	0.767034	4.59999
	Mock 24 h	2832.55	16987.1	0.166747	1
	Empty vector 24 h	4098.91	15594.3	0.262847	1.57632
	ORF8 24 h No treatment	9534.42	16958	0.562237	3.37179
	ORF8 24 h IREi	3900.62	17741.6	0.219857	1.31851
	ORF8 24 h AEBSF	9015.52	18741.2	0.481052	2.88492
	Mock 36 h	4927.03	19863.9	0.248039	1
	Empty vector 36 h	4257.2	18933	0.224856	0.906536
	ORF8 36 h No treatment	10432.8	19649.9	0.530935	2.14053
	ORF8 36 h IREi	2352.84	16825.2	0.13984	0.563783
	ORF8 36 h AEBSF	11489.9	18727.7	0.613525	2.4735
Supp Fig 8 B. qPCR		Bip					Chop
		Replicate 1	Replicate 2	Average	SD		Replicate 1	Replicate 2	Average	SD
	Mock 24h		1					1
	Empty vector 24h	1	1.20581	1.1029	0.145528		1	1.05702	1.02851	0.0403178
	ORF8 24h	2.28153	2.00694	2.14424	0.19416		2.17347	2.26577	2.21962	0.0652646
	ORF8 AEBSF 24h	1.13682	2.15099	1.6439	0.717128		1.12117	1.6245	1.37284	0.355914
	ORF8 IREi 24h	1.84038	1.91189	1.87613	0.050569		2.79917	2.35381	2.57649	0.314916
	Mock 36h	1	1	1	0
	Empty vector 36h	1.37554	1.74715	1.56134	0.262764		1	1	1	0
	ORF8 36h	4.24275	5.75573	4.99924	1.06984		3.05252	2.6666	2.85956	0.272887
	ORF8 AEBSF 36h	3.11666	2.77984	2.94825	0.238169		2.76063	2.53151	2.64607	0.162013
	ORF8 IREi 36h	1.28343	3.74509	2.51426	1.74066		3.43426	3.37526	3.40476	0.0417183
Supp Fig 8 C. qPCR
		Bip					Chop
		Replicate 1	Replicate 2	Average	SD		Replicate 1	Replicate 2	Average	SD
	Mock 24h	1	1	1	0		1	1	1	0
	S-HA 24h	3.16017	2.95878	3.05947	0.142404		3.86375	4.34694	4.10534	0.34167
	S-HA + AEBSF/IREi 24h	2.40327	2.96905	2.68616	0.400063		8.42689	7.86256	8.14473	0.399037
	ORF8 24h	3.54307	2.73208	3.13758	0.573456		2.17347	2.26577	2.21962	0.0652646
	ORF8 + AEBSF/IREi 24h	3.98616	4.18434	4.08525	0.140134		7.18506	9.74728	8.46617	1.81177
	Mock 36h	1	1	1	0		1	1	1	0
	S-HA 36h	2.46229	2.77984	2.62106	0.22454		3.93128	3.75809	3.84469	0.122465
	S-HA + AEBSF/IREi 36h	1.23114	0.5	0.865572	0.516997		3.81055	1.68763	2.74909	1.50113
	ORF8 36h	2.39496	2.6666	2.53078	0.192078		3.05252	2.6666	2.85956	0.272887
	ORF8 + AEBSF/IREi 36h	0.714497	0.835088	0.774792	0.0852706		4.85678	4.94167	4.89923	0.0600298

[truncated: 3 more sheets: Supp Fig 9, Supp Fig 10, Supp Fig 11]
